# Supplementary material for: Investigating Effects of Tulathromycin Metaphylaxis on the Fecal Resistome and Microbiome of Commercial Feedlot Cattle Early in the Feeding Period
Source: Front Microbiol. 2018 Jul 30;9:1715. doi: 10.3389/fmicb.2018.01715 (PMC6077226; doi:10.3389/fmicb.2018.01715)
Supplement: Supplementary Data Sheet 1 — AMR gene accession raw count of alignments. [file Data_Sheet_1.XLSX]

## Sheet: AMR_raw_counts
header	class	mechanism	seq_length	102_GTGGCC_L004	102p2_TGACCA_L004	103_ATTCCT_L004	103p2_ACTGAT_L004	11_GGCTAC_L001	11p2_GATCAG_L001	130_ATCACG_L005	130p2_ATTCCT_L005	155_CGATGT_L005	155p2_GTGGCC_L005	156_ACAGTG_L005	156p2_GTTTCG_L006	158_GCCAAT_L006	158p2_CGTACG_L006	164_TTAGGC_L006	164p2_GAGTGG_L006	208_CAGATC_L007	208p2_TAGCTT_L007	216_ACTTGA_L007	216p2_GGCTAC_L007	220_TGACCA_L007	220p2_CTTGTA_L008	227_ATGTCA_L008	227p2_AGTCAA_L008	228_CCGTCC_L008	228p2_AGTTCC_L008	261_GTCCGC_L001	261p2_ATGTCA_L001	281_GTGAAA_L001	281p2_CCGTCC_L001	285_GTGGCC_L001	285p2_GTGAAA_L002	286_GTTTCG_L002	286p2_GTCCGC_L002	287_CGTACG_L002	287p2_ATCACG_L002	289_GAGTGG_L003	289p2_CGATGT_L003	298_ACTGAT_L003	298p2_TTAGGC_L003	349_TGACCA_L003	349p2_CGATGT_L004	37_CTTGTA_L001	372_CAGATC_L004	372p2_ACAGTG_L004	376_ACTTGA_L004
222|JQ394987.1|JQ394987|Multi-drug_resistance|Multi-drug_efflux_pumps|MDFA	Multi-drug resistance	Multi-drug efflux pumps	1233	93	0	546	0	0	0	0	0	140	0	55	0	33	0	40	0	0	0	27	0	0	0	50	90	0	23	21	0	54	0	0	0	0	23	0	0	25	17	19	0	0	0	15	0	0	0
424|D85892.1|D85892|MLS|Macrolide_phosphotransferases|MPHB	MLS	Macrolide phosphotransferases	909	0	0	0	0	0	0	0	0	0	0	0	0	0	0	0	0	0	85	0	0	0	0	0	92	0	80	0	100	0	40	0	118	0	0	0	146	0	82	0	0	0	0	0	0	0	0
43|L20800.1|CLOTETP|Tetracyclines|Tetracycline_resistance_major_facilitator_superfamily_MFS_efflux_pumps|TETB	Tetracyclines	Tetracycline resistance major facilitator superfamily MFS efflux pumps	1959	263	39	216	57	232	0	124	0	199	0	67	0	144	49	174	47	0	166	155	26	36	33	107	265	70	241	72	184	32	79	32	166	67	0	138	377	87	591	29	47	31	61	96	112	69	148
518|AJ007350.1|AJ007350|betalactams|Class_A_betalactamases|ACI	betalactams	Class A betalactamases	855	0	0	0	34	26	0	0	0	0	0	0	0	0	59	11	45	0	0	0	0	0	0	0	0	0	0	0	0	0	0	0	43	0	0	0	65	0	0	0	0	0	18	0	0	0	0
605|V01547.1|V01547|Aminoglycosides|Aminoglycoside_O-phosphotransferases|APH3-PRIME	Aminoglycosides	Aminoglycoside O-phosphotransferases	795	0	22	25	13	0	50	20	112	0	26	0	110	0	153	0	129	0	60	0	44	0	20	0	175	0	64	0	50	0	63	0	63	0	49	195	105	0	162	30	138	0	176	15	0	36	0
740|JX560992.1|JX560992|Aminoglycosides|Aminoglycoside_O-nucleotidyltransferases|ANT9	Aminoglycosides	Aminoglycoside O-nucleotidyltransferases	729	0	0	0	0	0	0	0	0	3137	0	0	0	0	0	0	0	0	0	0	0	0	0	0	0	0	0	0	2253	0	0	0	5145	0	0	0	2757	0	3080	0	0	0	0	0	0	0	0
926|AF337947.1|AF337947|Aminoglycosides|Aminoglycoside_O-phosphotransferases|APH6-PRIME	Aminoglycosides	Aminoglycoside O-phosphotransferases	537	0	0	0	30	0	0	0	25	22	12	0	17	0	17	0	0	0	27	0	0	0	0	0	14	0	16	0	55	0	33	0	15	0	0	0	28	0	0	0	14	0	13	0	0	39	0
AGly|AY712687.1|gene1|Aminoglycosides|Aminoglycoside_O-nucleotidyltransferases|ANT6	Aminoglycosides	Aminoglycoside O-nucleotidyltransferases	831	0	0	0	0	0	0	0	27	0	0	0	0	0	19	0	0	0	0	0	0	0	0	0	0	0	0	0	0	0	0	0	0	0	0	28	31	0	23	0	28	0	0	0	0	0	0
AGly|Ant6-Ia|AF330699|22-930|909|Aminoglycosides|Aminoglycoside_O-nucleotidyltransferases|ANT6	Aminoglycosides	Aminoglycoside O-nucleotidyltransferases	909	0	0	0	0	0	0	0	0	0	0	0	0	0	35	0	0	0	0	0	0	0	0	0	32	0	0	0	0	0	0	0	0	0	0	23	30	0	0	0	0	0	0	0	0	0	0
AGly|Ant6-Ib|FN594949|27482-28339|858|Aminoglycosides|Aminoglycoside_O-nucleotidyltransferases|ANT6	Aminoglycosides	Aminoglycoside O-nucleotidyltransferases	858	47	23	42	227	200	86	49	166	120	106	0	183	90	560	88	494	0	371	26	76	41	190	90	277	28	133	54	98	43	288	279	1184	24	196	38	465	84	272	103	453	52	168	54	0	35	139
AGly|Aph2-Ib|AF207840|272-1171|900|Aminoglycosides|Aminoglycoside_O-phosphotransferases|APH2-DPRIME	Aminoglycosides	Aminoglycoside O-phosphotransferases	900	0	0	0	0	0	0	0	0	0	0	0	15	0	0	0	0	0	16	12	0	0	0	0	0	0	21	0	23	0	12	0	0	0	0	0	20	0	0	0	0	0	0	0	0	0	0
AGly|Sat4A|X92945|38870-39412|543|Aminoglycosides|Aminoglycoside_N-acetyltransferases|SAT	Aminoglycosides	Aminoglycoside N-acetyltransferases	543	0	0	0	0	0	5	0	38	0	0	0	5	0	36	0	32	0	24	0	10	0	0	0	47	0	18	0	0	0	17	0	13	0	0	29	23	0	22	0	32	0	42	0	0	0	0
AGly|U01945.1|gene1|Aminoglycosides|Aminoglycoside_N-acetyltransferases|SAT	Aminoglycosides	Aminoglycoside N-acetyltransferases	543	0	0	0	0	0	0	0	22	0	0	0	0	0	38	0	26	0	0	0	0	0	8	0	31	0	8	0	12	0	12	0	9	0	0	19	20	0	17	0	23	0	35	0	0	0	0
AGly|aph2-dprime-Ib_1_AF337947|Aminoglycosides|Aminoglycoside_O-phosphotransferases|APH2-DPRIME	Aminoglycosides	Aminoglycoside O-phosphotransferases	900	0	0	0	0	0	0	0	0	0	0	0	0	0	0	0	0	0	0	0	0	0	0	0	0	0	0	0	0	0	0	0	0	0	0	0	10	0	0	0	0	0	0	0	0	0	0
Bac|AP009048.1|gene3103|Bacitracin|Undecaprenyl_pyrophosphate_phosphatase|BACA	Bacitracin	Undecaprenyl pyrophosphate phosphatase	822	22	0	122	0	0	0	0	0	51	0	24	0	0	0	0	0	0	0	0	0	0	0	21	14	0	0	0	0	27	0	0	0	0	0	0	0	0	0	0	0	0	0	0	0	0	0
Bac|NC_002695.1.916234|Bacitracin|Undecaprenyl_pyrophosphate_phosphatase|BACA	Bacitracin	Undecaprenyl pyrophosphate phosphatase	822	24	0	138	0	0	0	0	0	46	0	27	0	0	0	16	0	0	0	0	0	0	0	21	32	0	0	0	0	23	0	0	0	0	0	0	0	11	0	0	0	0	0	0	0	0	0
Bla|AF118110.1|gene1|betalactams|Class_A_betalactamases|CFX	betalactams	Class A betalactamases	966	160	68	104	155	159	115	171	309	133	129	71	147	161	249	94	74	0	277	176	122	46	58	117	322	50	239	83	124	82	137	130	321	119	160	69	251	0	205	108	179	32	361	115	0	283	145
Bla|AMPH_Ecoli|AP012030|395554-396711|1158|betalactams|Penicillin_binding_protein|AMPH	betalactams	Penicillin binding protein	1158	90	0	590	0	0	22	0	0	158	0	78	0	38	0	66	0	0	0	24	0	0	0	66	92	0	26	31	20	72	0	0	0	20	24	0	0	51	21	0	0	0	0	0	0	0	0
Bla|AmpC1_Ecoli|FN649414|2765051-2766355|1302|betalactams|Penicillin_binding_protein|PBP4B	betalactams	Penicillin binding protein	1305	116	0	610	0	0	0	0	0	174	0	89	19	48	0	59	0	0	0	0	0	0	0	65	79	0	24	0	0	88	0	0	0	26	44	0	0	36	0	26	0	0	0	0	0	22	0
Bla|AmpC2|Ecoli|CP002970|332756-333889|1134|betalactams|Class_C_betalactamases|BLAEC	betalactams	Class C betalactamases	1134	135	0	705	0	0	0	0	0	228	0	100	14	41	0	57	0	0	0	29	28	0	0	78	106	0	27	26	0	84	0	0	0	23	26	0	0	40	0	35	0	0	0	27	0	25	12
Bla|PBP|Ecoli|CP002291|664439-666340|1902|betalactams|Penicillin_binding_protein|PBP2	betalactams	Penicillin binding protein	1902	134	0	880	0	0	0	0	0	269	0	123	0	79	0	97	0	0	0	32	29	0	0	98	167	0	0	32	0	119	0	0	0	0	40	0	0	33	29	32	0	0	0	24	0	33	0
Bla|cfxA2_1_AF504914|betalactams|Class_A_betalactamases|CFX	betalactams	Class A betalactamases	966	85	53	53	0	0	0	96	160	101	72	48	82	86	145	67	43	27	164	109	0	0	31	86	147	0	112	45	79	61	92	78	183	0	92	0	136	0	126	56	101	0	0	55	0	196	0
Bla|cfxA2|AF504910|1-966|966|betalactams|Class_A_betalactamases|CFX	betalactams	Class A betalactamases	966	106	71	49	120	129	100	124	205	96	77	55	89	115	204	0	0	0	192	136	104	0	0	93	221	0	165	0	87	0	107	90	226	0	122	0	142	0	0	58	148	0	264	0	0	210	116
Bla|cfxA3_1_AF472622|betalactams|Class_A_betalactamases|CFX	betalactams	Class A betalactamases	966	144	71	74	144	172	101	158	319	133	112	81	144	165	254	87	75	66	248	172	143	0	46	103	351	0	199	59	119	78	147	135	313	0	139	77	256	0	196	0	181	0	363	107	0	216	131
Bla|cfxA4|AY769933|1-966|966|betalactams|Class_A_betalactamases|CFX	betalactams	Class A betalactamases	966	145	62	77	148	0	136	194	293	133	120	0	131	141	227	114	79	0	245	192	0	0	0	119	311	39	190	68	142	99	128	106	316	110	154	62	238	0	171	89	193	0	0	104	0	245	107
Bla|cfxA5|AY769934|28-993|966|betalactams|Class_A_betalactamases|CFX	betalactams	Class A betalactamases	966	155	82	70	137	168	120	166	269	130	124	83	129	161	239	116	82	69	285	168	160	0	0	143	330	30	213	63	127	75	131	121	270	104	147	61	240	0	198	72	195	0	344	112	0	243	136
Bla|cfxA6|GQ342996|798-1793|966|betalactams|Class_A_betalactamases|CFX	betalactams	Class A betalactamases	996	486	0	286	643	808	0	766	824	573	573	381	559	0	1084	0	0	0	640	851	668	0	214	0	1147	0	801	0	421	288	577	0	1278	542	624	0	940	0	641	371	791	0	1794	0	0	0	0
Bla|cfxA|U38243|150-1115|966|betalactams|Class_A_betalactamases|CFX	betalactams	Class A betalactamases	966	112	67	89	124	154	104	148	254	129	103	0	120	125	225	87	78	54	238	140	127	35	0	120	270	0	227	70	118	76	125	101	268	112	151	78	199	38	190	72	139	0	270	87	0	233	115
CARD|phgb|AF024666|2207-2969|ARO:3000596|ErmX|MLS|23S_rRNA_methyltransferases|ERMX	MLS	23S rRNA methyltransferases	763	0	0	0	0	0	0	0	62	0	0	0	0	0	0	0	0	0	0	0	79	0	0	0	12	0	0	0	0	0	0	0	18	0	40	0	0	0	0	0	43	0	0	0	0	45	0
CARD|phgb|AF118110|71-1037|ARO:3003002|CfxA2|betalactams|Class_A_betalactamases|CFX	betalactams	Class A betalactamases	967	188	69	117	165	176	142	167	405	141	154	90	150	187	296	93	86	61	317	195	146	43	53	142	346	39	266	76	131	108	154	145	336	114	210	84	279	60	240	105	196	36	356	115	30	233	158
CARD|phgb|AP009048|2165012-2166416|ARO:3000829|baeS|Multi-drug_resistance|MDR_regulator|BAES	Multi-drug resistance	MDR regulator	1405	101	0	583	0	0	0	0	0	130	0	91	0	50	0	46	0	0	0	0	0	0	0	68	78	0	20	0	0	87	0	0	0	16	30	0	0	30	0	35	0	0	0	0	0	0	0
CARD|phgb|AP009048|2810082-2811255|ARO:3000027|emrA|Multi-drug_resistance|Multi-drug_efflux_pumps|EMRA	Multi-drug resistance	Multi-drug efflux pumps	1174	86	0	620	0	0	0	0	0	197	0	89	0	52	0	57	0	0	0	20	12	0	0	77	118	0	0	0	0	99	0	0	0	19	44	0	0	47	19	0	15	17	0	18	0	0	0
CARD|phgb|AP009048|3980025-3981183|ARO:3000795|mdtE|Multi-drug_resistance|Multi-drug_efflux_pumps|MDTE	Multi-drug resistance	Multi-drug efflux pumps	1159	130	0	711	0	0	0	0	0	265	0	100	17	48	20	67	0	0	0	22	0	0	0	92	116	0	27	23	0	120	0	0	0	22	44	0	0	43	0	26	0	21	17	22	18	36	0
CARD|phgb|AP009048|4153663-4154296|ARO:3000518|CRP|Multi-drug_resistance|MDR_regulator|CRP	Multi-drug resistance	MDR regulator	634	77	0	398	0	0	0	0	0	148	0	45	0	26	8	43	0	0	0	20	13	0	0	51	68	0	23	9	13	54	0	0	0	0	14	0	0	18	11	0	0	0	0	16	0	0	0
CARD|phgb|AP009048|4303042-4304509|ARO:3003550|mdtP|Multi-drug_resistance|Multi-drug_efflux_pumps|MDTP	Multi-drug resistance	Multi-drug efflux pumps	1467	131	0	850	0	0	0	0	0	268	0	107	23	73	0	74	0	0	0	24	0	20	0	95	111	0	32	35	21	130	0	0	0	29	36	0	0	55	0	56	0	17	19	31	0	31	0
CARD|phgb|AP009048|4304505-4306557|ARO:3003549|mdtO|Multi-drug_resistance|Multi-drug_efflux_pumps|MDTO	Multi-drug resistance	Multi-drug efflux pumps	2052	229	0	1164	0	0	0	0	0	362	0	131	0	101	0	123	0	0	0	36	0	0	0	145	140	0	59	65	28	177	0	0	0	0	49	0	0	77	0	55	0	30	0	36	0	0	0
CARD|phgb|AP009048|4306556-4307588|ARO:3003548|mdtN|Multi-drug_resistance|Multi-drug_efflux_pumps|MDTN	Multi-drug resistance	Multi-drug efflux pumps	1032	86	0	545	0	0	0	0	0	209	0	75	0	29	17	63	0	0	0	21	0	15	0	63	90	0	28	16	0	105	0	0	0	0	22	0	0	35	0	26	0	21	0	11	0	13	0
CARD|phgb|AP009048|4337959-4338628|ARO:3003582|PmrA|Cationic_antimicrobial_peptides|Polymyxin_B_resistance_regulator|pmrA	Cationic antimicrobial peptides	Polymyxin B resistance regulator	670	83	0	441	0	0	0	0	0	165	0	47	12	27	0	46	0	6	0	0	0	0	0	47	87	0	19	0	0	70	0	0	0	14	32	0	0	33	0	18	0	11	10	12	0	13	8
CARD|phgb|AP009048|4338624-4340268|ARO:3003576|PmrC|Cationic_antimicrobial_peptides|Lipid_A_modification|PMRC	Cationic antimicrobial peptides	Lipid A modification	1645	174	0	1028	0	0	0	0	0	365	0	171	37	93	0	121	0	0	0	0	27	0	0	148	177	0	34	24	0	167	0	0	0	0	42	0	0	67	26	55	0	0	0	24	0	51	0
CARD|phgb|AY928180|0-495|ARO:3002837|lnuC|MLS|Lincosamide_nucleotidyltransferases|LNUC	MLS	Lincosamide nucleotidyltransferases	495	1274	515	1126	1289	3104	1021	1915	2547	2606	417	1454	2210	2983	3485	1801	1049	741	2794	2617	1405	741	435	2269	1653	1293	1994	1061	2608	864	1686	2533	3312	1431	1986	850	3153	2451	2217	1589	2169	745	2697	2405	708	1657	1841
CARD|phgb|CP000034|2662758-2663289|ARO:3000516|emrR|Multi-drug_resistance|MDR_regulator|EMRR	Multi-drug resistance	MDR regulator	532	39	0	331	0	5	12	0	0	94	0	36	0	29	10	23	0	0	6	15	9	0	0	45	35	0	10	15	12	24	0	0	0	7	12	0	0	12	0	0	0	10	10	8	9	11	0
CARD|phgb|D78168|1591-3130|ARO:3000254|emrY|Multi-drug_resistance|Multi-drug_efflux_pumps|EMRY	Multi-drug resistance	Multi-drug efflux pumps	1540	112	0	757	0	0	0	0	0	177	0	95	17	70	0	80	0	0	0	23	0	0	0	93	98	0	17	20	0	72	0	0	0	20	40	0	0	45	34	23	0	0	0	0	0	21	0
CARD|phgb|D78168|536-1592|ARO:3000206|emrK|Multi-drug_resistance|Multi-drug_efflux_pumps|EMRK	Multi-drug resistance	Multi-drug efflux pumps	1057	112	0	522	0	0	0	0	0	169	0	73	22	49	0	50	0	0	0	0	0	21	0	51	57	0	19	20	0	61	0	0	0	0	21	0	0	23	20	14	0	13	0	15	13	14	0
CARD|phgb|FJ768952|0-1488|ARO:3000237|tolC|Multi-drug_resistance|Multi-drug_efflux_pumps|TOLC	Multi-drug resistance	Multi-drug efflux pumps	1488	147	0	831	0	0	0	0	0	273	0	84	21	80	26	102	0	0	0	26	0	0	0	93	137	0	0	0	0	156	0	0	0	15	44	0	0	60	0	39	0	0	0	28	21	38	0
CARD|phgb|M35190|0-624|ARO:3002670|cat|Phenicol|Chloramphenicol_acetyltransferases|CAT	Phenicol	Chloramphenicol acetyltransferases	624	0	0	0	52	0	0	0	0	0	0	0	54	0	6	0	308	0	51	0	12	0	0	0	0	0	46	0	6	0	43	0	20	0	0	0	62	0	33	0	0	0	0	0	0	0	0
CARD|phgb|NC_002695|1737553-1737967|ARO:3000676|H-NS|Multi-drug_resistance|MDR_regulator|HNS	Multi-drug resistance	MDR regulator	415	36	0	225	0	0	0	0	0	49	0	27	0	14	0	20	0	0	0	15	0	5	0	22	26	0	13	11	0	29	0	0	0	0	11	0	0	18	0	0	0	0	0	0	6	15	0
CARD|phgb|NC_002695|3211891-3212506|ARO:3000832|evgA|Multi-drug_resistance|MDR_regulator|EVGA	Multi-drug resistance	MDR regulator	616	55	0	356	0	11	0	0	0	97	0	38	0	27	5	30	0	0	8	16	15	8	0	61	47	0	11	0	0	34	0	0	0	0	0	0	0	20	0	11	0	0	0	9	10	0	0
CARD|phgb|NC_002695|4904931-4905630|ARO:3000831|cpxR|Multi-drug_resistance|MDR_regulator|CPXA	Multi-drug resistance	MDR regulator	700	27	0	174	0	0	0	0	0	0	0	14	0	0	0	0	0	0	0	0	0	0	0	20	0	0	0	0	0	0	0	0	0	0	0	0	0	0	0	0	0	0	0	0	0	0	0
CARD|phgb|NC_007779|1115840-1117067|ARO:3001329|mdtG|Multi-drug_resistance|Multi-drug_efflux_pumps|MDTG	Multi-drug resistance	Multi-drug efflux pumps	1228	77	0	500	0	0	0	0	0	143	0	69	0	42	0	49	0	0	0	0	0	0	0	57	81	0	0	0	0	99	0	0	0	0	0	0	0	35	0	0	0	0	0	0	0	0	0
CARD|phgb|NC_007779|1621287-1621671|ARO:3000263|marA|Multi-drug_resistance|MDR_regulator|MARA	Multi-drug resistance	MDR regulator	385	23	0	174	0	0	0	0	0	42	0	17	0	8	4	14	0	0	0	0	0	0	0	21	31	0	0	0	0	19	0	0	0	0	0	0	0	11	0	0	0	0	4	0	0	10	6
CARD|phgb|NC_007779|1745170-1746544|ARO:3001327|mdtK|Multi-drug_resistance|Multi-drug_efflux_pumps|MDTK	Multi-drug resistance	Multi-drug efflux pumps	1375	84	0	565	0	0	0	0	0	157	0	64	0	49	0	45	0	0	0	0	0	0	0	57	75	0	0	0	0	70	0	0	0	17	33	0	0	46	0	23	0	0	0	0	0	0	0
CARD|phgb|NC_007779|2166412-2167135|ARO:3000828|baeR|Multi-drug_resistance|MDR_regulator|BAER	Multi-drug resistance	MDR regulator	724	60	0	282	0	0	0	0	0	77	0	32	0	18	0	34	0	0	0	17	0	0	0	34	49	0	18	14	0	41	0	0	0	0	17	0	0	31	0	0	0	0	0	0	0	17	0
CARD|phgb|NC_007779|2586250-2589364|ARO:3000491|acrD|Aminoglycosides|Aminoglycoside_efflux_pumps|ACRD	Aminoglycosides	Aminoglycoside efflux pumps	3115	222	0	1483	0	0	0	0	0	495	0	163	62	130	0	134	0	0	0	47	0	45	0	175	231	0	0	62	0	192	0	0	0	55	86	0	0	112	0	0	0	38	0	0	0	49	0
CARD|phgb|NC_007779|3974604-3975429|ARO:3000508|gadX|Multi-drug_resistance|MDR_regulator|GADX	Multi-drug resistance	MDR regulator	826	125	0	587	0	0	0	0	0	197	0	95	18	65	16	65	0	0	0	22	24	0	0	122	101	0	32	15	12	85	0	0	0	13	39	0	9	23	19	13	10	0	0	9	19	15	0
CARD|phgb|NC_007779|4336858-4337950|ARO:3003583|PmrB|Cationic_antimicrobial_peptides|Polymyxin_B_resistance_regulator|PMRB	Cationic antimicrobial peptides	Polymyxin B resistance regulator	1093	131	0	686	0	0	0	0	0	227	0	81	0	61	0	64	0	0	0	28	22	0	0	81	111	0	31	29	0	89	0	0	0	21	37	0	0	46	0	23	0	0	0	19	0	26	0
CARD|phgb|NC_007779|567537-567870|ARO:3000264|emrE|Multi-drug_resistance|Multi-drug_efflux_pumps|EMRE	Multi-drug resistance	Multi-drug efflux pumps	334	30	0	79	0	0	4	0	0	46	0	0	0	0	0	0	0	0	0	17	6	0	0	35	16	0	5	0	0	18	0	0	0	0	0	0	0	12	0	0	0	6	0	3	0	0	0
CARD|phgb|NC_009725|543798-544848|ARO:3002814|clbA|Phenicol|Phenicol_23S_rRNA_methyltransferases|CLBA	Phenicol	Phenicol 23S rRNA methyltransferases	1051	0	0	0	0	0	0	0	0	0	0	0	0	0	0	0	0	0	0	0	0	0	0	0	0	0	0	0	0	0	0	0	14	0	0	0	0	0	28	0	0	0	0	0	0	0	0
CARD|phgb|NC_012469|1800927-1802391|ARO:3000616|mel|MLS|Macrolide_resistance_efflux_pumps|MEL	MLS	Macrolide resistance efflux pumps	1465	0	0	0	0	0	0	0	0	0	0	0	207	0	0	0	0	0	0	183	0	0	0	0	0	0	0	0	0	0	0	168	0	0	0	84	367	0	244	0	0	70	0	0	119	220	142
CARD|phgb|NC_023287|65291-66509|ARO:3000615|mefA|MLS|Macrolide_resistance_efflux_pumps|MEFA	MLS	Macrolide resistance efflux pumps	1219	1407	0	1065	2144	1798	1438	1226	3184	1897	950	727	1879	1554	3663	745	1528	757	2794	1563	2094	0	527	1136	2673	515	2280	798	2012	750	2123	1719	3672	1218	2163	607	2251	793	2600	944	1956	592	3241	1083	378	1768	1164
CARD|phgb|U00096|1124117-1125326|ARO:3001216|mdtH|Multi-drug_resistance|Multi-drug_efflux_pumps|MDTH	Multi-drug resistance	Multi-drug efflux pumps	1210	81	0	520	0	0	0	0	0	147	0	61	0	39	0	37	0	0	0	21	0	0	0	42	65	0	0	0	0	79	0	0	0	0	28	0	0	0	0	24	0	14	0	0	0	0	0
CARD|phgb|U00096|1188315-1189776|ARO:3000835|phoQ|Multi-drug_resistance|MDR_regulator|PHOQ	Multi-drug resistance	MDR regulator	1462	89	0	612	0	0	0	0	0	194	0	76	0	57	13	58	0	0	0	0	23	0	0	49	114	0	25	0	0	62	0	0	0	0	43	0	0	41	0	27	0	0	0	0	0	24	0
CARD|phgb|U00096|2098446-2099613|ARO:3003577|PmrE|Cationic_antimicrobial_peptides|Lipid_A_modification|PMRC	Cationic antimicrobial peptides	Lipid A modification	1168	0	0	455	0	0	0	0	0	122	0	70	0	81	0	55	0	0	0	0	0	0	0	61	86	0	0	41	0	0	0	0	0	0	42	0	0	41	0	0	0	0	0	0	0	43	0
CARD|phgb|U00096|2154015-2155263|ARO:3000792|mdtA|Multi-drug_resistance|Multi-drug_efflux_pumps|MDTA	Multi-drug resistance	Multi-drug efflux pumps	1249	71	0	478	0	0	18	0	0	151	0	48	19	35	0	42	0	0	0	0	0	0	0	50	64	0	0	22	0	75	0	0	0	0	17	0	0	43	0	24	0	0	0	0	0	0	0
CARD|phgb|U00096|2155262-2158385|ARO:3000793|mdtB|Multi-drug_resistance|Multi-drug_efflux_pumps|MDTB	Multi-drug resistance	Multi-drug efflux pumps	3124	194	0	1299	0	0	0	0	0	392	0	161	0	79	0	94	0	0	0	0	0	0	0	103	223	0	0	0	0	169	0	0	0	0	59	0	0	75	0	49	0	0	0	0	0	0	0
CARD|phgb|U00096|2158385-2161463|ARO:3000794|mdtC|Multi-drug_resistance|Multi-drug_efflux_pumps|MDTC	Multi-drug resistance	Multi-drug efflux pumps	3079	205	0	1253	0	0	0	0	0	386	0	156	0	85	0	95	0	0	0	0	0	0	0	116	224	0	0	0	0	194	0	0	0	50	71	0	0	0	46	46	0	0	0	0	0	0	0
CARD|phgb|U00096|2367070-2368039|ARO:3003578|PmrF|Cationic_antimicrobial_peptides|Lipid_A_modification|PMRF	Cationic antimicrobial peptides	Lipid A modification	970	81	0	520	0	0	0	0	0	147	0	48	0	26	16	49	0	0	0	0	15	0	0	49	88	0	19	16	0	58	0	0	0	0	31	0	12	28	0	19	0	0	0	0	0	0	0
CARD|phgb|U00096|2368038-2370021|ARO:3002985|arnA|Cationic_antimicrobial_peptides|Lipid_A_modification|ARNA	Cationic antimicrobial peptides	Lipid A modification	1984	193	0	905	0	0	0	0	0	276	0	122	0	73	0	105	0	0	0	0	26	0	0	94	166	0	34	35	0	126	0	0	0	0	0	0	0	45	0	35	0	0	0	0	0	32	0
CARD|phgb|U00096|2484373-2487967|ARO:3000833|evgS|Multi-drug_resistance|MDR_regulator|EVGS	Multi-drug resistance	MDR regulator	3595	293	0	1809	0	0	0	0	0	556	0	222	0	135	36	141	0	0	0	55	0	0	0	214	272	0	70	53	0	211	0	0	0	0	72	0	0	66	65	0	0	0	0	0	0	0	0
CARD|phgb|U00096|2812615-2814154|ARO:3000074|emrB|Multi-drug_resistance|Multi-drug_efflux_pumps|EMRB	Multi-drug resistance	Multi-drug efflux pumps	1540	117	0	724	0	0	0	0	0	217	0	98	33	49	0	69	0	0	0	0	0	0	0	76	151	0	35	24	0	123	0	0	0	0	0	0	0	41	23	25	0	0	0	0	0	26	0
CARD|phgb|U00096|3203309-3204131|ARO:3002986|bacA|Bacitracin|Undecaprenyl_pyrophosphate_phosphatase|BACA	Bacitracin	Undecaprenyl pyrophosphate phosphatase	823	29	0	191	0	0	0	0	0	55	0	16	0	0	0	16	0	0	0	0	0	0	0	0	22	0	0	0	0	32	0	0	0	0	0	0	0	12	0	0	0	0	0	0	0	0	0
CARD|phgb|U00096|3412802-3413465|ARO:3000656|acrS|Aminoglycosides|Aminoglycoside_efflux_regulator|ACRS	Aminoglycosides	Aminoglycoside efflux regulator	664	97	0	451	0	0	11	0	0	150	0	59	16	32	11	51	5	0	0	19	9	0	0	72	58	0	10	34	0	57	0	0	0	16	23	0	0	24	0	20	0	14	9	17	0	17	0
CARD|phgb|U00096|3413863-3415021|ARO:3000499|acrE|Aminoglycosides|Aminoglycoside_efflux_pumps|ACRE	Aminoglycosides	Aminoglycoside efflux pumps	1159	138	0	727	0	18	0	0	0	218	0	95	0	62	0	73	0	0	0	31	25	0	0	83	94	0	0	23	0	108	0	0	0	21	38	0	0	39	0	25	0	0	0	19	0	29	17
CARD|phgb|U00096|3415032-3418137|ARO:3000502|acrF|Aminoglycosides|Aminoglycoside_efflux_pumps|ACRF	Aminoglycosides	Aminoglycoside efflux pumps	3106	344	0	1848	0	0	54	0	0	590	0	253	0	172	0	195	0	0	0	75	57	47	0	255	281	0	66	73	0	332	0	0	0	66	68	0	0	113	67	67	0	0	51	0	0	65	0
CARD|phgb|U00096|3660413-3663527|ARO:3000796|mdtF|Multi-drug_resistance|Multi-drug_efflux_pumps|MDTC	Multi-drug resistance	Multi-drug efflux pumps	3115	358	0	2010	0	0	0	0	0	605	0	300	55	196	0	160	0	0	0	71	43	0	0	259	305	0	58	56	0	263	0	0	0	50	91	0	0	114	60	73	0	51	0	0	0	0	0
CARD|phgb|U00096|4567286-4568519|ARO:3001214|mdtM|Multi-drug_resistance|Multi-drug_efflux_pumps|MDTC	Multi-drug resistance	Multi-drug efflux pumps	1234	135	0	643	0	0	0	0	0	205	0	93	0	69	16	65	0	0	0	0	0	0	0	75	83	0	0	25	0	92	0	0	0	21	35	0	0	46	0	25	0	0	0	16	0	20	19
CARD|pvgb|AP009048|3760295-3762710|ARO:3003303|Escherichia|Fluoroquinolones|Fluoroquinolone-resistant_DNA_topoisomerases|GYRB|RequiresSNPConfirmation	Fluoroquinolones	Fluoroquinolone-resistant DNA topoisomerases	2416	328	0	1646	0	0	0	0	0	592	0	0	0	0	0	164	0	0	0	0	0	0	0	227	250	0	0	0	0	235	0	0	0	0	0	0	0	126	0	0	0	0	0	0	0	0	0
CARD|pvgb|NC_007779|986315-987404|ARO:3003390|Escherichia|Multi-drug_resistance|MDR_mutant_porin_proteins|OMPF|RequiresSNPConfirmation	Multi-drug resistance	MDR mutant porin proteins	1090	66	0	604	0	0	0	0	0	160	0	0	0	48	0	0	0	0	0	0	0	0	0	53	0	0	0	0	0	81	0	0	0	0	0	0	0	0	0	0	0	0	0	0	0	0	0
CARD|pvgb|U00096|4277468-4277933|ARO:3003381|Escherichia|Multi-drug_resistance|MDR_regulator|SOXS|RequiresSNPConfirmation	Multi-drug resistance	MDR regulator	466	62	0	308	0	0	0	0	0	114	0	28	0	29	12	43	0	0	0	0	0	0	0	49	37	0	0	0	0	43	0	0	0	0	0	0	0	24	0	0	0	0	0	0	0	0	0
MLS|ErmF|M14730|241-1041|801|MLS|23S_rRNA_methyltransferases|ERMF	MLS	23S rRNA methyltransferases	801	0	0	0	0	0	0	0	0	0	0	0	0	13	0	0	0	0	0	11	16	0	0	0	0	0	0	0	28	0	0	0	0	0	0	0	0	0	0	0	0	0	0	0	0	0	0
MLS|ErmG|M15332|672-1406|735|MLS|23S_rRNA_methyltransferases|ERMG	MLS	23S rRNA methyltransferases	735	476	48	263	110	867	61	360	105	361	25	324	321	786	575	306	98	88	231	394	760	78	74	698	272	82	501	387	85	68	131	832	221	405	61	13	580	221	196	269	749	151	572	365	244	138	498
MLS|ErmQ|L22689|262-1035|774|MLS|23S_rRNA_methyltransferases|ERMQ	MLS	23S rRNA methyltransferases	774	0	0	0	0	23	0	0	0	20	0	0	0	0	0	0	0	0	19	13	0	0	0	0	38	0	25	0	11	0	0	0	22	0	0	0	70	0	80	0	0	0	0	0	0	20	0
MLS|ErmT|M64090|168-902|735|MLS|23S_rRNA_methyltransferases|ERMR	MLS	23S rRNA methyltransferases	735	0	0	0	0	0	0	0	0	0	0	0	0	0	0	0	0	0	0	0	0	0	0	0	0	0	0	0	0	0	7	0	12	0	0	0	0	0	34	0	0	0	0	0	0	0	0
MLS|ErmX|M36726|296-1150|855|MLS|23S_rRNA_methyltransferases|ERMX	MLS	23S rRNA methyltransferases	855	0	0	0	0	0	0	0	68	0	0	0	0	0	0	0	0	0	0	0	115	0	0	0	0	0	0	0	0	0	0	0	0	0	36	0	0	0	0	0	64	0	24	0	0	55	0
MLS|L22689.1|gene1|MLS|23S_rRNA_methyltransferases|ERMQ	MLS	23S rRNA methyltransferases	787	18	0	14	0	36	0	17	0	17	0	0	0	0	0	18	0	0	27	15	0	0	0	0	51	0	22	0	13	0	15	0	36	0	0	0	73	8	96	0	8	0	0	0	0	22	0
MLS|M62487.1|gene1|MLS|23S_rRNA_methyltransferases|ERMF	MLS	23S rRNA methyltransferases	813	0	0	0	0	0	0	0	75	0	0	0	0	21	22	0	0	0	0	58	43	0	9	0	29	0	0	0	0	0	30	22	45	0	38	0	28	0	20	0	39	0	51	0	0	0	0
MLS|MefA|U70055|314-1531|1218|MLS|Macrolide_resistance_efflux_pumps|MEFA	MLS	Macrolide resistance efflux pumps	1218	5042	2358	4269	7071	7195	4648	4949	10040	7732	3333	2868	7534	5938	13254	3209	5480	2629	9588	6250	6779	1837	2266	4587	8924	2017	8254	3405	6717	2728	7231	6875	13463	4641	9076	2072	9377	2945	9032	3689	7223	1908	11396	4151	1632	6635	4952
MLS|MsrD|AF274302|2462-3925|1464|MLS|Macrolide_resistance_efflux_pumps|MSRD	MLS	Macrolide resistance efflux pumps	1464	0	0	0	0	68	0	0	0	0	0	0	111	0	121	0	0	0	0	0	0	0	0	0	0	0	0	0	0	0	0	104	0	0	0	0	218	0	0	0	0	0	0	0	64	0	80
MLS|NC_023287.1.18156494|MLS|Macrolide_resistance_efflux_pumps|MEFA	MLS	Macrolide resistance efflux pumps	1218	888	0	490	1380	1000	890	750	1875	997	0	348	1067	926	2290	467	923	453	1540	875	1337	326	323	684	1508	324	1234	484	1118	414	1404	997	2002	807	1223	447	1222	498	1510	588	1128	388	1779	674	236	1026	776
MLS|ermB_12_U18931|MLS|23S_rRNA_methyltransferases|ERMB	MLS	23S rRNA methyltransferases	738	0	0	0	0	0	0	0	0	0	0	0	0	0	0	0	0	0	14	0	0	0	0	0	0	0	0	0	0	0	0	0	0	0	0	0	0	0	0	0	10	0	0	0	0	0	0
MLS|ermB_1_JN899585|MLS|23S_rRNA_methyltransferases|ERMB	MLS	23S rRNA methyltransferases	738	0	0	0	0	0	0	0	0	0	0	0	0	0	0	0	0	0	13	0	0	0	0	0	0	0	0	0	0	0	0	0	0	0	0	0	0	0	0	0	8	0	0	0	0	0	0
MLS|ermB_9_AF299292|MLS|23S_rRNA_methyltransferases|ERMB	MLS	23S rRNA methyltransferases	738	0	0	0	0	0	0	0	0	0	0	0	0	0	0	0	0	0	15	0	0	0	0	0	0	0	10	0	0	0	0	0	0	0	0	0	0	0	0	0	0	0	0	0	0	0	0
MLS|ermF_3_M17808|MLS|23S_rRNA_methyltransferases|ERMF	MLS	23S rRNA methyltransferases	801	0	0	0	0	0	0	0	30	0	0	0	0	14	0	0	0	0	0	26	0	0	0	0	0	0	0	14	51	0	0	0	0	16	15	0	0	0	0	0	0	0	0	0	0	0	0
MLS|ermF_4_M62487|MLS|23S_rRNA_methyltransferases|ERMF	MLS	23S rRNA methyltransferases	801	0	0	0	0	0	0	0	58	0	0	0	0	14	26	0	0	0	0	55	0	0	0	0	27	0	21	0	23	0	16	16	21	0	35	0	24	0	0	0	41	0	56	0	0	0	0
MLS|ermG_2_L42817|MLS|23S_rRNA_methyltransferases|ERMG	MLS	23S rRNA methyltransferases	735	331	0	174	69	637	30	265	69	328	0	244	224	639	467	244	66	62	183	292	449	47	30	554	170	67	263	294	49	52	66	690	137	361	42	0	292	157	109	247	343	91	306	296	187	78	378
MLS|ermT_2_AY894138|MLS|23S_rRNA_methyltransferases|ERMT	MLS	23S rRNA methyltransferases	735	0	0	0	20	0	0	0	0	0	0	0	0	0	29	0	11	0	15	0	0	0	0	0	31	0	34	0	0	0	0	0	15	0	0	0	0	0	42	0	7	0	0	0	0	11	0
MLS|ermT_3_AF310974|MLS|23S_rRNA_methyltransferases|ERMT	MLS	23S rRNA methyltransferases	735	0	0	0	0	0	0	0	0	0	0	0	0	0	17	0	0	0	0	0	0	0	0	0	0	0	0	0	0	0	0	0	0	0	0	0	12	0	21	0	0	0	0	0	0	0	0
MLS|ermX_2_X51472|MLS|23S_rRNA_methyltransferases|ERMX	MLS	23S rRNA methyltransferases	762	0	0	0	0	0	0	0	57	0	0	0	0	0	0	0	0	0	0	0	76	0	0	0	10	0	0	0	0	0	0	0	13	0	27	0	0	0	0	0	46	0	17	0	0	37	0
MLS|ermX_3_U21300|MLS|23S_rRNA_methyltransferases|ERMX	MLS	23S rRNA methyltransferases	762	0	0	0	0	0	0	0	54	0	0	0	0	0	0	0	0	0	0	0	74	0	0	0	0	0	0	0	0	0	0	0	0	0	28	0	0	0	0	0	35	0	0	0	0	35	0
MLS|msrD_3_AF227520|MLS|Macrolide_resistance_efflux_pumps|MSRD	MLS	Macrolide resistance efflux pumps	1464	0	0	43	0	58	0	0	0	54	0	0	0	42	60	26	0	0	0	92	118	0	0	0	0	0	0	0	0	0	41	104	0	50	0	0	212	46	0	0	0	54	116	0	91	99	96
Mdr|AP009048.1|gene2135|Multi-drug_resistance|Multi-drug_efflux_pumps|MDTD	Multi-drug resistance	Multi-drug efflux pumps	1416	85	0	619	0	0	0	0	0	200	0	82	0	53	0	52	0	0	0	17	0	0	0	80	112	0	17	0	0	81	0	0	0	32	42	0	0	43	0	32	0	0	0	0	0	0	0
Mdr|AP009048.1|gene3414|Multi-drug_resistance|MDR_regulator|CPXAR	Multi-drug resistance	MDR regulator	699	52	0	198	0	0	0	0	0	81	0	21	0	13	0	14	0	0	0	0	0	0	0	27	41	0	0	0	0	24	0	0	0	0	0	0	0	0	0	0	0	0	0	0	0	0	0
Mdr|AP009048.1|gene3415|Multi-drug_resistance|MDR_regulator|CPXAR	Multi-drug resistance	MDR regulator	1374	91	0	574	0	0	0	0	0	189	0	81	0	48	0	54	0	0	0	0	0	0	0	76	82	0	23	21	0	71	0	0	0	28	0	0	0	26	0	32	0	0	0	0	0	0	0
Mdr|AP009048.1|gene3616|Multi-drug_resistance|Multi-drug_efflux_pumps|MDTL	Multi-drug resistance	Multi-drug efflux pumps	1176	151	0	789	0	0	20	0	0	239	0	98	22	93	0	96	0	0	0	22	21	14	0	132	119	0	34	29	0	108	0	0	0	20	44	0	0	61	21	30	0	0	21	22	0	26	0
Mdr|CP000034.1|gene2198|Multi-drug_resistance|MDR_regulator|ASMA	Multi-drug resistance	MDR regulator	1854	117	0	819	0	0	0	0	0	225	0	76	0	72	0	65	0	0	0	44	0	0	0	87	138	0	19	0	0	101	0	0	0	0	31	0	0	47	0	0	0	0	0	0	0	33	0
Mdr|CP000034.1|gene3834|Multi-drug_resistance|MDR_regulator|CPXAR	Multi-drug resistance	MDR regulator	699	0	0	98	0	0	0	0	0	24	0	0	0	0	0	0	0	0	0	0	0	0	0	16	0	0	0	0	0	0	0	0	0	0	0	0	0	0	0	0	0	0	0	0	0	0	0
Mdr|NC_002695.1.910541|Multi-drug_resistance|MDR_regulator|CPXAR	Multi-drug resistance	MDR regulator	699	0	0	52	0	0	0	0	0	28	0	14	0	8	0	0	0	0	0	0	0	0	0	11	0	0	0	0	0	0	0	0	0	0	0	0	0	0	0	0	0	0	0	0	0	0	0
Tet|AJ295238|gene|Tetracyclines|Tetracycline_resistance_ribosomal_protection_proteins|TET32	Tetracyclines	Tetracycline resistance ribosomal protection proteins	1920	447	259	422	880	756	967	381	1575	780	204	346	1266	696	1848	470	695	222	1031	750	709	301	222	635	847	396	913	289	936	346	988	664	1552	415	977	1134	1185	546	973	658	859	291	1045	534	242	646	645
Tet|EU434751.1|gene2|Tetracyclines|Tetracycline_resistance_ribosomal_protection_proteins|TETW	Tetracyclines	Tetracycline resistance ribosomal protection proteins	1937	1989	2178	2103	2787	2289	1674	1437	4996	2840	1293	1087	3071	2200	5960	1829	1770	1078	4417	2586	3218	897	625	2177	4085	1161	3187	950	4034	1590	3390	1825	5037	1704	2365	4639	3925	1872	4124	2938	3297	1297	3931	1737	756	3243	1905
Tet|JQ740052.1|gene2|Tetracyclines|Tetracycline_resistance_ribosomal_protection_proteins|TET40	Tetracyclines	Tetracycline resistance ribosomal protection proteins	1221	494	1892	1148	2076	626	1848	465	5198	1018	1070	433	3036	654	4614	482	1691	328	3039	790	2706	303	574	583	3484	287	2833	190	3393	573	2915	778	3644	373	1874	3883	3652	818	3100	825	2734	318	3186	531	184	2632	613
Tet|Tet-32|DQ647324|181-2100|1920|Tetracyclines|Tetracycline_resistance_ribosomal_protection_proteins|TET32	Tetracyclines	Tetracycline resistance ribosomal protection proteins	1920	711	296	971	898	881	606	455	1329	993	184	669	1080	1188	1591	567	533	478	1090	738	446	345	224	721	929	555	811	491	940	348	982	655	1425	656	1337	871	1317	760	592	753	873	485	1012	708	354	542	702
Tet|Tet-40|AM419751|14211-15431|1221|Tetracyclines|Tetracycline_resistance_ribosomal_protection_proteins|TET40	Tetracyclines	Tetracycline resistance ribosomal protection proteins	1221	162	629	174	681	195	665	142	1806	286	340	113	943	218	1499	153	626	102	1084	259	894	107	183	204	1049	82	1012	70	1190	177	1100	246	1173	124	611	1251	1214	265	1015	255	1018	107	1078	145	67	877	191
Tet|Tet-44|FN594949|25245-27167|1923|Tetracyclines|Tetracycline_resistance_ribosomal_protection_proteins|TET44	Tetracyclines	Tetracycline resistance ribosomal protection proteins	1923	306	222	433	844	1622	1222	910	1188	1219	554	357	1173	940	2712	911	2237	276	2280	718	987	251	614	871	1543	439	1664	433	1244	316	1186	1621	5197	219	1455	485	3554	694	3179	672	2392	267	1924	643	183	746	1268
Tet|TetA-P|L20800|Tetracyclines|Tetracycline_resistance_major_facilitator_superfamily_MFS_efflux_pumps|TETA	Tetracyclines	Tetracycline resistance major facilitator superfamily MFS efflux pumps	1263	69	0	64	0	82	0	47	0	95	0	30	0	0	21	54	0	0	64	42	14	0	0	36	92	0	77	33	0	0	0	0	63	0	0	0	180	0	229	0	24	0	0	18	36	26	51
Tet|TetO|M18896|207-2126|1920|Tetracyclines|Tetracycline_resistance_ribosomal_protection_proteins|TETO	Tetracyclines	Tetracycline resistance ribosomal protection proteins	1920	762	493	1123	1671	1441	1835	704	3366	1587	373	539	2555	1193	3535	744	1576	322	2098	1450	1351	493	412	1184	1718	592	1860	503	1796	716	1888	1553	3211	659	1761	2175	2357	1000	2069	1124	1730	506	2289	939	433	1295	1235
Tet|TetQ|Z21523|362-2287|1926|Tetracyclines|Tetracycline_resistance_ribosomal_protection_proteins|TETQ	Tetracyclines	Tetracycline resistance ribosomal protection proteins	1974	2707	895	2132	2655	3756	1553	2720	4058	4226	1095	1933	2957	3563	5822	1884	1262	1394	4183	2729	3210	878	823	2538	4099	886	2571	2008	2419	1358	4546	3288	6074	1841	3306	941	3784	1385	3324	1333	3264	966	5216	2647	1008	2294	2290
Tet|TetW|AJ222769|3687-5606|1920|Tetracyclines|Tetracycline_resistance_ribosomal_protection_proteins|TETW	Tetracyclines	Tetracycline resistance ribosomal protection proteins	1920	1585	1884	1656	2349	1853	1332	1113	3892	2323	1216	812	2626	1719	4758	1456	1419	963	3413	2185	2620	730	508	1662	3393	959	2607	770	3473	1246	2726	1451	4009	1542	1865	3975	3100	1582	3299	2445	2634	1107	3058	1384	630	2671	1643
Tet|TetX|M37699|586-1752|1167|Tetracyclines|Tetracycline_inactivation_enzymes|TETX	Tetracyclines	Tetracycline inactivation enzymes	1167	0	0	0	0	0	0	0	0	0	0	0	0	131	0	0	0	0	230	207	0	0	0	102	341	0	206	0	194	0	167	0	0	97	265	0	0	0	0	0	0	0	0	0	0	0	0
Tet|tet32_1_EU722333|Tetracyclines|Tetracycline_resistance_ribosomal_protection_proteins|TET32	Tetracyclines	Tetracycline resistance ribosomal protection proteins	1920	455	245	795	580	736	431	431	1274	695	168	322	717	833	1020	351	411	262	881	548	611	256	161	682	653	270	778	229	753	323	813	535	1120	382	981	1087	1068	652	537	453	680	325	746	601	198	311	621
Tet|tet40_1_FJ158002|Tetracyclines|Tetracycline_resistance_ribosomal_protection_proteins|TET40	Tetracyclines	Tetracycline resistance ribosomal protection proteins	1221	156	586	185	752	208	634	150	1884	303	363	119	1016	216	1571	170	584	109	1001	246	922	107	169	205	1067	122	1113	61	1226	164	1011	277	1159	122	610	1343	1236	283	1019	254	941	117	1074	196	0	896	192
Tet|tet40_2_FJ158002|Tetracyclines|Tetracycline_resistance_ribosomal_protection_proteins|TET40	Tetracyclines	Tetracycline resistance ribosomal protection proteins	1221	297	1047	551	1381	367	1123	272	3253	513	576	237	1728	393	2928	283	986	189	1867	418	1600	165	379	334	2028	186	1684	101	2005	309	1804	461	2050	192	1144	2218	1976	458	1798	513	1602	190	1839	303	104	1523	315
Tet|tet44_1_NZ_ABDU01000081|Tetracyclines|Tetracycline_resistance_ribosomal_protection_proteins|TET44	Tetracyclines	Tetracycline resistance ribosomal protection proteins	1923	250	221	318	726	1120	848	730	877	1031	457	300	917	630	2252	665	1949	224	1758	584	745	186	494	724	1367	339	1269	316	886	206	992	1307	4569	172	1084	382	2225	543	2684	550	1829	228	1212	454	139	516	975
Tet|tetA_P_1_AB054980|Tetracyclines|Tetracycline_resistance_major_facilitator_superfamily_MFS_efflux_pumps|TETA	Tetracyclines	Tetracycline resistance major facilitator superfamily MFS efflux pumps	1263	54	0	35	0	0	0	0	0	0	0	0	0	0	0	0	0	0	0	0	0	0	0	0	0	0	0	0	25	0	0	0	0	0	0	0	103	0	124	0	0	0	0	0	0	0	0
Tet|tetA_P_4_AB001076|Tetracyclines|Tetracycline_resistance_major_facilitator_superfamily_MFS_efflux_pumps|TETA	Tetracyclines	Tetracycline resistance major facilitator superfamily MFS efflux pumps	1263	0	0	0	0	0	0	0	0	0	0	0	0	0	0	0	0	0	0	0	0	0	0	0	35	0	0	0	0	0	0	0	0	0	0	0	51	0	83	0	0	0	0	0	0	0	0
Tet|tetL_1_HM235948|Tetracyclines|Tetracycline_resistance_major_facilitator_superfamily_MFS_efflux_pumps|TETL	Tetracyclines	Tetracycline resistance major facilitator superfamily MFS efflux pumps	1383	0	0	192	0	0	0	87	0	20	0	27	0	0	0	0	0	0	0	0	0	0	0	0	0	22	0	0	0	0	0	0	0	0	0	18	0	18	0	0	0	0	0	0	0	0	0
Tet|tetO_2_M20925|Tetracyclines|Tetracycline_resistance_ribosomal_protection_proteins|TETO	Tetracyclines	Tetracycline resistance ribosomal protection proteins	1920	821	411	918	1717	1493	2142	716	3502	1589	340	568	2700	1337	3859	822	1787	372	2176	1564	1527	528	427	1242	1935	562	1964	529	2034	716	2063	1609	3323	674	1734	2077	2440	890	2198	1191	1806	519	2338	936	452	1484	1348
Tet|tetO_3_Y07780|Tetracyclines|Tetracycline_resistance_ribosomal_protection_proteins|TETO	Tetracyclines	Tetracycline resistance ribosomal protection proteins	1920	732	407	785	1371	1332	1971	606	2941	1198	278	460	2283	1170	3597	733	1568	275	1816	1341	1421	435	376	994	1709	508	1685	378	1697	558	1673	1379	2759	615	1363	1573	2111	827	1984	984	1412	495	2109	912	354	1163	1096
Tet|tetQ_1_L33696|Tetracyclines|Tetracycline_resistance_ribosomal_protection_proteins|TETQ	Tetracyclines	Tetracycline resistance ribosomal protection proteins	1926	15906	4872	11572	15649	20501	9048	15810	23759	18170	7730	7333	13106	17973	25750	9531	6619	5894	20629	15803	21050	4230	4277	16638	20910	5118	14550	9146	12777	6363	16920	16966	25985	11724	16326	4827	17339	6841	16163	7605	14488	4912	22940	13475	4758	10585	11659
Tet|tetQ_3_U73497|Tetracyclines|Tetracycline_resistance_ribosomal_protection_proteins|TETQ	Tetracyclines	Tetracycline resistance ribosomal protection proteins	2013	3152	966	2322	2971	4582	1755	3309	4498	4659	1313	2133	3167	4372	6301	2177	1383	1542	4532	3265	3909	1087	917	3328	4299	1127	2909	2406	2607	1564	4496	3794	6457	2197	3634	1014	4157	1737	3804	1583	3308	1076	5599	3110	1104	2474	2780
Tet|tetW_1_DQ060146|Tetracyclines|Tetracycline_resistance_ribosomal_protection_proteins|TETW	Tetracyclines	Tetracycline resistance ribosomal protection proteins	1920	1467	1856	1476	2213	1773	1298	1050	3692	2085	1011	794	2484	1510	4628	1342	1257	834	3244	2093	2459	647	484	1581	2996	904	2404	681	3069	1135	2635	1360	3724	1350	1659	3569	2845	1438	3120	2267	2476	1032	2975	1283	590	2419	1553
Tet|tetW_2_AY049983|Tetracyclines|Tetracycline_resistance_ribosomal_protection_proteins|TETW	Tetracyclines	Tetracycline resistance ribosomal protection proteins	1920	2084	2256	3380	3075	2716	1792	1803	5227	3537	1780	1167	2476	2843	6715	1701	1714	1253	4123	2712	2834	1216	594	2341	3781	1375	3313	1039	4235	1924	3544	2950	4801	1921	2242	3386	4164	2452	3851	2766	2509	1429	4154	2146	836	3261	2483
Tet|tetW_5_AJ427421|Tetracyclines|Tetracycline_resistance_ribosomal_protection_proteins|TETW	Tetracyclines	Tetracycline resistance ribosomal protection proteins	1920	1509	1760	1451	2096	1734	1293	1051	3583	2110	1056	769	2472	1560	4492	1341	1199	882	3082	2101	2386	735	466	1574	3047	867	2355	673	3128	1217	2654	1397	3769	1382	1766	3682	2897	1444	2980	2196	2606	994	2860	1343	598	2453	1516
Tet|tetW_6_FN396364|Tetracyclines|Tetracycline_resistance_ribosomal_protection_proteins|TETW	Tetracyclines	Tetracycline resistance ribosomal protection proteins	1920	1455	1873	1695	2194	1708	1270	1109	3868	2296	1102	860	2129	1616	4842	1275	1272	809	3422	2003	2771	577	464	1712	2959	888	2666	750	2990	1288	2455	1265	3658	1331	1621	3286	2802	1447	3532	1989	2577	1035	3010	1275	562	2543	1451
Tet|tetX_1_GU014535|Tetracyclines|Tetracycline_inactivation_enzymes|TETX	Tetracyclines	Tetracycline inactivation enzymes	1167	0	0	0	62	0	0	0	0	0	0	0	0	21	0	0	0	0	79	121	0	0	0	0	0	0	56	17	50	0	43	29	124	0	0	0	0	20	0	0	111	0	0	0	0	0	0
Tmt|tetQ_2_X58717|Tetracyclines|Tetracycline_resistance_ribosomal_protection_proteins|TETQ	Tetracyclines	Tetracycline resistance ribosomal protection proteins	1926	2191	731	983	2444	3118	1238	2078	3306	4313	977	1239	1203	3468	4215	1516	802	1016	2481	1888	1825	624	467	2201	2210	788	1643	1730	2070	1137	3022	1859	3757	1369	1727	1286	1688	1041	2396	1080	1334	754	2967	2101	992	1816	2133
[truncated: 14 more columns]
