# Supplementary material for: Investigating Effects of Tulathromycin Metaphylaxis on the Fecal Resistome and Microbiome of Commercial Feedlot Cattle Early in the Feeding Period
Source: Front Microbiol. 2018 Jul 30;9:1715. doi: 10.3389/fmicb.2018.01715 (PMC6077226; doi:10.3389/fmicb.2018.01715)
Supplement: Supplementary Data Sheet 2 — Microbiome raw count of alignments. [file Data_Sheet_2.XLSX]

## Sheet: Microbiome_raw_counts
id	Domain	Phylum	Class	Order	Family	Genus	Species	83_ATGTCA_L002	281_GTGAAA_L001	37_CTTGTA_L001	102p2_TGACCA_L004	220p2_CTTGTA_L008	216p2_GGCTAC_L007	102_GTGGCC_L004	287_CGTACG_L002	228_CCGTCC_L008	376p2_GCCAAT_L004	11p2_GATCAG_L001	84_CCGTCC_L003	164_TTAGGC_L006	285p2_GTGAAA_L002	298p2_TTAGGC_L003	62_AGTTCC_L002	93p2_TTAGGC_L004	228p2_AGTTCC_L008	227p2_AGTCAA_L008	164p2_GAGTGG_L006	130p2_ATTCCT_L005	158p2_CGTACG_L006	281p2_CCGTCC_L001	11_GGCTAC_L001	93_GTGAAA_L003	37p2_TAGCTT_L001	62p2_CTTGTA_L002	289p2_CGATGT_L003	156p2_GTTTCG_L006	103p2_ACTGAT_L004	208_CAGATC_L007	92p2_ATCACG_L003	51p2_GGCTAC_L002	285_GTGGCC_L001	155p2_GTGGCC_L005	261_GTCCGC_L001	289_GAGTGG_L003	156_ACAGTG_L005	130_ATCACG_L005	216_ACTTGA_L007	220_TGACCA_L007	349p2_CGATGT_L004
Archaea	Archaea	NA	NA	NA	NA	NA	NA	4	22	3	7	2	6	6	1	5	1	3	17	7	15	25	5	4	10	12	2	5	6	8	7	6	16	5	19	5	6	5	11	1	15	1	5	20	3	7	13	3	15
Archaea|Candidatus Korarchaeota|NA|NA|NA|Candidatus Korarchaeum|Candidatus Korarchaeum cryptofilum	Archaea	Candidatus Korarchaeota	NA	NA	NA	Candidatus Korarchaeum	Candidatus Korarchaeum cryptofilum	9	0	4	10	1	14	5	3	10	6	19	0	1	7	8	0	4	18	3	9	6	36	5	5	3	1	15	6	4	3	1	12	15	11	4	3	0	1	2	9	0	18
Archaea|Candidatus Micrarchaeota|NA|NA|NA|NA|Candidatus Micrarchaeota archaeon Mia14	Archaea	Candidatus Micrarchaeota	NA	NA	NA	NA	Candidatus Micrarchaeota archaeon Mia14	1	0	0	1	0	4	2	0	2	0	0	0	0	1	0	0	0	1	0	0	1	1	8	4	3	1	1	5	0	1	0	0	10	1	0	0	1	1	0	1	0	2
Archaea|Crenarchaeota|Thermoprotei	Archaea	Crenarchaeota	Thermoprotei	NA	NA	NA	NA	2	0	0	0	0	0	0	0	0	0	0	0	1	5	0	0	1	0	0	0	0	0	0	0	3	0	1	2	0	0	0	0	1	0	0	2	2	0	2	0	0	1
Archaea|Crenarchaeota|Thermoprotei|Acidilobales|Acidilobaceae|Acidilobus|Acidilobus saccharovorans	Archaea	Crenarchaeota	Thermoprotei	Acidilobales	Acidilobaceae	Acidilobus	Acidilobus saccharovorans	5	6	4	1	0	1	10	2	4	0	1	9	9	4	0	7	1	1	1	1	0	74	1	3	3	0	8	4	0	1	4	2	0	2	1	2	8	2	6	9	5	2
Archaea|Crenarchaeota|Thermoprotei|Acidilobales|Caldisphaeraceae|Caldisphaera|Caldisphaera lagunensis	Archaea	Crenarchaeota	Thermoprotei	Acidilobales	Caldisphaeraceae	Caldisphaera	Caldisphaera lagunensis	13	1	16	6	1	4	10	22	4	16	17	23	9	20	6	5	17	21	14	9	8	29	12	14	12	25	4	33	15	11	4	20	32	7	3	9	10	15	18	12	3	12
Archaea|Crenarchaeota|Thermoprotei|Desulfurococcales|Desulfurococcaceae	Archaea	Crenarchaeota	Thermoprotei	Desulfurococcales	Desulfurococcaceae	NA	NA	0	0	1	0	0	0	0	0	0	0	0	0	0	0	0	0	0	0	0	0	0	0	0	0	0	0	0	0	0	0	0	0	0	0	0	0	0	0	0	2	1	0
Archaea|Crenarchaeota|Thermoprotei|Desulfurococcales|Desulfurococcaceae|Desulfurococcus	Archaea	Crenarchaeota	Thermoprotei	Desulfurococcales	Desulfurococcaceae	Desulfurococcus	NA	0	0	0	0	0	0	0	0	0	0	0	0	0	0	0	0	0	0	1	0	0	0	0	1	0	0	0	0	0	0	0	0	0	0	0	0	0	0	0	0	0	1
Archaea|Crenarchaeota|Thermoprotei|Desulfurococcales|Desulfurococcaceae|Desulfurococcus|Desulfurococcus amylolyticus	Archaea	Crenarchaeota	Thermoprotei	Desulfurococcales	Desulfurococcaceae	Desulfurococcus	Desulfurococcus amylolyticus	3	3	8	2	1	0	12	3	11	15	1	14	4	3	1	5	3	1	4	0	1	4	1	6	3	8	2	9	1	2	1	1	1	1	1	4	5	2	9	10	2	2
Archaea|Crenarchaeota|Thermoprotei|Desulfurococcales|Desulfurococcaceae|Desulfurococcus|Desulfurococcus mucosus	Archaea	Crenarchaeota	Thermoprotei	Desulfurococcales	Desulfurococcaceae	Desulfurococcus	Desulfurococcus mucosus	0	0	0	0	0	0	0	0	0	0	0	2	1	0	0	1	0	0	0	0	0	0	0	0	0	0	0	0	0	0	0	0	0	2	0	0	0	1	1	0	0	0
Archaea|Crenarchaeota|Thermoprotei|Desulfurococcales|Desulfurococcaceae|Ignicoccus|Ignicoccus hospitalis	Archaea	Crenarchaeota	Thermoprotei	Desulfurococcales	Desulfurococcaceae	Ignicoccus	Ignicoccus hospitalis	10	10	10	2	0	8	13	1	6	5	0	24	11	6	5	12	4	8	6	3	6	28	3	7	11	10	7	6	9	3	1	24	6	5	2	2	15	3	4	7	3	6
Archaea|Crenarchaeota|Thermoprotei|Desulfurococcales|Desulfurococcaceae|Ignicoccus|Ignicoccus islandicus	Archaea	Crenarchaeota	Thermoprotei	Desulfurococcales	Desulfurococcaceae	Ignicoccus	Ignicoccus islandicus	4	4	11	0	0	0	11	3	4	2	0	6	7	0	0	11	3	2	0	7	3	5	1	10	12	16	2	2	2	3	2	0	0	9	1	6	7	1	7	8	1	0
Archaea|Crenarchaeota|Thermoprotei|Desulfurococcales|Desulfurococcaceae|Staphylothermus	Archaea	Crenarchaeota	Thermoprotei	Desulfurococcales	Desulfurococcaceae	Staphylothermus	NA	0	0	0	0	0	0	0	0	0	0	0	0	2	0	0	0	0	0	0	0	0	0	0	1	0	0	0	0	0	0	0	3	0	0	0	0	2	0	0	0	0	0
Archaea|Crenarchaeota|Thermoprotei|Desulfurococcales|Desulfurococcaceae|Staphylothermus|Staphylothermus hellenicus	Archaea	Crenarchaeota	Thermoprotei	Desulfurococcales	Desulfurococcaceae	Staphylothermus	Staphylothermus hellenicus	13	5	4	0	3	2	9	2	4	5	2	8	4	8	2	10	3	7	27	2	1	5	0	9	7	19	10	28	2	4	1	8	7	8	0	4	7	4	11	9	2	2
Archaea|Crenarchaeota|Thermoprotei|Desulfurococcales|Desulfurococcaceae|Staphylothermus|Staphylothermus marinus	Archaea	Crenarchaeota	Thermoprotei	Desulfurococcales	Desulfurococcaceae	Staphylothermus	Staphylothermus marinus	11	3	12	1	2	7	5	2	5	0	3	5	1	20	3	9	0	1	10	1	1	2	11	14	17	13	2	10	3	15	4	2	12	10	2	8	9	6	4	6	5	24
Archaea|Crenarchaeota|Thermoprotei|Desulfurococcales|Desulfurococcaceae|Thermogladius|Thermogladius calderae	Archaea	Crenarchaeota	Thermoprotei	Desulfurococcales	Desulfurococcaceae	Thermogladius	Thermogladius calderae	12	4	13	9	2	1	9	4	14	2	6	11	5	5	3	9	6	6	7	3	7	6	3	5	7	9	3	5	8	3	7	4	2	17	3	5	19	8	12	11	5	5
Archaea|Crenarchaeota|Thermoprotei|Desulfurococcales|Desulfurococcaceae|Thermosphaera|Thermosphaera aggregans	Archaea	Crenarchaeota	Thermoprotei	Desulfurococcales	Desulfurococcaceae	Thermosphaera	Thermosphaera aggregans	3	3	3	0	0	0	0	0	3	0	0	3	2	0	0	4	2	1	0	0	1	0	1	5	9	2	0	0	2	0	1	4	0	4	0	0	2	0	1	2	1	0
Archaea|Crenarchaeota|Thermoprotei|Desulfurococcales|Pyrodictiaceae|Hyperthermus|Hyperthermus butylicus	Archaea	Crenarchaeota	Thermoprotei	Desulfurococcales	Pyrodictiaceae	Hyperthermus	Hyperthermus butylicus	3	2	5	0	1	1	2	4	8	14	1	7	3	2	3	7	1	0	4	1	1	6	4	6	8	2	2	3	3	5	1	6	5	0	0	2	5	6	4	6	4	5
Archaea|Crenarchaeota|Thermoprotei|Desulfurococcales|Pyrodictiaceae|Pyrodictium|Pyrodictium delaneyi	Archaea	Crenarchaeota	Thermoprotei	Desulfurococcales	Pyrodictiaceae	Pyrodictium	Pyrodictium delaneyi	1	1	3	3	2	2	0	0	1	1	2	14	2	5	3	4	2	2	3	0	0	6	7	2	1	5	0	1	0	5	3	0	0	9	1	0	0	0	5	6	0	3
Archaea|Crenarchaeota|Thermoprotei|Desulfurococcales|Pyrodictiaceae|Pyrolobus|Pyrolobus fumarii	Archaea	Crenarchaeota	Thermoprotei	Desulfurococcales	Pyrodictiaceae	Pyrolobus	Pyrolobus fumarii	1	0	0	4	1	0	1	0	0	0	3	4	0	0	0	0	3	2	1	2	0	3	1	0	0	1	4	8	0	5	0	3	0	0	1	0	0	0	1	0	0	0
Archaea|Crenarchaeota|Thermoprotei|Sulfolobales|Sulfolobaceae|Acidianus|Acidianus hospitalis	Archaea	Crenarchaeota	Thermoprotei	Sulfolobales	Sulfolobaceae	Acidianus	Acidianus hospitalis	8	3	4	0	0	0	3	3	3	3	1	14	3	15	1	3	0	3	3	2	0	4	0	7	9	4	2	6	1	1	2	4	0	39	0	4	10	2	4	22	6	19
Archaea|Crenarchaeota|Thermoprotei|Sulfolobales|Sulfolobaceae|Metallosphaera	Archaea	Crenarchaeota	Thermoprotei	Sulfolobales	Sulfolobaceae	Metallosphaera	NA	1	0	0	0	0	1	0	1	0	0	0	0	0	0	0	0	0	0	0	0	0	0	0	0	0	0	0	0	0	0	0	0	0	0	1	0	0	0	0	0	0	0
Archaea|Crenarchaeota|Thermoprotei|Sulfolobales|Sulfolobaceae|Metallosphaera|Metallosphaera cuprina	Archaea	Crenarchaeota	Thermoprotei	Sulfolobales	Sulfolobaceae	Metallosphaera	Metallosphaera cuprina	0	45	1	4	0	5	2	4	0	13	4	1	0	16	5	0	6	4	4	1	4	15	6	0	0	15	7	9	1	0	0	54	5	0	1	0	1	0	0	4	1	1
Archaea|Crenarchaeota|Thermoprotei|Sulfolobales|Sulfolobaceae|Metallosphaera|Metallosphaera sedula	Archaea	Crenarchaeota	Thermoprotei	Sulfolobales	Sulfolobaceae	Metallosphaera	Metallosphaera sedula	2	4	6	2	2	11	4	0	0	3	1	5	4	10	0	5	18	10	3	1	1	15	5	13	11	4	1	1	7	4	6	14	3	31	1	10	6	10	6	8	3	20
Archaea|Crenarchaeota|Thermoprotei|Sulfolobales|Sulfolobaceae|Sulfolobus	Archaea	Crenarchaeota	Thermoprotei	Sulfolobales	Sulfolobaceae	Sulfolobus	NA	5	1	4	0	0	0	1	0	3	0	0	1	2	1	0	0	0	0	0	0	0	0	1	3	2	1	0	0	0	0	2	0	0	0	0	5	1	0	2	1	1	0
Archaea|Crenarchaeota|Thermoprotei|Sulfolobales|Sulfolobaceae|Sulfolobus|Sulfolobus acidocaldarius	Archaea	Crenarchaeota	Thermoprotei	Sulfolobales	Sulfolobaceae	Sulfolobus	Sulfolobus acidocaldarius	4	2	0	0	0	2	1	0	1	5	1	2	2	4	4	5	0	1	1	3	0	6	3	5	4	12	8	8	3	1	0	9	1	0	0	1	3	1	2	4	1	0
Archaea|Crenarchaeota|Thermoprotei|Sulfolobales|Sulfolobaceae|Sulfolobus|Sulfolobus islandicus	Archaea	Crenarchaeota	Thermoprotei	Sulfolobales	Sulfolobaceae	Sulfolobus	Sulfolobus islandicus	4	1	0	0	0	0	2	1	2	0	0	11	2	37	0	7	6	1	1	6	0	8	3	13	10	2	3	0	2	1	3	5	24	2	2	5	11	5	1	10	1	1
Archaea|Crenarchaeota|Thermoprotei|Sulfolobales|Sulfolobaceae|Sulfolobus|Sulfolobus solfataricus	Archaea	Crenarchaeota	Thermoprotei	Sulfolobales	Sulfolobaceae	Sulfolobus	Sulfolobus solfataricus	4	0	1	0	0	0	2	0	2	0	2	2	2	1	0	2	2	0	3	0	0	1	2	1	0	0	1	3	3	1	1	3	1	0	0	2	2	2	4	1	0	2
Archaea|Crenarchaeota|Thermoprotei|Sulfolobales|Sulfolobaceae|Sulfolobus|Sulfolobus sp. A20	Archaea	Crenarchaeota	Thermoprotei	Sulfolobales	Sulfolobaceae	Sulfolobus	Sulfolobus sp. A20	8	1	7	0	0	0	1	1	2	1	1	9	6	1	6	2	1	1	1	6	1	16	0	9	6	0	11	6	2	0	1	1	1	3	2	3	2	1	1	9	0	0
Archaea|Crenarchaeota|Thermoprotei|Sulfolobales|Sulfolobaceae|Sulfolobus|Sulfolobus tokodaii	Archaea	Crenarchaeota	Thermoprotei	Sulfolobales	Sulfolobaceae	Sulfolobus	Sulfolobus tokodaii	8	7	2	1	2	2	6	10	6	3	1	19	5	26	4	22	12	8	5	5	8	7	8	23	15	13	4	8	6	8	2	10	4	14	4	9	14	4	24	35	4	3
Archaea|Crenarchaeota|Thermoprotei|Thermoproteales|Thermofilaceae|Thermofilum	Archaea	Crenarchaeota	Thermoprotei	Thermoproteales	Thermofilaceae	Thermofilum	NA	21	9	4	6	0	7	37	5	11	10	5	11	12	6	11	23	3	8	9	0	7	6	29	15	8	6	6	15	2	7	12	11	8	28	0	10	10	2	19	26	13	6
Archaea|Crenarchaeota|Thermoprotei|Thermoproteales|Thermofilaceae|Thermofilum|Thermofilum adornatus	Archaea	Crenarchaeota	Thermoprotei	Thermoproteales	Thermofilaceae	Thermofilum	Thermofilum adornatus	1	0	1	0	0	0	0	0	1	0	0	0	3	1	0	1	0	0	0	1	0	0	0	1	2	0	0	0	0	0	0	1	0	2	0	0	0	0	0	3	1	0
Archaea|Crenarchaeota|Thermoprotei|Thermoproteales|Thermofilaceae|Thermofilum|Thermofilum carboxyditrophus	Archaea	Crenarchaeota	Thermoprotei	Thermoproteales	Thermofilaceae	Thermofilum	Thermofilum carboxyditrophus	0	0	1	0	0	0	4	0	0	5	0	0	0	0	0	0	0	0	0	0	0	0	1	0	0	2	1	0	0	0	0	0	3	0	0	0	0	0	0	1	0	0
Archaea|Crenarchaeota|Thermoprotei|Thermoproteales|Thermofilaceae|Thermofilum|Thermofilum pendens	Archaea	Crenarchaeota	Thermoprotei	Thermoproteales	Thermofilaceae	Thermofilum	Thermofilum pendens	20	8	12	21	3	10	15	16	2	12	13	9	2	9	11	23	13	10	3	6	7	34	15	10	6	13	9	20	12	7	3	37	12	5	18	3	7	3	3	5	6	12
Archaea|Crenarchaeota|Thermoprotei|Thermoproteales|Thermofilaceae|Thermofilum|Thermofilum uzonense	Archaea	Crenarchaeota	Thermoprotei	Thermoproteales	Thermofilaceae	Thermofilum	Thermofilum uzonense	14	5	12	0	0	1	8	2	11	5	1	13	5	3	3	1	1	3	4	5	1	6	0	15	1	6	0	2	1	0	1	16	2	1	0	12	8	4	2	4	6	1
Archaea|Crenarchaeota|Thermoprotei|Thermoproteales|Thermoproteaceae	Archaea	Crenarchaeota	Thermoprotei	Thermoproteales	Thermoproteaceae	NA	NA	0	0	0	0	0	0	0	0	0	0	0	0	0	0	0	0	0	2	0	0	0	0	0	0	0	0	0	0	0	0	0	0	0	0	2	0	0	0	1	0	0	0
Archaea|Crenarchaeota|Thermoprotei|Thermoproteales|Thermoproteaceae|Caldivirga|Caldivirga maquilingensis	Archaea	Crenarchaeota	Thermoprotei	Thermoproteales	Thermoproteaceae	Caldivirga	Caldivirga maquilingensis	7	2	1	5	3	3	0	0	1	4	3	2	7	4	14	5	18	0	3	2	1	10	0	6	3	16	4	1	4	1	4	2	7	8	0	1	1	2	3	4	2	0
Archaea|Crenarchaeota|Thermoprotei|Thermoproteales|Thermoproteaceae|Pyrobaculum|Pyrobaculum islandicum	Archaea	Crenarchaeota	Thermoprotei	Thermoproteales	Thermoproteaceae	Pyrobaculum	Pyrobaculum islandicum	0	1	1	0	1	0	3	0	1	0	0	0	0	0	0	0	0	3	0	1	0	0	0	0	0	4	0	1	0	1	0	0	0	6	2	0	1	1	1	0	0	0
Archaea|Crenarchaeota|Thermoprotei|Thermoproteales|Thermoproteaceae|Thermoproteus|Thermoproteus tenax	Archaea	Crenarchaeota	Thermoprotei	Thermoproteales	Thermoproteaceae	Thermoproteus	Thermoproteus tenax	2	2	3	2	0	2	4	0	7	6	3	10	5	3	0	3	1	5	0	2	5	0	1	2	4	6	2	2	0	1	0	3	0	6	1	2	7	1	3	5	3	1
Archaea|Crenarchaeota|Thermoprotei|Thermoproteales|Thermoproteaceae|Thermoproteus|Thermoproteus uzoniensis	Archaea	Crenarchaeota	Thermoprotei	Thermoproteales	Thermoproteaceae	Thermoproteus	Thermoproteus uzoniensis	3	3	3	27	1	19	4	0	1	15	3	1	2	8	12	4	9	12	7	2	9	19	3	11	3	8	5	22	4	3	1	18	33	4	6	1	4	1	5	2	0	24
Archaea|Crenarchaeota|Thermoprotei|Thermoproteales|Thermoproteaceae|Vulcanisaeta|Vulcanisaeta distributa	Archaea	Crenarchaeota	Thermoprotei	Thermoproteales	Thermoproteaceae	Vulcanisaeta	Vulcanisaeta distributa	0	0	2	1	1	1	4	0	0	0	0	0	0	0	0	3	1	2	2	0	3	1	0	0	1	6	1	1	1	1	0	2	0	2	3	1	1	1	2	1	0	5
Archaea|Crenarchaeota|Thermoprotei|Thermoproteales|Thermoproteaceae|Vulcanisaeta|Vulcanisaeta moutnovskia	Archaea	Crenarchaeota	Thermoprotei	Thermoproteales	Thermoproteaceae	Vulcanisaeta	Vulcanisaeta moutnovskia	20	20	19	3	1	2	32	2	2	17	1	22	6	7	4	12	5	9	9	3	1	8	7	26	17	12	6	5	7	10	5	13	8	17	4	18	22	5	5	14	8	10
Archaea|Euryarchaeota	Archaea	Euryarchaeota	NA	NA	NA	NA	NA	13	12	12	8	1	15	17	13	16	4	5	33	18	15	18	28	46	20	26	6	12	20	13	32	17	45	8	42	5	16	38	9	20	14	7	12	21	9	16	108	9	8
Archaea|Euryarchaeota|Archaeoglobi|Archaeoglobales|Archaeoglobaceae	Archaea	Euryarchaeota	Archaeoglobi	Archaeoglobales	Archaeoglobaceae	NA	NA	2	1	2	0	0	0	0	0	2	0	0	2	0	0	0	0	0	0	0	0	0	0	0	1	0	0	0	0	0	0	0	0	0	0	0	1	3	0	0	0	0	0
Archaea|Euryarchaeota|Archaeoglobi|Archaeoglobales|Archaeoglobaceae|Archaeoglobus|Archaeoglobus fulgidus	Archaea	Euryarchaeota	Archaeoglobi	Archaeoglobales	Archaeoglobaceae	Archaeoglobus	Archaeoglobus fulgidus	14	24	23	19	3	20	37	11	22	20	15	36	21	10	33	19	15	45	45	4	18	28	22	30	23	30	16	18	6	11	22	29	19	28	9	24	28	14	18	47	17	18
Archaea|Euryarchaeota|Archaeoglobi|Archaeoglobales|Archaeoglobaceae|Archaeoglobus|Archaeoglobus profundus	Archaea	Euryarchaeota	Archaeoglobi	Archaeoglobales	Archaeoglobaceae	Archaeoglobus	Archaeoglobus profundus	5	5	6	0	1	0	4	37	4	0	0	1	20	0	1	6	39	2	1	5	14	8	3	6	3	12	3	4	4	2	3	2	3	8	1	4	8	5	14	7	4	1
Archaea|Euryarchaeota|Archaeoglobi|Archaeoglobales|Archaeoglobaceae|Archaeoglobus|Archaeoglobus sulfaticallidus	Archaea	Euryarchaeota	Archaeoglobi	Archaeoglobales	Archaeoglobaceae	Archaeoglobus	Archaeoglobus sulfaticallidus	49	38	37	32	5	37	68	23	51	36	24	46	35	37	23	68	36	51	85	17	65	63	47	33	26	16	19	42	22	36	29	43	42	39	37	25	28	29	36	76	17	30
Archaea|Euryarchaeota|Archaeoglobi|Archaeoglobales|Archaeoglobaceae|Archaeoglobus|Archaeoglobus veneficus	Archaea	Euryarchaeota	Archaeoglobi	Archaeoglobales	Archaeoglobaceae	Archaeoglobus	Archaeoglobus veneficus	3	1	15	2	3	6	20	11	7	3	5	5	5	14	3	11	2	7	5	6	11	27	6	12	9	10	13	19	15	5	1	12	10	18	4	5	7	1	5	13	4	16
Archaea|Euryarchaeota|Archaeoglobi|Archaeoglobales|Archaeoglobaceae|Ferroglobus|Ferroglobus placidus	Archaea	Euryarchaeota	Archaeoglobi	Archaeoglobales	Archaeoglobaceae	Ferroglobus	Ferroglobus placidus	84	92	62	19	3	14	109	42	65	16	13	81	66	33	22	103	41	4	24	24	26	53	36	70	83	34	23	26	27	7	42	66	27	70	8	65	105	32	59	101	43	32
Archaea|Euryarchaeota|Archaeoglobi|Archaeoglobales|Archaeoglobaceae|Geoglobus	Archaea	Euryarchaeota	Archaeoglobi	Archaeoglobales	Archaeoglobaceae	Geoglobus	NA	1	0	0	0	0	0	1	1	0	0	0	0	0	0	0	1	0	0	0	0	1	1	0	1	0	0	0	0	0	1	0	0	0	1	0	0	1	0	0	0	0	0
Archaea|Euryarchaeota|Archaeoglobi|Archaeoglobales|Archaeoglobaceae|Geoglobus|Geoglobus acetivorans	Archaea	Euryarchaeota	Archaeoglobi	Archaeoglobales	Archaeoglobaceae	Geoglobus	Geoglobus acetivorans	6	6	6	1	1	2	4	4	4	5	2	11	20	1	5	4	1	1	9	2	2	13	9	11	11	4	5	5	1	1	7	14	3	13	2	5	4	3	12	8	4	3
Archaea|Euryarchaeota|Archaeoglobi|Archaeoglobales|Archaeoglobaceae|Geoglobus|Geoglobus ahangari	Archaea	Euryarchaeota	Archaeoglobi	Archaeoglobales	Archaeoglobaceae	Geoglobus	Geoglobus ahangari	14	11	11	85	7	23	11	18	2	50	15	14	8	25	14	4	38	22	31	20	31	37	29	9	5	14	30	28	29	24	9	29	27	18	11	7	13	3	9	13	4	26
Archaea|Euryarchaeota|Halobacteria	Archaea	Euryarchaeota	Halobacteria	NA	NA	NA	NA	90	98	89	185	26	200	97	197	100	162	111	67	60	194	190	106	137	195	104	50	411	262	153	121	94	141	90	263	141	92	40	195	160	129	94	43	108	46	150	185	44	118
Archaea|Euryarchaeota|Halobacteria|Halobacteriales	Archaea	Euryarchaeota	Halobacteria	Halobacteriales	NA	NA	NA	2	9	3	7	3	2	4	9	4	3	1	2	2	5	2	5	2	8	6	5	3	12	3	5	3	11	3	6	5	2	3	5	5	5	0	0	9	2	4	2	6	1
Archaea|Euryarchaeota|Halobacteria|Halobacteriales|Haloarculaceae	Archaea	Euryarchaeota	Halobacteria	Halobacteriales	Haloarculaceae	NA	NA	7	2	1	0	0	2	7	2	0	2	2	0	5	6	0	1	0	2	0	0	2	1	3	3	2	3	1	4	0	4	1	5	0	2	2	0	9	1	5	2	2	3
Archaea|Euryarchaeota|Halobacteria|Halobacteriales|Haloarculaceae|Haloarcula	Archaea	Euryarchaeota	Halobacteria	Halobacteriales	Haloarculaceae	Haloarcula	NA	22	24	13	6	3	10	20	13	28	28	11	15	11	21	19	15	22	29	13	10	22	73	17	29	25	17	19	26	10	15	17	52	26	14	10	7	20	15	20	32	12	10
Archaea|Euryarchaeota|Halobacteria|Halobacteriales|Haloarculaceae|Haloarcula|Haloarcula hispanica	Archaea	Euryarchaeota	Halobacteria	Halobacteriales	Haloarculaceae	Haloarcula	Haloarcula hispanica	2	6	1	0	2	4	12	1	2	1	0	2	1	5	0	6	0	2	2	0	5	3	3	3	2	1	0	0	1	3	2	4	5	7	5	4	2	1	2	12	1	0
Archaea|Euryarchaeota|Halobacteria|Halobacteriales|Haloarculaceae|Haloarcula|Haloarcula marismortui	Archaea	Euryarchaeota	Halobacteria	Halobacteriales	Haloarculaceae	Haloarcula	Haloarcula marismortui	25	17	30	25	6	21	51	35	11	25	4	18	14	12	17	28	15	17	22	7	34	51	13	23	22	18	15	26	10	9	13	15	13	18	15	24	30	10	31	29	11	7
Archaea|Euryarchaeota|Halobacteria|Halobacteriales|Haloarculaceae|Haloarcula|Haloarcula sp. CBA1115	Archaea	Euryarchaeota	Halobacteria	Halobacteriales	Haloarculaceae	Haloarcula	Haloarcula sp. CBA1115	0	0	0	0	0	0	2	2	0	0	0	1	0	1	0	2	1	1	0	0	0	2	1	0	2	2	0	0	0	0	2	3	1	1	0	1	1	0	0	6	3	3
Archaea|Euryarchaeota|Halobacteria|Halobacteriales|Haloarculaceae|Haloarcula|Haloarcula taiwanensis	Archaea	Euryarchaeota	Halobacteria	Halobacteriales	Haloarculaceae	Haloarcula	Haloarcula taiwanensis	23	31	25	31	24	68	20	28	32	52	26	28	19	75	60	39	23	80	99	20	86	75	67	28	29	20	51	40	31	44	20	49	48	31	51	15	29	11	17	51	15	109
Archaea|Euryarchaeota|Halobacteria|Halobacteriales|Haloarculaceae|Halomicrobium|Halomicrobium mukohataei	Archaea	Euryarchaeota	Halobacteria	Halobacteriales	Haloarculaceae	Halomicrobium	Halomicrobium mukohataei	29	48	35	24	6	12	63	17	40	38	9	54	25	47	26	61	36	36	42	18	66	65	65	47	43	26	29	33	24	21	30	71	21	60	28	31	61	16	46	90	33	28
Archaea|Euryarchaeota|Halobacteria|Halobacteriales|Haloarculaceae|Halorhabdus	Archaea	Euryarchaeota	Halobacteria	Halobacteriales	Haloarculaceae	Halorhabdus	NA	0	2	0	0	0	0	0	2	4	1	0	1	1	0	0	0	0	0	0	0	0	0	0	1	0	0	1	0	1	2	1	2	0	2	1	0	1	0	1	4	0	0
Archaea|Euryarchaeota|Halobacteria|Halobacteriales|Haloarculaceae|Halorhabdus|Halorhabdus tiamatea	Archaea	Euryarchaeota	Halobacteria	Halobacteriales	Haloarculaceae	Halorhabdus	Halorhabdus tiamatea	42	28	23	15	1	25	58	80	25	65	12	43	35	31	19	29	35	19	41	14	25	37	38	28	12	37	31	40	18	20	24	47	22	28	15	25	33	6	33	51	8	20
Archaea|Euryarchaeota|Halobacteria|Halobacteriales|Haloarculaceae|Halorhabdus|Halorhabdus utahensis	Archaea	Euryarchaeota	Halobacteria	Halobacteriales	Haloarculaceae	Halorhabdus	Halorhabdus utahensis	90	56	58	61	10	82	94	40	86	54	64	60	39	49	94	64	51	138	66	36	82	110	67	92	67	47	42	83	43	51	50	113	54	58	46	39	79	31	73	89	28	48
Archaea|Euryarchaeota|Halobacteria|Halobacteriales|Haloarculaceae|Halorientalis|Halorientalis sp. IM1011	Archaea	Euryarchaeota	Halobacteria	Halobacteriales	Haloarculaceae	Halorientalis	Halorientalis sp. IM1011	24	30	41	94	11	56	26	66	28	65	33	19	28	47	43	23	38	78	34	14	65	107	42	39	22	30	33	52	20	23	16	78	10	23	27	15	23	5	14	33	30	46
Archaea|Euryarchaeota|Halobacteria|Halobacteriales|Haloarculaceae|Natronomonas	Archaea	Euryarchaeota	Halobacteria	Halobacteriales	Haloarculaceae	Natronomonas	NA	1	0	0	1	0	0	0	0	0	0	0	0	2	0	0	0	1	0	0	0	0	3	0	0	1	2	1	0	0	0	1	0	0	0	0	0	0	1	0	3	0	0
Archaea|Euryarchaeota|Halobacteria|Halobacteriales|Haloarculaceae|Natronomonas|Natronomonas moolapensis	Archaea	Euryarchaeota	Halobacteria	Halobacteriales	Haloarculaceae	Natronomonas	Natronomonas moolapensis	19	31	45	13	0	6	32	23	30	13	5	29	27	36	9	38	8	10	16	10	23	15	23	68	30	4	10	44	6	14	26	14	9	34	5	16	36	17	47	35	18	18
Archaea|Euryarchaeota|Halobacteria|Halobacteriales|Haloarculaceae|Natronomonas|Natronomonas pharaonis	Archaea	Euryarchaeota	Halobacteria	Halobacteriales	Haloarculaceae	Natronomonas	Natronomonas pharaonis	43	28	36	34	9	24	38	25	26	46	18	30	52	40	14	35	50	39	61	23	59	58	47	37	37	37	23	46	42	18	38	54	32	44	23	20	43	26	68	57	30	71
Archaea|Euryarchaeota|Halobacteria|Halobacteriales|Halobacteriaceae	Archaea	Euryarchaeota	Halobacteria	Halobacteriales	Halobacteriaceae	NA	NA	0	0	1	0	0	0	0	0	0	0	0	0	0	0	0	1	0	0	0	0	0	0	0	0	0	0	0	0	0	0	0	0	1	0	0	0	2	2	0	0	0	0
Archaea|Euryarchaeota|Halobacteria|Halobacteriales|Halobacteriaceae|Halalkalicoccus|Halalkalicoccus jeotgali	Archaea	Euryarchaeota	Halobacteria	Halobacteriales	Halobacteriaceae	Halalkalicoccus	Halalkalicoccus jeotgali	23	24	14	16	6	25	14	67	13	25	9	13	11	27	68	27	24	40	127	18	31	32	106	25	18	14	49	86	17	21	10	42	71	42	21	10	25	12	18	36	15	9
Archaea|Euryarchaeota|Halobacteria|Halobacteriales|Halobacteriaceae|Halanaeroarchaeum|Halanaeroarchaeum sulfurireducens	Archaea	Euryarchaeota	Halobacteria	Halobacteriales	Halobacteriaceae	Halanaeroarchaeum	Halanaeroarchaeum sulfurireducens	38	16	19	35	10	52	27	11	25	33	48	29	7	14	47	36	30	52	22	21	38	42	17	64	26	33	26	15	37	9	9	80	17	6	28	22	31	8	32	45	16	23
Archaea|Euryarchaeota|Halobacteria|Halobacteriales|Halobacteriaceae|Halobacterium	Archaea	Euryarchaeota	Halobacteria	Halobacteriales	Halobacteriaceae	Halobacterium	NA	0	3	1	0	0	2	2	7	4	0	1	2	0	1	8	1	0	2	2	0	1	1	7	2	1	1	0	2	3	1	0	1	1	1	0	0	2	0	3	1	1	3
Archaea|Euryarchaeota|Halobacteria|Halobacteriales|Halobacteriaceae|Halobacterium|Halobacterium hubeiense	Archaea	Euryarchaeota	Halobacteria	Halobacteriales	Halobacteriaceae	Halobacterium	Halobacterium hubeiense	34	35	15	18	5	18	46	30	14	26	15	27	20	33	17	13	16	11	30	6	38	35	22	38	17	15	15	16	17	6	20	28	17	48	28	10	44	14	24	36	11	23
Archaea|Euryarchaeota|Halobacteria|Halobacteriales|Halobacteriaceae|Halobacterium|Halobacterium salinarum	Archaea	Euryarchaeota	Halobacteria	Halobacteriales	Halobacteriaceae	Halobacterium	Halobacterium salinarum	13	9	10	5	2	6	11	12	4	14	0	16	8	7	9	10	8	30	11	6	9	15	7	11	11	16	6	9	33	3	12	20	5	11	4	13	17	12	6	14	4	14
Archaea|Euryarchaeota|Halobacteria|Halobacteriales|Halobacteriaceae|Halobacterium|Halobacterium sp. DL1	Archaea	Euryarchaeota	Halobacteria	Halobacteriales	Halobacteriaceae	Halobacterium	Halobacterium sp. DL1	75	66	60	170	27	206	67	131	51	54	113	79	52	90	122	74	76	174	39	18	173	147	77	121	56	56	49	109	109	47	30	120	67	41	61	36	50	28	53	128	17	90
Archaea|Euryarchaeota|Halobacteria|Halobacteriales|Halobacteriaceae|Halodesulfurarchaeum|Halodesulfurarchaeum formicicum	Archaea	Euryarchaeota	Halobacteria	Halobacteriales	Halobacteriaceae	Halodesulfurarchaeum	Halodesulfurarchaeum formicicum	15	20	9	9	2	20	23	26	7	12	1	17	11	9	18	29	12	12	11	9	11	15	21	17	29	16	12	10	5	6	11	14	11	19	4	7	19	4	29	31	3	19
Archaea|Euryarchaeota|Halobacteria|Halobacteriales|NA|NA|halophilic archaeon True-ADL	Archaea	Euryarchaeota	Halobacteria	Halobacteriales	NA	NA	halophilic archaeon True-ADL	24	18	12	11	17	25	19	96	8	23	85	24	12	19	20	15	21	18	63	12	57	41	27	23	17	128	43	20	22	19	9	33	37	43	9	13	12	7	23	38	9	68
Archaea|Euryarchaeota|Halobacteria|Haloferacales	Archaea	Euryarchaeota	Halobacteria	Haloferacales	NA	NA	NA	2	10	4	2	0	2	13	7	3	4	1	9	3	1	1	2	0	3	0	0	0	5	9	7	5	0	1	4	3	0	1	6	1	9	1	4	10	0	5	11	6	1
Archaea|Euryarchaeota|Halobacteria|Haloferacales|Haloferacaceae	Archaea	Euryarchaeota	Halobacteria	Haloferacales	Haloferacaceae	NA	NA	0	0	0	0	0	0	2	0	0	0	0	0	0	0	0	5	0	0	0	0	0	0	0	2	0	1	0	3	1	0	0	0	0	1	0	0	1	0	1	1	0	0
Archaea|Euryarchaeota|Halobacteria|Haloferacales|Haloferacaceae|Haloferax	Archaea	Euryarchaeota	Halobacteria	Haloferacales	Haloferacaceae	Haloferax	NA	8	13	8	6	1	0	17	3	11	8	4	15	3	10	3	10	10	13	4	9	26	10	8	19	5	8	8	9	6	15	7	15	9	9	14	14	9	3	12	21	4	12
Archaea|Euryarchaeota|Halobacteria|Haloferacales|Haloferacaceae|Haloferax|Haloferax gibbonsii	Archaea	Euryarchaeota	Halobacteria	Haloferacales	Haloferacaceae	Haloferax	Haloferax gibbonsii	35	37	26	42	3	34	47	27	7	23	8	42	21	14	14	23	16	32	14	6	37	36	17	21	34	34	14	30	13	12	16	57	32	14	11	24	31	5	15	37	11	31
Archaea|Euryarchaeota|Halobacteria|Haloferacales|Haloferacaceae|Haloferax|Haloferax mediterranei	Archaea	Euryarchaeota	Halobacteria	Haloferacales	Haloferacaceae	Haloferax	Haloferax mediterranei	27	24	22	78	6	63	33	37	23	19	13	29	25	27	28	50	27	66	20	6	24	52	41	43	25	32	35	25	10	28	14	30	23	21	19	27	27	14	23	35	15	36
Archaea|Euryarchaeota|Halobacteria|Haloferacales|Haloferacaceae|Haloferax|Haloferax volcanii	Archaea	Euryarchaeota	Halobacteria	Haloferacales	Haloferacaceae	Haloferax	Haloferax volcanii	9	29	17	4	1	6	20	11	22	14	4	19	11	39	23	19	10	15	11	8	30	27	24	15	17	11	7	20	11	12	11	17	14	15	6	11	28	9	30	39	9	29
Archaea|Euryarchaeota|Halobacteria|Haloferacales|Haloferacaceae|Halogeometricum|Halogeometricum borinquense	Archaea	Euryarchaeota	Halobacteria	Haloferacales	Haloferacaceae	Halogeometricum	Halogeometricum borinquense	21	22	20	9	5	19	24	28	30	3	4	25	24	22	16	24	17	12	24	5	15	29	29	17	22	15	10	18	15	5	14	24	21	27	9	9	31	9	39	44	21	24
Archaea|Euryarchaeota|Halobacteria|Haloferacales|Haloferacaceae|Haloquadratum|Haloquadratum walsbyi	Archaea	Euryarchaeota	Halobacteria	Haloferacales	Haloferacaceae	Haloquadratum	Haloquadratum walsbyi	19	13	12	2	9	9	21	6	14	3	7	13	43	17	8	42	15	16	19	25	16	23	13	25	40	10	13	44	13	18	12	27	50	39	11	11	28	6	25	21	10	24
Archaea|Euryarchaeota|Halobacteria|Haloferacales|Halorubraceae	Archaea	Euryarchaeota	Halobacteria	Haloferacales	Halorubraceae	NA	NA	0	0	0	0	0	0	0	0	2	0	0	0	0	0	0	0	0	0	0	0	0	0	0	1	0	0	0	0	0	0	1	0	0	0	0	0	2	0	3	0	0	0
Archaea|Euryarchaeota|Halobacteria|Haloferacales|Halorubraceae|Halopenitus|Halopenitus persicus	Archaea	Euryarchaeota	Halobacteria	Haloferacales	Halorubraceae	Halopenitus	Halopenitus persicus	26	45	25	56	8	26	32	76	14	28	6	29	29	25	22	23	24	18	27	10	33	55	32	20	20	25	21	71	33	28	16	60	46	14	11	16	29	14	17	39	20	45
Archaea|Euryarchaeota|Halobacteria|Haloferacales|Halorubraceae|Halorubrum	Archaea	Euryarchaeota	Halobacteria	Haloferacales	Halorubraceae	Halorubrum	NA	3	1	0	0	1	0	0	0	0	1	0	1	0	7	0	0	1	1	3	2	1	4	2	0	0	1	0	4	0	0	1	0	2	2	0	0	0	1	1	0	0	0
Archaea|Euryarchaeota|Halobacteria|Haloferacales|Halorubraceae|Halorubrum|Halorubrum lacusprofundi	Archaea	Euryarchaeota	Halobacteria	Haloferacales	Halorubraceae	Halorubrum	Halorubrum lacusprofundi	15	37	26	21	2	23	18	15	23	36	16	19	23	22	25	19	31	22	32	16	25	41	25	31	21	23	30	24	27	17	19	52	22	30	20	19	42	17	35	37	11	7
Archaea|Euryarchaeota|Halobacteria|Haloferacales|Halorubraceae|Halorubrum|Halorubrum trapanicum	Archaea	Euryarchaeota	Halobacteria	Haloferacales	Halorubraceae	Halorubrum	Halorubrum trapanicum	34	30	17	44	4	44	48	63	24	23	7	20	23	19	16	39	32	35	19	18	24	85	30	42	13	22	12	35	21	30	17	30	32	40	18	17	31	13	35	37	10	14
Archaea|Euryarchaeota|Halobacteria|Haloferacales|Halorubraceae|Salinigranum|Salinigranum rubrum	Archaea	Euryarchaeota	Halobacteria	Haloferacales	Halorubraceae	Salinigranum	Salinigranum rubrum	25	29	21	14	8	15	19	13	18	23	20	28	12	27	20	19	18	34	29	6	26	45	25	26	33	26	16	28	18	19	15	29	13	29	38	19	35	22	21	30	14	30
Archaea|Euryarchaeota|Halobacteria|Natrialbales|Natrialbaceae	Archaea	Euryarchaeota	Halobacteria	Natrialbales	Natrialbaceae	NA	NA	27	50	30	42	7	49	31	44	26	29	32	20	18	32	80	23	46	61	43	20	76	86	51	38	32	28	23	46	37	28	17	61	46	28	37	17	48	21	29	29	15	44
Archaea|Euryarchaeota|Halobacteria|Natrialbales|Natrialbaceae|Halobiforma|Halobiforma lacisalsi	Archaea	Euryarchaeota	Halobacteria	Natrialbales	Natrialbaceae	Halobiforma	Halobiforma lacisalsi	29	69	35	18	4	29	42	90	25	57	10	48	92	43	23	51	27	28	27	23	20	58	45	59	25	39	17	35	37	33	19	70	27	31	22	22	60	13	42	53	22	47
Archaea|Euryarchaeota|Halobacteria|Natrialbales|Natrialbaceae|Halopiger|Halopiger xanaduensis	Archaea	Euryarchaeota	Halobacteria	Natrialbales	Natrialbaceae	Halopiger	Halopiger xanaduensis	59	59	54	24	8	13	48	36	30	22	8	52	48	32	25	47	18	31	41	21	31	71	115	65	64	30	22	70	73	14	23	85	28	57	9	44	73	31	58	64	25	21
Archaea|Euryarchaeota|Halobacteria|Natrialbales|Natrialbaceae|Halostagnicola|Halostagnicola larsenii	Archaea	Euryarchaeota	Halobacteria	Natrialbales	Natrialbaceae	Halostagnicola	Halostagnicola larsenii	24	28	26	69	13	89	43	27	43	61	43	21	31	58	100	42	47	117	69	18	113	92	62	65	23	69	20	53	73	19	10	55	34	18	24	12	18	14	20	72	14	94
Archaea|Euryarchaeota|Halobacteria|Natrialbales|Natrialbaceae|Haloterrigena|Haloterrigena daqingensis	Archaea	Euryarchaeota	Halobacteria	Natrialbales	Natrialbaceae	Haloterrigena	Haloterrigena daqingensis	18	25	32	18	2	29	38	25	14	10	7	24	16	38	17	20	9	5	13	8	8	23	18	22	27	12	10	28	7	22	10	31	16	59	10	22	31	8	24	38	6	24
Archaea|Euryarchaeota|Halobacteria|Natrialbales|Natrialbaceae|Haloterrigena|Haloterrigena turkmenica	Archaea	Euryarchaeota	Halobacteria	Natrialbales	Natrialbaceae	Haloterrigena	Haloterrigena turkmenica	30	28	24	28	3	54	52	24	42	25	19	26	65	44	33	35	43	35	35	16	43	41	30	54	40	41	98	28	6	16	18	50	22	30	36	17	50	13	29	49	14	26
Archaea|Euryarchaeota|Halobacteria|Natrialbales|Natrialbaceae|NA|Natrialbaceae archaeon JW/NM-HA 15	Archaea	Euryarchaeota	Halobacteria	Natrialbales	Natrialbaceae	NA	Natrialbaceae archaeon JW/NM-HA 15	45	0	0	49	20	0	0	56	59	28	55	0	53	60	41	65	38	101	43	28	67	105	0	59	49	80	27	51	36	27	27	53	55	43	49	53	51	29	39	0	29	82
Archaea|Euryarchaeota|Halobacteria|Natrialbales|Natrialbaceae|Natrialba|Natrialba magadii	Archaea	Euryarchaeota	Halobacteria	Natrialbales	Natrialbaceae	Natrialba	Natrialba magadii	73	13	11	17	1	15	19	17	9	53	16	10	12	14	7	31	22	17	14	8	30	63	26	22	10	25	6	17	24	12	8	38	25	23	10	10	19	28	16	26	5	25
Archaea|Euryarchaeota|Halobacteria|Natrialbales|Natrialbaceae|Natrinema	Archaea	Euryarchaeota	Halobacteria	Natrialbales	Natrialbaceae	Natrinema	NA	0	2	1	0	0	0	0	2	0	0	0	0	0	0	0	0	0	0	0	0	0	0	0	0	0	0	0	0	0	0	1	0	0	0	0	0	2	0	0	0	0	0
Archaea|Euryarchaeota|Halobacteria|Natrialbales|Natrialbaceae|Natrinema|Natrinema pellirubrum	Archaea	Euryarchaeota	Halobacteria	Natrialbales	Natrialbaceae	Natrinema	Natrinema pellirubrum	10	36	20	46	6	52	42	9	21	68	20	42	15	35	19	18	19	21	44	10	36	55	42	26	24	33	21	54	28	11	9	33	43	26	13	15	36	8	25	24	18	34
Archaea|Euryarchaeota|Halobacteria|Natrialbales|Natrialbaceae|Natrinema|Natrinema sp. J7-2	Archaea	Euryarchaeota	Halobacteria	Natrialbales	Natrialbaceae	Natrinema	Natrinema sp. J7-2	53	33	51	67	3	25	50	14	28	26	15	27	22	53	73	40	28	52	27	13	70	50	33	75	43	21	20	11	112	13	19	36	22	29	27	21	68	17	34	53	27	23
Archaea|Euryarchaeota|Halobacteria|Natrialbales|Natrialbaceae|Natronobacterium|Natronobacterium gregoryi	Archaea	Euryarchaeota	Halobacteria	Natrialbales	Natrialbaceae	Natronobacterium	Natronobacterium gregoryi	89	56	56	82	12	79	74	96	37	35	56	100	27	60	40	69	39	112	80	51	66	116	53	62	62	75	38	75	69	46	39	99	65	80	43	28	48	24	35	89	17	44
Archaea|Euryarchaeota|Halobacteria|Natrialbales|Natrialbaceae|Natronococcus|Natronococcus occultus	Archaea	Euryarchaeota	Halobacteria	Natrialbales	Natrialbaceae	Natronococcus	Natronococcus occultus	36	18	26	13	7	21	20	29	14	10	3	21	21	20	12	19	22	6	28	2	14	34	19	17	18	17	17	16	14	6	17	32	13	22	9	15	21	9	15	49	17	18
Archaea|Euryarchaeota|Halobacteria|Natrialbales|Natrialbaceae|Salinarchaeum|Natrialbaceae archaeon JW/NM-HA 15	Archaea	Euryarchaeota	Halobacteria	Natrialbales	Natrialbaceae	Salinarchaeum	Natrialbaceae archaeon JW/NM-HA 15	0	40	48	0	0	44	52	0	0	0	0	58	0	0	0	0	0	0	0	0	0	0	82	0	0	0	0	0	0	0	0	0	0	0	0	0	0	0	0	119	0	0
Archaea|Euryarchaeota|Halobacteria|Natrialbales|Natrialbaceae|Salinarchaeum|Salinarchaeum sp. Harcht-Bsk1	Archaea	Euryarchaeota	Halobacteria	Natrialbales	Natrialbaceae	Salinarchaeum	Salinarchaeum sp. Harcht-Bsk1	55	45	50	151	7	68	60	21	34	36	22	59	52	32	51	39	57	87	8	10	47	41	90	96	31	73	24	58	19	26	21	65	68	16	42	14	41	7	26	137	10	67
Archaea|Euryarchaeota|Methanobacteria|Methanobacteriales	Archaea	Euryarchaeota	Methanobacteria	Methanobacteriales	NA	NA	NA	2	2	4	2	0	2	0	2	3	0	0	4	4	3	0	8	1	2	2	0	2	1	1	8	0	5	0	5	1	4	5	0	1	2	2	3	2	1	3	7	2	1
Archaea|Euryarchaeota|Methanobacteria|Methanobacteriales|Methanobacteriaceae	Archaea	Euryarchaeota	Methanobacteria	Methanobacteriales	Methanobacteriaceae	NA	NA	26	24	13	31	1	21	62	34	70	8	8	24	83	25	16	37	35	46	7	7	19	9	22	59	20	35	22	80	14	27	97	9	40	45	6	40	31	36	10	192	21	15
Archaea|Euryarchaeota|Methanobacteria|Methanobacteriales|Methanobacteriaceae|Methanobacterium	Archaea	Euryarchaeota	Methanobacteria	Methanobacteriales	Methanobacteriaceae	Methanobacterium	NA	22	14	17	16	2	16	33	26	44	23	71	25	44	17	9	28	26	26	14	21	21	51	13	41	10	19	16	40	34	16	45	15	26	50	6	20	24	14	26	150	11	12
Archaea|Euryarchaeota|Methanobacteria|Methanobacteriales|Methanobacteriaceae|Methanobacterium|Methanobacterium congolense	Archaea	Euryarchaeota	Methanobacteria	Methanobacteriales	Methanobacteriaceae	Methanobacterium	Methanobacterium congolense	48	55	35	101	5	12	85	40	70	9	7	45	60	41	62	64	25	66	15	70	33	35	30	45	33	33	7	89	15	35	73	37	123	117	19	65	70	50	37	209	31	37
Archaea|Euryarchaeota|Methanobacteria|Methanobacteriales|Methanobacteriaceae|Methanobacterium|Methanobacterium formicicum	Archaea	Euryarchaeota	Methanobacteria	Methanobacteriales	Methanobacteriaceae	Methanobacterium	Methanobacterium formicicum	17	21	18	12	1	32	21	20	26	38	3	27	21	41	44	25	18	35	36	11	19	51	42	25	28	37	40	33	15	25	20	42	28	31	5	28	30	23	25	55	10	18
Archaea|Euryarchaeota|Methanobacteria|Methanobacteriales|Methanobacteriaceae|Methanobacterium|Methanobacterium lacus	Archaea	Euryarchaeota	Methanobacteria	Methanobacteriales	Methanobacteriaceae	Methanobacterium	Methanobacterium lacus	47	31	22	23	3	16	60	34	45	62	20	45	73	51	39	47	60	45	34	23	34	58	29	70	55	44	45	61	46	21	53	20	31	52	14	32	58	38	15	160	16	21
Archaea|Euryarchaeota|Methanobacteria|Methanobacteriales|Methanobacteriaceae|Methanobacterium|Methanobacterium paludis	Archaea	Euryarchaeota	Methanobacteria	Methanobacteriales	Methanobacteriaceae	Methanobacterium	Methanobacterium paludis	41	31	32	40	2	59	57	33	58	35	17	46	80	58	43	71	36	54	59	32	46	66	32	70	24	63	23	78	26	41	49	24	48	51	12	33	39	32	44	175	16	154
Archaea|Euryarchaeota|Methanobacteria|Methanobacteriales|Methanobacteriaceae|Methanobacterium|Methanobacterium sp. MB1	Archaea	Euryarchaeota	Methanobacteria	Methanobacteriales	Methanobacteriaceae	Methanobacterium	Methanobacterium sp. MB1	26	12	11	12	3	13	22	18	24	16	8	19	19	35	22	22	20	28	18	14	18	34	10	26	18	16	28	43	20	18	30	19	21	16	1	13	37	25	24	59	8	26
Archaea|Euryarchaeota|Methanobacteria|Methanobacteriales|Methanobacteriaceae|Methanobacterium|Methanobacterium sp. MO-MB1	Archaea	Euryarchaeota	Methanobacteria	Methanobacteriales	Methanobacteriaceae	Methanobacterium	Methanobacterium sp. MO-MB1	6	1	3	4	7	5	4	5	4	2	1	4	7	1	9	1	3	2	4	3	49	2	1	7	0	5	4	3	5	2	1	5	5	3	3	0	13	2	10	27	0	3
Archaea|Euryarchaeota|Methanobacteria|Methanobacteriales|Methanobacteriaceae|Methanobacterium|Methanobacterium sp. MZ-A1	Archaea	Euryarchaeota	Methanobacteria	Methanobacteriales	Methanobacteriaceae	Methanobacterium	Methanobacterium sp. MZ-A1	1	0	0	1	0	2	1	0	1	0	1	2	0	1	2	0	2	0	2	6	0	0	0	1	1	0	0	5	0	3	1	0	3	0	1	1	1	0	1	10	0	2
Archaea|Euryarchaeota|Methanobacteria|Methanobacteriales|Methanobacteriaceae|Methanobacterium|Methanobacterium subterraneum	Archaea	Euryarchaeota	Methanobacteria	Methanobacteriales	Methanobacteriaceae	Methanobacterium	Methanobacterium subterraneum	11	6	7	5	2	8	27	7	4	6	0	7	6	3	6	9	15	2	7	3	6	17	9	1	9	20	3	4	3	2	5	9	6	13	6	11	8	4	8	22	13	2
Archaea|Euryarchaeota|Methanobacteria|Methanobacteriales|Methanobacteriaceae|Methanobrevibacter	Archaea	Euryarchaeota	Methanobacteria	Methanobacteriales	Methanobacteriaceae	Methanobrevibacter	NA	860	650	525	859	47	431	1858	864	1922	196	318	779	2028	466	400	1391	886	1345	471	432	641	375	614	1392	427	1031	381	1930	305	802	2389	274	1137	1046	191	1295	1213	912	509	7641	399	326
Archaea|Euryarchaeota|Methanobacteria|Methanobacteriales|Methanobacteriaceae|Methanobrevibacter|Methanobrevibacter millerae	Archaea	Euryarchaeota	Methanobacteria	Methanobacteriales	Methanobacteriaceae	Methanobrevibacter	Methanobrevibacter millerae	4077	1723	1706	1891	1794	6405	6688	5005	8363	24889	6520	5895	7111	3761	3867	6822	3364	4533	2479	902	2229	673	1308	8519	1499	3776	1673	9604	2544	3696	8499	934	2463	5450	501	5183	4352	4269	2781	33918	1608	2056
Archaea|Euryarchaeota|Methanobacteria|Methanobacteriales|Methanobacteriaceae|Methanobrevibacter|Methanobrevibacter olleyae	Archaea	Euryarchaeota	Methanobacteria	Methanobacteriales	Methanobacteriaceae	Methanobrevibacter	Methanobrevibacter olleyae	2052	1645	2358	2333	129	1205	2330	2087	6009	158	1622	2986	10573	1718	1271	5861	5528	7284	1681	2272	1482	2084	2797	3589	3181	8903	1662	11698	1382	1512	6072	2146	6281	4142	1266	7043	2642	4414	2797	43120	438	1233
Archaea|Euryarchaeota|Methanobacteria|Methanobacteriales|Methanobacteriaceae|Methanobrevibacter|Methanobrevibacter ruminantium	Archaea	Euryarchaeota	Methanobacteria	Methanobacteriales	Methanobacteriaceae	Methanobrevibacter	Methanobrevibacter ruminantium	4347	2716	3106	3550	141	1413	5375	3248	9232	332	1864	3705	12408	2463	1410	7830	6417	8352	1952	2996	2385	2472	4068	8526	3965	8879	1745	13322	1532	1951	8269	2365	8400	7849	1549	7562	3794	4778	3341	45642	1130	1315
Archaea|Euryarchaeota|Methanobacteria|Methanobacteriales|Methanobacteriaceae|Methanobrevibacter|Methanobrevibacter smithii	Archaea	Euryarchaeota	Methanobacteria	Methanobacteriales	Methanobacteriaceae	Methanobrevibacter	Methanobrevibacter smithii	1572	679	740	795	107	567	2524	1520	2537	325	287	1583	3177	733	679	2370	1211	1514	645	379	892	327	549	2713	635	1215	690	2757	580	1346	2852	323	1037	1860	231	1945	1626	1560	854	11467	542	730
Archaea|Euryarchaeota|Methanobacteria|Methanobacteriales|Methanobacteriaceae|Methanobrevibacter|Methanobrevibacter sp. AbM4	Archaea	Euryarchaeota	Methanobacteria	Methanobacteriales	Methanobacteriaceae	Methanobrevibacter	Methanobrevibacter sp. AbM4	305	187	208	221	41	232	509	262	503	112	132	312	602	204	169	466	418	461	211	142	240	161	186	513	183	326	187	654	196	331	561	168	350	372	84	406	332	259	228	2305	111	186
Archaea|Euryarchaeota|Methanobacteria|Methanobacteriales|Methanobacteriaceae|Methanobrevibacter|Methanobrevibacter sp. YE315	Archaea	Euryarchaeota	Methanobacteria	Methanobacteriales	Methanobacteriaceae	Methanobrevibacter	Methanobrevibacter sp. YE315	10150	3662	4342	4075	332	2229	14796	7747	13145	803	901	6446	18972	2371	2951	12831	5919	8225	3739	1660	6595	998	2224	14564	2863	3858	2671	12499	2170	7467	14696	934	5301	9539	810	10982	8709	7899	3911	56284	2908	1977
Archaea|Euryarchaeota|Methanobacteria|Methanobacteriales|Methanobacteriaceae|Methanosphaera|Methanosphaera stadtmanae	Archaea	Euryarchaeota	Methanobacteria	Methanobacteriales	Methanobacteriaceae	Methanosphaera	Methanosphaera stadtmanae	298	183	122	149	46	220	482	265	419	95	159	331	324	279	417	418	230	632	143	98	269	229	131	648	124	379	673	1549	359	262	860	116	638	448	84	370	539	252	276	1705	76	388
Archaea|Euryarchaeota|Methanobacteria|Methanobacteriales|Methanobacteriaceae|Methanothermobacter	Archaea	Euryarchaeota	Methanobacteria	Methanobacteriales	Methanobacteriaceae	Methanothermobacter	NA	16	7	13	3	2	7	23	13	17	5	8	4	14	8	7	29	25	6	14	2	13	30	8	27	18	19	6	21	14	7	13	8	14	36	3	14	18	7	15	16	5	7
Archaea|Euryarchaeota|Methanobacteria|Methanobacteriales|Methanobacteriaceae|Methanothermobacter|Methanothermobacter marburgensis	Archaea	Euryarchaeota	Methanobacteria	Methanobacteriales	Methanobacteriaceae	Methanothermobacter	Methanothermobacter marburgensis	12	6	11	3	0	1	22	12	14	9	0	5	10	4	14	7	6	4	10	1	5	12	5	10	7	5	2	6	100	7	10	3	2	7	3	6	10	8	5	20	4	6
Archaea|Euryarchaeota|Methanobacteria|Methanobacteriales|Methanobacteriaceae|Methanothermobacter|Methanothermobacter sp. CaT2	Archaea	Euryarchaeota	Methanobacteria	Methanobacteriales	Methanobacteriaceae	Methanothermobacter	Methanothermobacter sp. CaT2	5	8	11	7	1	6	10	5	5	12	0	11	1	3	1	14	8	2	8	7	3	10	7	10	6	1	4	10	1	25	11	7	3	9	5	9	13	10	11	19	5	4
Archaea|Euryarchaeota|Methanobacteria|Methanobacteriales|Methanobacteriaceae|Methanothermobacter|Methanothermobacter thermautotrophicus	Archaea	Euryarchaeota	Methanobacteria	Methanobacteriales	Methanobacteriaceae	Methanothermobacter	Methanothermobacter thermautotrophicus	8	2	4	1	0	1	7	4	4	4	0	8	3	1	0	10	1	1	2	0	1	7	3	8	3	2	3	2	1	1	2	9	3	2	0	7	6	2	3	13	7	2
Archaea|Euryarchaeota|Methanobacteria|Methanobacteriales|Methanobacteriaceae|Methanothermobacter|Methanothermobacter wolfeii	Archaea	Euryarchaeota	Methanobacteria	Methanobacteriales	Methanobacteriaceae	Methanothermobacter	Methanothermobacter wolfeii	20	13	25	2	8	5	20	12	20	7	5	14	24	8	7	21	10	20	25	12	65	15	9	25	16	11	5	29	5	14	27	5	12	17	3	24	20	10	16	54	10	7
Archaea|Euryarchaeota|Methanobacteria|Methanobacteriales|Methanothermaceae|Methanothermus|Methanothermus fervidus	Archaea	Euryarchaeota	Methanobacteria	Methanobacteriales	Methanothermaceae	Methanothermus	Methanothermus fervidus	30	6	13	17	5	6	24	15	28	5	7	12	44	36	19	24	35	51	15	13	21	13	9	25	15	25	16	53	9	17	27	5	23	34	5	24	22	16	24	86	7	12
Archaea|Euryarchaeota|Methanococci|Methanococcales	Archaea	Euryarchaeota	Methanococci	Methanococcales	NA	NA	NA	0	0	0	0	0	0	0	0	0	0	0	0	1	0	0	2	0	0	0	0	0	0	4	0	0	1	0	0	0	0	0	1	0	0	0	0	0	1	2	0	1	0
Archaea|Euryarchaeota|Methanococci|Methanococcales|Methanocaldococcaceae	Archaea	Euryarchaeota	Methanococci	Methanococcales	Methanocaldococcaceae	NA	NA	0	0	0	0	0	0	2	0	0	0	1	0	0	0	1	0	0	0	0	0	0	0	0	0	0	0	0	1	0	0	0	0	0	0	0	0	0	0	0	0	0	0
Archaea|Euryarchaeota|Methanococci|Methanococcales|Methanocaldococcaceae|Methanocaldococcus	Archaea	Euryarchaeota	Methanococci	Methanococcales	Methanocaldococcaceae	Methanocaldococcus	NA	0	2	5	1	1	9	6	2	5	4	1	11	3	3	16	10	9	5	2	2	13	3	5	11	11	3	3	15	1	4	5	7	18	9	3	5	5	4	5	9	3	24
Archaea|Euryarchaeota|Methanococci|Methanococcales|Methanocaldococcaceae|Methanocaldococcus|Methanocaldococcus bathoardescens	Archaea	Euryarchaeota	Methanococci	Methanococcales	Methanocaldococcaceae	Methanocaldococcus	Methanocaldococcus bathoardescens	5	17	7	3	3	3	9	10	32	58	5	14	22	15	7	9	8	18	6	3	11	17	5	17	14	24	36	38	7	2	10	20	26	22	2	11	12	10	5	40	4	11
Archaea|Euryarchaeota|Methanococci|Methanococcales|Methanocaldococcaceae|Methanocaldococcus|Methanocaldococcus fervens	Archaea	Euryarchaeota	Methanococci	Methanococcales	Methanocaldococcaceae	Methanocaldococcus	Methanocaldococcus fervens	11	10	21	6	2	3	17	14	19	6	10	17	12	26	10	12	4	22	8	20	2	24	3	11	11	12	10	27	19	9	8	17	11	11	2	12	10	4	9	18	3	25
Archaea|Euryarchaeota|Methanococci|Methanococcales|Methanocaldococcaceae|Methanocaldococcus|Methanocaldococcus infernus	Archaea	Euryarchaeota	Methanococci	Methanococcales	Methanocaldococcaceae	Methanocaldococcus	Methanocaldococcus infernus	7	6	8	1	0	30	12	3	7	3	2	32	16	9	4	8	15	6	4	13	7	5	2	13	21	8	13	10	6	1	2	3	11	9	1	10	15	3	17	52	5	4
Archaea|Euryarchaeota|Methanococci|Methanococcales|Methanocaldococcaceae|Methanocaldococcus|Methanocaldococcus jannaschii	Archaea	Euryarchaeota	Methanococci	Methanococcales	Methanocaldococcaceae	Methanocaldococcus	Methanocaldococcus jannaschii	7	4	6	6	1	3	16	7	28	1	2	13	4	8	3	11	8	11	6	3	5	10	4	13	9	14	8	25	3	6	7	6	14	17	6	15	17	12	6	36	2	6
Archaea|Euryarchaeota|Methanococci|Methanococcales|Methanocaldococcaceae|Methanocaldococcus|Methanocaldococcus sp. FS406-22	Archaea	Euryarchaeota	Methanococci	Methanococcales	Methanocaldococcaceae	Methanocaldococcus	Methanocaldococcus sp. FS406-22	23	4	8	2	3	3	8	6	11	14	2	23	20	13	8	10	2	12	3	18	31	11	3	19	11	10	12	12	4	8	7	12	7	13	1	14	15	9	11	22	3	15
Archaea|Euryarchaeota|Methanococci|Methanococcales|Methanocaldococcaceae|Methanocaldococcus|Methanocaldococcus vulcanius	Archaea	Euryarchaeota	Methanococci	Methanococcales	Methanocaldococcaceae	Methanocaldococcus	Methanocaldococcus vulcanius	19	8	10	1	1	15	18	9	14	5	7	10	13	7	5	8	6	17	24	5	3	23	4	18	13	4	8	13	13	5	10	11	11	17	2	4	12	4	11	28	1	20
Archaea|Euryarchaeota|Methanococci|Methanococcales|Methanocaldococcaceae|Methanotorris|Methanotorris igneus	Archaea	Euryarchaeota	Methanococci	Methanococcales	Methanocaldococcaceae	Methanotorris	Methanotorris igneus	18	8	15	7	3	4	20	10	22	3	4	16	22	8	14	30	8	20	8	2	6	17	8	29	17	31	9	30	106	3	20	8	9	29	2	12	6	17	17	59	4	10
Archaea|Euryarchaeota|Methanococci|Methanococcales|Methanococcaceae	Archaea	Euryarchaeota	Methanococci	Methanococcales	Methanococcaceae	NA	NA	0	0	1	0	0	0	0	0	0	0	0	1	0	0	0	0	0	0	0	0	1	0	0	0	0	0	2	1	0	0	1	0	0	0	0	2	1	0	0	5	1	0
Archaea|Euryarchaeota|Methanococci|Methanococcales|Methanococcaceae|Methanococcus	Archaea	Euryarchaeota	Methanococci	Methanococcales	Methanococcaceae	Methanococcus	NA	1	0	1	2	0	0	3	0	2	0	0	2	7	0	1	3	1	0	0	0	2	1	3	1	0	4	1	2	0	2	1	0	3	1	0	2	1	0	6	2	1	1
Archaea|Euryarchaeota|Methanococci|Methanococcales|Methanococcaceae|Methanococcus|Methanococcus aeolicus	Archaea	Euryarchaeota	Methanococci	Methanococcales	Methanococcaceae	Methanococcus	Methanococcus aeolicus	13	3	14	9	3	8	27	25	9	10	7	12	19	32	9	14	9	30	30	14	31	44	7	19	12	24	17	34	18	13	14	26	19	17	6	16	19	16	16	38	5	28
Archaea|Euryarchaeota|Methanococci|Methanococcales|Methanococcaceae|Methanococcus|Methanococcus maripaludis	Archaea	Euryarchaeota	Methanococci	Methanococcales	Methanococcaceae	Methanococcus	Methanococcus maripaludis	189	82	178	51	30	184	204	138	127	193	77	140	163	224	104	183	166	135	166	162	223	173	154	258	142	201	116	230	106	100	108	242	146	198	58	107	178	77	167	345	73	217
Archaea|Euryarchaeota|Methanococci|Methanococcales|Methanococcaceae|Methanococcus|Methanococcus vannielii	Archaea	Euryarchaeota	Methanococci	Methanococcales	Methanococcaceae	Methanococcus	Methanococcus vannielii	48	31	36	25	47	49	32	33	21	27	15	40	50	34	22	49	40	117	113	34	127	60	33	81	42	54	60	39	18	103	17	55	28	38	25	33	30	39	65	91	19	21
Archaea|Euryarchaeota|Methanococci|Methanococcales|Methanococcaceae|Methanococcus|Methanococcus voltae	Archaea	Euryarchaeota	Methanococci	Methanococcales	Methanococcaceae	Methanococcus	Methanococcus voltae	51	33	33	17	10	61	47	22	37	31	19	54	40	47	47	31	48	49	27	26	60	39	20	83	38	56	23	59	60	39	23	32	29	72	10	41	71	34	80	142	32	31
Archaea|Euryarchaeota|Methanococci|Methanococcales|Methanococcaceae|Methanothermococcus|Methanothermococcus okinawensis	Archaea	Euryarchaeota	Methanococci	Methanococcales	Methanococcaceae	Methanothermococcus	Methanothermococcus okinawensis	12	18	16	8	8	28	28	21	25	44	17	23	27	46	25	21	30	26	34	36	35	33	19	24	27	17	20	27	22	34	14	25	25	26	2	11	46	23	31	148	8	7
Archaea|Euryarchaeota|Methanomicrobia	Archaea	Euryarchaeota	Methanomicrobia	NA	NA	NA	NA	10	0	7	2	1	2	3	2	5	0	1	16	7	4	8	2	3	3	0	2	4	2	5	6	4	2	6	3	0	3	2	4	0	6	0	3	2	2	4	10	0	3
Archaea|Euryarchaeota|Methanomicrobia|Methanocellales|Methanocellaceae|Methanocella	Archaea	Euryarchaeota	Methanomicrobia	Methanocellales	Methanocellaceae	Methanocella	NA	0	0	0	0	0	0	0	0	0	0	0	0	0	0	1	0	0	0	0	0	0	0	0	0	0	0	0	0	0	0	0	0	0	0	0	0	0	0	0	0	0	0
Archaea|Euryarchaeota|Methanomicrobia|Methanocellales|Methanocellaceae|Methanocella|Methanocella arvoryzae	Archaea	Euryarchaeota	Methanomicrobia	Methanocellales	Methanocellaceae	Methanocella	Methanocella arvoryzae	75	95	68	52	19	60	127	56	73	87	26	101	49	90	73	56	65	71	89	35	69	127	74	85	71	72	81	61	70	106	52	116	68	96	45	47	109	43	62	120	54	73
Archaea|Euryarchaeota|Methanomicrobia|Methanocellales|Methanocellaceae|Methanocella|Methanocella conradii	Archaea	Euryarchaeota	Methanomicrobia	Methanocellales	Methanocellaceae	Methanocella	Methanocella conradii	19	23	24	23	2	10	26	80	22	34	7	9	24	21	14	22	16	19	24	5	34	25	22	14	16	15	11	25	37	23	16	35	25	22	12	11	25	5	13	37	9	29
Archaea|Euryarchaeota|Methanomicrobia|Methanomicrobiales	Archaea	Euryarchaeota	Methanomicrobia	Methanomicrobiales	NA	NA	NA	49	6	41	9	1	6	4	5	9	12	1	160	46	13	9	21	4	1	7	13	15	21	12	17	35	38	26	18	4	4	4	21	1	15	5	5	24	11	5	41	3	11
Archaea|Euryarchaeota|Methanomicrobia|Methanomicrobiales|Methanocorpusculaceae|Methanocorpusculum|Methanocorpusculum labreanum	Archaea	Euryarchaeota	Methanomicrobia	Methanomicrobiales	Methanocorpusculaceae	Methanocorpusculum	Methanocorpusculum labreanum	1505	104	1201	73	97	74	82	91	48	290	41	4518	1150	116	80	342	79	147	104	220	116	427	118	110	687	1109	415	217	77	65	29	519	95	99	42	39	874	155	97	1130	55	87
Archaea|Euryarchaeota|Methanomicrobia|Methanomicrobiales|Methanomicrobiaceae	Archaea	Euryarchaeota	Methanomicrobia	Methanomicrobiales	Methanomicrobiaceae	NA	NA	51	16	32	41	18	34	44	61	39	15	10	46	16	26	22	26	17	22	21	9	29	27	21	51	49	24	18	28	19	19	17	37	22	29	9	11	28	8	28	37	14	14
Archaea|Euryarchaeota|Methanomicrobia|Methanomicrobiales|Methanomicrobiaceae|Methanoculleus	Archaea	Euryarchaeota	Methanomicrobia	Methanomicrobiales	Methanomicrobiaceae	Methanoculleus	NA	111	82	86	126	15	125	113	75	77	41	60	83	83	63	119	96	73	145	80	17	147	97	120	151	93	101	71	90	51	83	30	127	90	97	52	81	95	52	71	150	53	79
Archaea|Euryarchaeota|Methanomicrobia|Methanomicrobiales|Methanomicrobiaceae|Methanoculleus|Methanoculleus bourgensis	Archaea	Euryarchaeota	Methanomicrobia	Methanomicrobiales	Methanomicrobiaceae	Methanoculleus	Methanoculleus bourgensis	25	33	33	20	5	33	36	52	25	21	20	58	32	65	31	49	20	48	80	18	44	36	40	32	29	33	33	25	21	32	22	51	23	36	17	20	44	37	36	49	20	66
Archaea|Euryarchaeota|Methanomicrobia|Methanomicrobiales|Methanomicrobiaceae|Methanoculleus|Methanoculleus marisnigri	Archaea	Euryarchaeota	Methanomicrobia	Methanomicrobiales	Methanomicrobiaceae	Methanoculleus	Methanoculleus marisnigri	123	146	83	145	34	121	98	79	97	126	71	139	69	68	144	84	81	206	109	105	167	205	215	109	127	123	79	282	87	92	61	172	107	88	67	62	137	46	111	166	55	86
Archaea|Euryarchaeota|Methanomicrobia|Methanomicrobiales|Methanomicrobiaceae|Methanoculleus|Methanoculleus sp. MAB1	Archaea	Euryarchaeota	Methanomicrobia	Methanomicrobiales	Methanomicrobiaceae	Methanoculleus	Methanoculleus sp. MAB1	5	7	23	11	10	5	5	3	7	3	1	17	14	6	5	7	4	8	2	2	16	1	1	15	4	10	4	6	1	5	4	16	4	13	1	10	11	4	3	4	1	4
Archaea|Euryarchaeota|Methanomicrobia|Methanomicrobiales|Methanomicrobiaceae|Methanofollis|Methanofollis liminatans	Archaea	Euryarchaeota	Methanomicrobia	Methanomicrobiales	Methanomicrobiaceae	Methanofollis	Methanofollis liminatans	154	144	128	154	26	144	193	104	96	253	96	224	130	164	159	148	150	224	154	70	229	293	187	192	155	149	145	174	121	102	82	274	140	136	91	92	177	73	91	251	70	190
Archaea|Euryarchaeota|Methanomicrobia|Methanomicrobiales|Methanomicrobiaceae|Methanolacinia|Methanolacinia petrolearia	Archaea	Euryarchaeota	Methanomicrobia	Methanomicrobiales	Methanomicrobiaceae	Methanolacinia	Methanolacinia petrolearia	43	26	41	20	8	33	51	59	28	36	11	103	62	27	21	43	26	40	86	16	49	55	57	37	30	37	25	52	18	32	19	66	22	73	20	14	42	20	39	60	17	33
Archaea|Euryarchaeota|Methanomicrobia|Methanomicrobiales|Methanomicrobiaceae|Methanoplanus|Methanoplanus limicola	Archaea	Euryarchaeota	Methanomicrobia	Methanomicrobiales	Methanomicrobiaceae	Methanoplanus	Methanoplanus limicola	90	22	95	42	16	189	136	72	42	38	125	162	78	96	47	77	86	73	30	49	72	177	62	51	79	76	34	80	155	49	23	78	110	54	111	33	56	54	67	131	23	40
Archaea|Euryarchaeota|Methanomicrobia|Methanomicrobiales|Methanoregulaceae	Archaea	Euryarchaeota	Methanomicrobia	Methanomicrobiales	Methanoregulaceae	NA	NA	0	0	0	0	0	0	0	0	0	0	0	4	0	0	0	0	0	0	0	0	0	0	0	0	0	0	0	0	0	0	0	0	0	0	0	0	0	0	0	1	0	1
Archaea|Euryarchaeota|Methanomicrobia|Methanomicrobiales|Methanoregulaceae|Methanolinea|Methanolinea tarda	Archaea	Euryarchaeota	Methanomicrobia	Methanomicrobiales	Methanoregulaceae	Methanolinea	Methanolinea tarda	22	13	28	27	20	18	31	12	16	12	15	30	29	27	34	28	27	66	36	18	78	34	18	25	38	33	22	42	20	27	32	53	41	58	37	23	34	10	33	28	10	18
Archaea|Euryarchaeota|Methanomicrobia|Methanomicrobiales|Methanoregulaceae|Methanoregula	Archaea	Euryarchaeota	Methanomicrobia	Methanomicrobiales	Methanoregulaceae	Methanoregula	NA	5	0	4	0	0	0	0	0	0	0	0	13	4	0	0	0	0	0	0	1	0	0	0	1	1	3	1	0	0	0	0	2	3	0	0	0	1	0	2	0	0	0
Archaea|Euryarchaeota|Methanomicrobia|Methanomicrobiales|Methanoregulaceae|Methanoregula|Methanoregula boonei	Archaea	Euryarchaeota	Methanomicrobia	Methanomicrobiales	Methanoregulaceae	Methanoregula	Methanoregula boonei	73	50	63	22	7	13	42	15	26	26	3	146	66	32	17	57	15	28	36	10	20	38	23	58	50	45	22	37	23	41	17	63	33	65	19	40	62	22	37	59	22	29
Archaea|Euryarchaeota|Methanomicrobia|Methanomicrobiales|Methanoregulaceae|Methanoregula|Methanoregula formicica	Archaea	Euryarchaeota	Methanomicrobia	Methanomicrobiales	Methanoregulaceae	Methanoregula	Methanoregula formicica	83	75	72	123	37	111	87	74	52	162	46	134	63	50	57	88	91	59	79	39	67	190	76	88	86	121	81	118	78	56	46	118	73	98	28	48	79	44	67	119	35	139
Archaea|Euryarchaeota|Methanomicrobia|Methanomicrobiales|Methanoregulaceae|Methanosphaerula|Methanosphaerula palustris	Archaea	Euryarchaeota	Methanomicrobia	Methanomicrobiales	Methanoregulaceae	Methanosphaerula	Methanosphaerula palustris	81	55	97	91	9	54	92	128	71	21	70	83	69	42	108	82	60	115	63	29	112	86	100	104	53	101	48	132	42	30	35	87	48	35	60	29	51	21	48	107	22	41
Archaea|Euryarchaeota|Methanomicrobia|Methanomicrobiales|Methanospirillaceae|Methanospirillum|Methanospirillum hungatei	Archaea	Euryarchaeota	Methanomicrobia	Methanomicrobiales	Methanospirillaceae	Methanospirillum	Methanospirillum hungatei	89	38	86	34	13	18	60	91	62	34	30	218	80	45	50	52	23	46	46	29	69	109	44	55	56	77	52	28	31	29	25	54	27	45	28	41	58	27	44	105	18	29
Archaea|Euryarchaeota|Methanomicrobia|Methanosarcinales|Methanosaetaceae|Methanothrix|Methanosaeta harundinacea	Archaea	Euryarchaeota	Methanomicrobia	Methanosarcinales	Methanosaetaceae	Methanothrix	Methanosaeta harundinacea	77	83	91	89	30	104	143	85	74	85	51	123	73	126	98	101	72	124	90	41	176	179	148	74	93	81	90	148	68	93	96	158	97	91	110	60	111	45	109	161	62	125
Archaea|Euryarchaeota|Methanomicrobia|Methanosarcinales|Methanosaetaceae|Methanothrix|Methanothrix soehngenii	Archaea	Euryarchaeota	Methanomicrobia	Methanosarcinales	Methanosaetaceae	Methanothrix	Methanothrix soehngenii	105	91	129	127	11	110	152	112	88	50	103	120	86	89	193	97	85	182	83	50	167	148	78	165	92	107	90	114	91	70	61	139	60	124	58	86	96	59	83	159	49	80
Archaea|Euryarchaeota|Methanomicrobia|Methanosarcinales|Methanosarcinaceae	Archaea	Euryarchaeota	Methanomicrobia	Methanosarcinales	Methanosarcinaceae	NA	NA	13	1	12	15	3	0	8	0	5	1	0	29	10	0	0	11	1	2	2	3	30	0	9	13	8	15	3	6	2	1	7	2	6	7	3	4	10	7	1	9	2	1
Archaea|Euryarchaeota|Methanomicrobia|Methanosarcinales|Methanosarcinaceae|Methanococcoides	Archaea	Euryarchaeota	Methanomicrobia	Methanosarcinales	Methanosarcinaceae	Methanococcoides	NA	0	0	0	0	0	0	0	0	2	0	0	0	1	0	0	1	0	0	0	1	0	0	0	0	0	0	0	0	0	0	0	0	0	3	0	0	0	0	1	0	0	0
Archaea|Euryarchaeota|Methanomicrobia|Methanosarcinales|Methanosarcinaceae|Methanococcoides|Methanococcoides burtonii	Archaea	Euryarchaeota	Methanomicrobia	Methanosarcinales	Methanosarcinaceae	Methanococcoides	Methanococcoides burtonii	51	28	42	31	49	35	42	37	34	31	8	59	43	76	91	52	44	57	199	34	53	41	37	62	52	41	38	33	52	34	29	49	50	64	58	29	38	34	34	61	21	74
Archaea|Euryarchaeota|Methanomicrobia|Methanosarcinales|Methanosarcinaceae|Methanococcoides|Methanococcoides methylutens	Archaea	Euryarchaeota	Methanomicrobia	Methanosarcinales	Methanosarcinaceae	Methanococcoides	Methanococcoides methylutens	111	106	95	70	26	98	124	140	106	108	69	111	99	93	88	158	110	104	120	53	107	204	134	123	128	140	95	99	121	83	47	164	126	141	42	78	113	59	116	149	60	92
Archaea|Euryarchaeota|Methanomicrobia|Methanosarcinales|Methanosarcinaceae|Methanohalobium|Methanohalobium evestigatum	Archaea	Euryarchaeota	Methanomicrobia	Methanosarcinales	Methanosarcinaceae	Methanohalobium	Methanohalobium evestigatum	53	27	62	37	13	32	41	60	31	28	33	56	37	44	28	41	74	65	226	22	72	70	52	77	46	26	59	20	46	24	23	74	67	77	21	27	49	40	85	86	29	56
Archaea|Euryarchaeota|Methanomicrobia|Methanosarcinales|Methanosarcinaceae|Methanohalophilus	Archaea	Euryarchaeota	Methanomicrobia	Methanosarcinales	Methanosarcinaceae	Methanohalophilus	NA	18	12	7	0	4	8	16	6	8	8	9	16	17	30	15	16	14	18	15	13	14	34	20	15	27	6	12	14	15	15	20	17	6	41	7	11	23	13	7	28	11	14
Archaea|Euryarchaeota|Methanomicrobia|Methanosarcinales|Methanosarcinaceae|Methanohalophilus|Methanohalophilus halophilus	Archaea	Euryarchaeota	Methanomicrobia	Methanosarcinales	Methanosarcinaceae	Methanohalophilus	Methanohalophilus halophilus	17	16	35	14	10	37	37	48	25	55	15	40	21	19	36	34	65	39	26	9	44	90	34	15	24	26	16	45	33	11	10	51	19	20	12	14	21	17	11	26	17	37
Archaea|Euryarchaeota|Methanomicrobia|Methanosarcinales|Methanosarcinaceae|Methanohalophilus|Methanohalophilus mahii	Archaea	Euryarchaeota	Methanomicrobia	Methanosarcinales	Methanosarcinaceae	Methanohalophilus	Methanohalophilus mahii	35	19	41	17	12	18	44	27	32	29	5	32	24	16	45	44	33	30	32	10	56	40	25	67	39	18	22	36	11	11	20	46	20	61	8	25	39	23	42	70	18	31
Archaea|Euryarchaeota|Methanomicrobia|Methanosarcinales|Methanosarcinaceae|Methanohalophilus|Methanohalophilus portucalensis	Archaea	Euryarchaeota	Methanomicrobia	Methanosarcinales	Methanosarcinaceae	Methanohalophilus	Methanohalophilus portucalensis	16	25	17	31	5	16	34	42	17	14	169	22	14	7	13	30	46	33	22	48	99	176	14	39	28	40	74	18	105	38	14	96	38	17	101	14	21	10	18	23	10	17
Archaea|Euryarchaeota|Methanomicrobia|Methanosarcinales|Methanosarcinaceae|Methanolobus|Methanolobus psychrophilus	Archaea	Euryarchaeota	Methanomicrobia	Methanosarcinales	Methanosarcinaceae	Methanolobus	Methanolobus psychrophilus	101	72	117	71	29	153	152	88	68	97	19	104	82	270	107	146	155	158	188	60	165	307	171	77	97	243	70	130	78	218	64	222	137	107	54	61	98	62	96	175	38	142
Archaea|Euryarchaeota|Methanomicrobia|Methanosarcinales|Methanosarcinaceae|Methanomethylovorans|Methanomethylovorans hollandica	Archaea	Euryarchaeota	Methanomicrobia	Methanosarcinales	Methanosarcinaceae	Methanomethylovorans	Methanomethylovorans hollandica	38	31	37	23	11	17	12	69	18	22	12	30	28	18	50	32	12	37	31	27	94	60	41	51	42	53	30	39	19	18	16	41	20	43	10	29	28	27	34	67	23	15
Archaea|Euryarchaeota|Methanomicrobia|Methanosarcinales|Methanosarcinaceae|Methanosalsum|Methanosalsum zhilinae	Archaea	Euryarchaeota	Methanomicrobia	Methanosarcinales	Methanosarcinaceae	Methanosalsum	Methanosalsum zhilinae	39	19	38	8	6	21	34	22	17	29	9	51	36	24	30	49	21	24	41	38	72	29	16	37	27	20	103	21	21	17	27	117	52	33	4	15	41	14	35	57	8	20
Archaea|Euryarchaeota|Methanomicrobia|Methanosarcinales|Methanosarcinaceae|Methanosarcina	Archaea	Euryarchaeota	Methanomicrobia	Methanosarcinales	Methanosarcinaceae	Methanosarcina	NA	173	93	124	101	32	162	172	112	114	82	126	175	100	119	141	200	153	105	155	137	204	321	122	179	131	153	94	85	189	89	79	201	218	136	50	96	189	101	151	191	63	97
Archaea|Euryarchaeota|Methanomicrobia|Methanosarcinales|Methanosarcinaceae|Methanosarcina|Methanosarcina acetivorans	Archaea	Euryarchaeota	Methanomicrobia	Methanosarcinales	Methanosarcinaceae	Methanosarcina	Methanosarcina acetivorans	41	36	38	18	9	18	76	16	31	33	16	59	66	31	36	52	35	49	43	25	11	57	77	44	47	40	29	25	12	69	21	36	21	74	13	25	82	18	35	43	22	12
Archaea|Euryarchaeota|Methanomicrobia|Methanosarcinales|Methanosarcinaceae|Methanosarcina|Methanosarcina barkeri	Archaea	Euryarchaeota	Methanomicrobia	Methanosarcinales	Methanosarcinaceae	Methanosarcina	Methanosarcina barkeri	102	69	148	69	24	131	133	166	83	89	51	122	157	137	103	106	120	128	117	94	88	120	83	115	99	237	110	121	69	86	86	126	82	125	52	76	152	77	137	272	64	95
Archaea|Euryarchaeota|Methanomicrobia|Methanosarcinales|Methanosarcinaceae|Methanosarcina|Methanosarcina horonobensis	Archaea	Euryarchaeota	Methanomicrobia	Methanosarcinales	Methanosarcinaceae	Methanosarcina	Methanosarcina horonobensis	99	82	108	46	5	59	94	159	79	58	30	118	62	91	86	96	86	50	71	29	108	97	60	128	125	60	82	53	34	52	62	106	33	95	34	61	131	72	93	104	64	187
Archaea|Euryarchaeota|Methanomicrobia|Methanosarcinales|Methanosarcinaceae|Methanosarcina|Methanosarcina lacustris	Archaea	Euryarchaeota	Methanomicrobia	Methanosarcinales	Methanosarcinaceae	Methanosarcina	Methanosarcina lacustris	26	18	27	17	5	48	46	7	22	13	10	47	31	29	11	31	18	16	28	19	10	27	40	52	27	22	13	14	24	37	13	40	11	29	5	17	34	28	20	40	15	6
Archaea|Euryarchaeota|Methanomicrobia|Methanosarcinales|Methanosarcinaceae|Methanosarcina|Methanosarcina mazei	Archaea	Euryarchaeota	Methanomicrobia	Methanosarcinales	Methanosarcinaceae	Methanosarcina	Methanosarcina mazei	56	65	47	33	13	26	61	75	41	62	62	58	39	43	24	59	53	75	79	47	16	177	142	63	67	167	58	141	29	47	36	78	72	32	27	29	40	25	45	53	30	26
Archaea|Euryarchaeota|Methanomicrobia|Methanosarcinales|Methanosarcinaceae|Methanosarcina|Methanosarcina siciliae	Archaea	Euryarchaeota	Methanomicrobia	Methanosarcinales	Methanosarcinaceae	Methanosarcina	Methanosarcina siciliae	103	88	144	30	15	26	125	88	75	39	19	55	70	85	33	127	34	72	60	40	57	145	47	88	111	75	32	62	55	46	48	86	49	83	26	56	87	28	41	119	59	65
Archaea|Euryarchaeota|Methanomicrobia|Methanosarcinales|Methanosarcinaceae|Methanosarcina|Methanosarcina sp. Kolksee	Archaea	Euryarchaeota	Methanomicrobia	Methanosarcinales	Methanosarcinaceae	Methanosarcina	Methanosarcina sp. Kolksee	11	4	5	1	1	0	1	33	4	2	0	2	0	1	1	0	15	5	0	1	0	1	0	2	13	0	1	0	0	0	0	0	3	1	0	1	5	0	4	9	2	0
Archaea|Euryarchaeota|Methanomicrobia|Methanosarcinales|Methanosarcinaceae|Methanosarcina|Methanosarcina sp. MTP4	Archaea	Euryarchaeota	Methanomicrobia	Methanosarcinales	Methanosarcinaceae	Methanosarcina	Methanosarcina sp. MTP4	51	42	36	75	8	49	57	34	37	37	35	63	42	44	48	36	37	45	90	21	51	96	103	61	48	66	62	93	38	27	21	46	76	26	33	18	47	18	32	67	14	23
Archaea|Euryarchaeota|Methanomicrobia|Methanosarcinales|Methanosarcinaceae|Methanosarcina|Methanosarcina sp. WH1	Archaea	Euryarchaeota	Methanomicrobia	Methanosarcinales	Methanosarcinaceae	Methanosarcina	Methanosarcina sp. WH1	1	1	2	1	0	0	9	3	0	2	0	1	0	2	1	1	1	0	2	2	1	9	0	2	4	3	2	8	4	1	1	1	2	9	0	0	4	2	2	13	1	1
Archaea|Euryarchaeota|Methanomicrobia|Methanosarcinales|Methanosarcinaceae|Methanosarcina|Methanosarcina sp. WWM596	Archaea	Euryarchaeota	Methanomicrobia	Methanosarcinales	Methanosarcinaceae	Methanosarcina	Methanosarcina sp. WWM596	2	0	1	1	0	13	12	16	1	48	0	3	1	3	1	2	0	0	3	2	5	1	7	1	4	3	17	2	21	0	1	21	12	6	0	2	1	1	0	7	3	0
Archaea|Euryarchaeota|Methanomicrobia|Methanosarcinales|Methanosarcinaceae|Methanosarcina|Methanosarcina thermophila	Archaea	Euryarchaeota	Methanomicrobia	Methanosarcinales	Methanosarcinaceae	Methanosarcina	Methanosarcina thermophila	54	28	53	38	12	93	36	64	41	30	13	48	54	45	45	47	36	22	41	20	47	56	42	30	64	74	16	66	27	26	31	46	37	47	10	30	39	25	33	70	23	65
Archaea|Euryarchaeota|Methanomicrobia|Methanosarcinales|Methanosarcinaceae|Methanosarcina|Methanosarcina vacuolata	Archaea	Euryarchaeota	Methanomicrobia	Methanosarcinales	Methanosarcinaceae	Methanosarcina	Methanosarcina vacuolata	3	4	5	15	2	2	98	0	6	5	17	3	3	4	12	11	4	0	3	6	6	8	7	28	7	5	1	6	97	4	2	1	4	8	2	13	3	1	2	5	5	4
Archaea|Euryarchaeota|Methanopyri|Methanopyrales|Methanopyraceae|Methanopyrus|Methanopyrus sp. KOL6	Archaea	Euryarchaeota	Methanopyri	Methanopyrales	Methanopyraceae	Methanopyrus	Methanopyrus sp. KOL6	3	5	5	11	1	25	4	33	5	10	21	5	2	28	23	2	9	16	21	15	43	18	20	6	4	3	6	10	23	9	0	12	39	11	6	5	1	3	2	1	1	17
Archaea|Euryarchaeota|NA|NA|NA|Aciduliprofundum	Archaea	Euryarchaeota	NA	NA	NA	Aciduliprofundum	NA	2	0	1	0	2	0	2	0	1	3	0	0	1	0	0	0	2	0	1	2	0	1	0	0	1	2	0	0	0	0	0	2	1	1	2	1	0	1	3	0	0	0
Archaea|Euryarchaeota|NA|NA|NA|Aciduliprofundum|Aciduliprofundum boonei	Archaea	Euryarchaeota	NA	NA	NA	Aciduliprofundum	Aciduliprofundum boonei	8	0	5	21	2	9	7	25	5	2	11	9	3	17	24	11	10	14	8	6	5	24	7	12	8	16	0	9	3	12	2	14	13	7	7	11	3	3	10	7	4	1
Archaea|Euryarchaeota|NA|NA|NA|Aciduliprofundum|Aciduliprofundum sp. MAR08-339	Archaea	Euryarchaeota	NA	NA	NA	Aciduliprofundum	Aciduliprofundum sp. MAR08-339	16	10	7	1	3	1	20	4	8	1	4	4	4	15	8	14	12	7	10	9	2	6	13	7	18	15	4	2	1	12	6	2	9	7	1	4	8	5	12	14	4	6
Archaea|Euryarchaeota|Thermococci|Thermococcales|Thermococcaceae	Archaea	Euryarchaeota	Thermococci	Thermococcales	Thermococcaceae	NA	NA	14	0	6	10	3	1	47	64	7	25	7	14	18	77	3	4	14	37	20	28	2	24	97	32	32	7	8	30	1	71	19	7	11	36	6	5	46	21	18	69	19	18
Archaea|Euryarchaeota|Thermococci|Thermococcales|Thermococcaceae|Palaeococcus|Palaeococcus pacificus	Archaea	Euryarchaeota	Thermococci	Thermococcales	Thermococcaceae	Palaeococcus	Palaeococcus pacificus	2	11	7	5	0	3	10	10	19	5	1	5	3	3	2	17	0	8	1	2	4	0	1	28	4	3	2	3	3	1	8	8	3	18	1	3	6	2	36	5	3	3
Archaea|Euryarchaeota|Thermococci|Thermococcales|Thermococcaceae|Pyrococcus	Archaea	Euryarchaeota	Thermococci	Thermococcales	Thermococcaceae	Pyrococcus	NA	1	0	0	0	0	0	0	0	0	0	0	0	0	0	0	0	0	0	0	0	0	0	0	0	0	0	0	0	0	0	0	0	0	0	0	0	2	0	0	0	1	0
Archaea|Euryarchaeota|Thermococci|Thermococcales|Thermococcaceae|Pyrococcus|Pyrococcus abyssi	Archaea	Euryarchaeota	Thermococci	Thermococcales	Thermococcaceae	Pyrococcus	Pyrococcus abyssi	2	4	4	0	0	3	6	13	1	1	2	1	4	4	3	4	0	3	2	1	9	7	2	5	2	3	4	7	3	0	2	6	4	4	1	1	7	1	0	5	3	2
Archaea|Euryarchaeota|Thermococci|Thermococcales|Thermococcaceae|Pyrococcus|Pyrococcus furiosus	Archaea	Euryarchaeota	Thermococci	Thermococcales	Thermococcaceae	Pyrococcus	Pyrococcus furiosus	10	13	9	16	1	4	28	18	14	18	7	19	15	10	11	14	3	15	13	8	3	27	8	14	15	10	5	7	4	5	7	9	9	22	2	6	15	11	8	27	13	14
Archaea|Euryarchaeota|Thermococci|Thermococcales|Thermococcaceae|Pyrococcus|Pyrococcus horikoshii	Archaea	Euryarchaeota	Thermococci	Thermococcales	Thermococcaceae	Pyrococcus	Pyrococcus horikoshii	21	8	14	2	10	13	22	8	11	5	13	7	13	22	30	9	16	14	3	9	24	13	19	32	21	12	10	21	5	18	1	11	16	18	2	12	14	9	10	7	13	18
Archaea|Euryarchaeota|Thermococci|Thermococcales|Thermococcaceae|Pyrococcus|Pyrococcus kukulkanii	Archaea	Euryarchaeota	Thermococci	Thermococcales	Thermococcaceae	Pyrococcus	Pyrococcus kukulkanii	4	10	5	0	0	1	3	4	6	3	2	0	6	1	0	9	3	2	1	3	1	2	0	8	3	4	42	2	3	3	3	1	4	46	2	1	19	2	0	5	5	1
Archaea|Euryarchaeota|Thermococci|Thermococcales|Thermococcaceae|Pyrococcus|Pyrococcus sp. NA2	Archaea	Euryarchaeota	Thermococci	Thermococcales	Thermococcaceae	Pyrococcus	Pyrococcus sp. NA2	5	3	2	0	0	1	0	10	1	2	4	1	4	5	8	4	2	1	1	3	4	9	1	4	6	1	0	4	2	2	2	4	3	10	2	7	9	7	3	4	6	1
Archaea|Euryarchaeota|Thermococci|Thermococcales|Thermococcaceae|Pyrococcus|Pyrococcus sp. ST04	Archaea	Euryarchaeota	Thermococci	Thermococcales	Thermococcaceae	Pyrococcus	Pyrococcus sp. ST04	6	1	7	1	4	11	4	4	1	1	1	4	5	33	10	5	1	4	11	2	3	11	13	4	5	11	13	2	6	12	1	7	5	7	0	7	2	1	2	4	1	6
Archaea|Euryarchaeota|Thermococci|Thermococcales|Thermococcaceae|Pyrococcus|Pyrococcus yayanosii	Archaea	Euryarchaeota	Thermococci	Thermococcales	Thermococcaceae	Pyrococcus	Pyrococcus yayanosii	4	10	4	3	3	19	6	6	8	2	2	15	9	11	3	9	7	6	18	3	16	8	6	10	2	11	7	7	9	1	5	18	10	9	2	5	4	10	13	15	4	3
Archaea|Euryarchaeota|Thermococci|Thermococcales|Thermococcaceae|Thermococcus	Archaea	Euryarchaeota	Thermococci	Thermococcales	Thermococcaceae	Thermococcus	NA	65	63	56	71	16	214	210	194	51	69	145	57	48	57	64	89	71	63	87	26	98	86	123	139	64	60	56	95	66	53	36	99	94	76	78	41	100	62	49	149	29	85
Archaea|Euryarchaeota|Thermococci|Thermococcales|Thermococcaceae|Thermococcus|Thermococcus barophilus	Archaea	Euryarchaeota	Thermococci	Thermococcales	Thermococcaceae	Thermococcus	Thermococcus barophilus	31	26	20	97	14	95	36	54	30	66	62	34	28	124	73	25	59	149	80	48	134	133	111	39	28	79	124	90	95	62	29	109	91	29	56	18	33	23	18	47	22	110
Archaea|Euryarchaeota|Thermococci|Thermococcales|Thermococcaceae|Thermococcus|Thermococcus barossii	Archaea	Euryarchaeota	Thermococci	Thermococcales	Thermococcaceae	Thermococcus	Thermococcus barossii	22	17	17	6	3	15	26	2	20	6	2	17	17	6	4	35	5	8	7	2	3	19	14	14	19	8	6	7	23	9	15	9	3	20	1	11	24	6	25	28	3	1
Archaea|Euryarchaeota|Thermococci|Thermococcales|Thermococcaceae|Thermococcus|Thermococcus celer	Archaea	Euryarchaeota	Thermococci	Thermococcales	Thermococcaceae	Thermococcus	Thermococcus celer	39	12	13	16	3	13	29	13	14	13	3	30	20	34	15	27	24	10	22	4	12	23	38	17	27	47	31	18	5	17	8	25	57	24	21	20	28	9	9	38	12	14
Archaea|Euryarchaeota|Thermococci|Thermococcales|Thermococcaceae|Thermococcus|Thermococcus chitonophagus	Archaea	Euryarchaeota	Thermococci	Thermococcales	Thermococcaceae	Thermococcus	Thermococcus chitonophagus	15	10	10	1	0	0	3	1	6	0	3	8	4	8	0	6	1	5	2	4	4	6	0	14	12	3	1	2	2	3	10	1	4	21	2	3	13	5	5	5	5	0
Archaea|Euryarchaeota|Thermococci|Thermococcales|Thermococcaceae|Thermococcus|Thermococcus cleftensis	Archaea	Euryarchaeota	Thermococci	Thermococcales	Thermococcaceae	Thermococcus	Thermococcus cleftensis	18	24	21	7	3	13	34	13	16	11	11	20	18	23	16	9	26	20	15	2	14	23	14	20	18	7	8	18	26	8	15	23	16	20	5	16	34	16	20	17	11	16
Archaea|Euryarchaeota|Thermococci|Thermococcales|Thermococcaceae|Thermococcus|Thermococcus eurythermalis	Archaea	Euryarchaeota	Thermococci	Thermococcales	Thermococcaceae	Thermococcus	Thermococcus eurythermalis	9	18	7	11	3	6	16	6	13	36	11	9	10	12	11	4	6	9	10	8	23	57	14	12	14	18	5	5	28	2	21	3	5	34	3	8	20	0	3	18	6	8
Archaea|Euryarchaeota|Thermococci|Thermococcales|Thermococcaceae|Thermococcus|Thermococcus gammatolerans	Archaea	Euryarchaeota	Thermococci	Thermococcales	Thermococcaceae	Thermococcus	Thermococcus gammatolerans	17	19	22	10	11	6	24	17	20	44	12	19	22	45	8	26	14	14	28	5	28	19	23	19	58	16	8	17	8	12	12	17	12	62	6	19	12	15	25	33	13	11
Archaea|Euryarchaeota|Thermococci|Thermococcales|Thermococcaceae|Thermococcus|Thermococcus gorgonarius	Archaea	Euryarchaeota	Thermococci	Thermococcales	Thermococcaceae	Thermococcus	Thermococcus gorgonarius	13	13	8	10	3	11	24	10	15	5	2	18	12	23	7	10	6	16	10	5	4	52	7	14	6	23	15	11	5	9	5	9	6	13	6	6	16	0	20	17	1	107
Archaea|Euryarchaeota|Thermococci|Thermococcales|Thermococcaceae|Thermococcus|Thermococcus guaymasensis	Archaea	Euryarchaeota	Thermococci	Thermococcales	Thermococcaceae	Thermococcus	Thermococcus guaymasensis	6	14	10	45	2	32	8	9	10	28	8	8	14	16	21	34	39	9	44	11	17	37	21	9	6	32	22	52	31	36	9	43	65	1	7	13	13	15	9	16	4	63
Archaea|Euryarchaeota|Thermococci|Thermococcales|Thermococcaceae|Thermococcus|Thermococcus kodakarensis	Archaea	Euryarchaeota	Thermococci	Thermococcales	Thermococcaceae	Thermococcus	Thermococcus kodakarensis	17	13	15	4	0	3	30	7	11	9	2	5	25	14	2	11	9	7	6	7	8	56	7	20	15	10	6	25	3	4	17	16	7	27	2	10	21	11	24	22	2	4
Archaea|Euryarchaeota|Thermococci|Thermococcales|Thermococcaceae|Thermococcus|Thermococcus litoralis	Archaea	Euryarchaeota	Thermococci	Thermococcales	Thermococcaceae	Thermococcus	Thermococcus litoralis	7	8	3	5	2	2	9	2	13	5	1	14	21	15	9	7	7	2	13	3	15	17	12	28	16	28	10	9	11	11	10	23	10	6	1	10	67	28	3	27	5	8
Archaea|Euryarchaeota|Thermococci|Thermococcales|Thermococcaceae|Thermococcus|Thermococcus nautili	Archaea	Euryarchaeota	Thermococci	Thermococcales	Thermococcaceae	Thermococcus	Thermococcus nautili	8	10	3	11	5	7	15	24	11	3	7	28	10	5	7	15	18	4	6	9	11	13	7	12	11	21	13	3	9	3	5	17	13	30	4	11	12	5	16	18	8	11
Archaea|Euryarchaeota|Thermococci|Thermococcales|Thermococcaceae|Thermococcus|Thermococcus onnurineus	Archaea	Euryarchaeota	Thermococci	Thermococcales	Thermococcaceae	Thermococcus	Thermococcus onnurineus	10	8	10	5	1	1	28	9	7	4	0	13	9	4	8	8	9	8	11	3	16	10	2	10	15	11	8	9	3	7	8	32	5	5	2	9	8	2	7	10	5	6
Archaea|Euryarchaeota|Thermococci|Thermococcales|Thermococcaceae|Thermococcus|Thermococcus pacificus	Archaea	Euryarchaeota	Thermococci	Thermococcales	Thermococcaceae	Thermococcus	Thermococcus pacificus	32	33	29	29	6	33	33	34	43	34	24	21	22	42	39	34	25	50	35	19	90	69	43	43	25	24	25	41	38	32	11	35	61	32	38	21	41	22	35	50	24	69
Archaea|Euryarchaeota|Thermococci|Thermococcales|Thermococcaceae|Thermococcus|Thermococcus paralvinellae	Archaea	Euryarchaeota	Thermococci	Thermococcales	Thermococcaceae	Thermococcus	Thermococcus paralvinellae	13	3	5	2	0	3	10	0	9	18	3	13	8	32	4	7	5	7	4	6	6	11	3	10	27	15	5	8	5	9	4	8	7	18	1	9	13	3	15	9	6	1
Archaea|Euryarchaeota|Thermococci|Thermococcales|Thermococcaceae|Thermococcus|Thermococcus peptonophilus	Archaea	Euryarchaeota	Thermococci	Thermococcales	Thermococcaceae	Thermococcus	Thermococcus peptonophilus	16	16	15	4	1	4	17	23	35	8	0	19	8	11	17	8	20	16	12	14	7	30	6	12	9	44	19	4	5	7	9	10	5	8	3	17	14	5	13	20	3	6
Archaea|Euryarchaeota|Thermococci|Thermococcales|Thermococcaceae|Thermococcus|Thermococcus piezophilus	Archaea	Euryarchaeota	Thermococci	Thermococcales	Thermococcaceae	Thermococcus	Thermococcus piezophilus	22	30	9	10	1	24	26	23	22	11	8	22	25	56	13	27	13	14	18	27	20	20	6	31	43	10	11	27	14	3	9	15	5	49	35	21	17	6	42	14	7	8
Archaea|Euryarchaeota|Thermococci|Thermococcales|Thermococcaceae|Thermococcus|Thermococcus profundus	Archaea	Euryarchaeota	Thermococci	Thermococcales	Thermococcaceae	Thermococcus	Thermococcus profundus	36	75	27	89	23	94	49	27	33	20	49	35	25	26	37	59	66	74	20	5	66	30	45	43	27	67	35	14	15	43	34	64	53	10	43	23	39	25	35	69	11	80
Archaea|Euryarchaeota|Thermococci|Thermococcales|Thermococcaceae|Thermococcus|Thermococcus radiotolerans	Archaea	Euryarchaeota	Thermococci	Thermococcales	Thermococcaceae	Thermococcus	Thermococcus radiotolerans	13	15	14	15	3	29	30	14	13	30	4	11	18	25	5	16	14	15	29	19	30	28	26	26	16	22	9	32	16	6	8	16	16	44	9	21	28	6	11	18	11	14
Archaea|Euryarchaeota|Thermococci|Thermococcales|Thermococcaceae|Thermococcus|Thermococcus sibiricus	Archaea	Euryarchaeota	Thermococci	Thermococcales	Thermococcaceae	Thermococcus	Thermococcus sibiricus	10	8	9	5	1	4	19	6	21	2	1	5	10	11	7	7	5	5	5	4	14	3	5	14	24	3	3	6	1	2	1	6	5	21	5	6	3	4	9	14	5	0
Archaea|Euryarchaeota|Thermococci|Thermococcales|Thermococcaceae|Thermococcus|Thermococcus siculi	Archaea	Euryarchaeota	Thermococci	Thermococcales	Thermococcaceae	Thermococcus	Thermococcus siculi	28	13	22	31	3	9	15	73	26	10	9	17	14	10	29	18	25	39	31	14	20	85	36	23	36	18	9	41	10	13	11	39	12	27	9	13	25	8	15	39	8	16
Archaea|Euryarchaeota|Thermococci|Thermococcales|Thermococcaceae|Thermococcus|Thermococcus sp. 2319x1	Archaea	Euryarchaeota	Thermococci	Thermococcales	Thermococcaceae	Thermococcus	Thermococcus sp. 2319x1	6	6	3	9	4	32	5	5	16	13	29	11	7	24	25	23	4	38	24	3	24	22	21	9	10	10	6	23	20	8	7	23	15	5	22	4	18	4	7	13	2	40
Archaea|Euryarchaeota|Thermococci|Thermococcales|Thermococcaceae|Thermococcus|Thermococcus sp. 4557	Archaea	Euryarchaeota	Thermococci	Thermococcales	Thermococcaceae	Thermococcus	Thermococcus sp. 4557	22	40	25	22	5	7	35	49	42	28	8	46	11	39	14	24	19	25	14	12	36	32	12	26	32	16	24	21	20	23	14	31	14	37	23	16	41	27	37	37	34	26
Archaea|Euryarchaeota|Thermococci|Thermococcales|Thermococcaceae|Thermococcus|Thermococcus sp. 5-4	Archaea	Euryarchaeota	Thermococci	Thermococcales	Thermococcaceae	Thermococcus	Thermococcus sp. 5-4	3	7	3	2	0	5	9	4	7	17	3	2	6	10	8	11	8	5	13	9	4	17	11	9	7	3	5	7	6	3	1	15	11	10	10	3	5	2	4	6	0	9
Archaea|Euryarchaeota|Thermococci|Thermococcales|Thermococcaceae|Thermococcus|Thermococcus sp. AM4	Archaea	Euryarchaeota	Thermococci	Thermococcales	Thermococcaceae	Thermococcus	Thermococcus sp. AM4	19	15	12	10	2	8	20	26	4	17	6	13	11	6	16	15	25	11	8	19	8	24	5	23	20	5	8	11	10	9	5	20	10	18	3	8	14	15	6	15	7	15
Archaea|Euryarchaeota|Thermococci|Thermococcales|Thermococcaceae|Thermococcus|Thermococcus sp. EXT12c	Archaea	Euryarchaeota	Thermococci	Thermococcales	Thermococcaceae	Thermococcus	Thermococcus sp. EXT12c	34	7	14	36	3	4	23	21	8	9	3	18	22	5	9	16	27	31	11	6	13	46	15	17	16	60	6	8	48	21	15	17	7	28	10	13	22	5	17	34	6	3
Archaea|Euryarchaeota|Thermococci|Thermococcales|Thermococcaceae|Thermococcus|Thermococcus sp. P6	Archaea	Euryarchaeota	Thermococci	Thermococcales	Thermococcaceae	Thermococcus	Thermococcus sp. P6	10	17	13	3	1	14	19	16	8	13	10	6	7	16	9	11	12	8	21	9	12	14	17	13	7	9	0	8	7	11	8	17	15	13	2	3	8	0	14	11	4	16
Archaea|Euryarchaeota|Thermococci|Thermococcales|Thermococcaceae|Thermococcus|Thermococcus thioreducens	Archaea	Euryarchaeota	Thermococci	Thermococcales	Thermococcaceae	Thermococcus	Thermococcus thioreducens	14	19	15	3	1	17	24	16	9	6	5	13	12	10	14	16	13	11	11	1	15	13	11	19	8	9	10	9	5	3	6	22	31	15	15	7	10	8	19	23	11	15
Archaea|Euryarchaeota|Thermoplasmata	Archaea	Euryarchaeota	Thermoplasmata	NA	NA	NA	NA	88	54	79	164	9	117	94	130	68	85	49	60	55	77	141	114	74	148	55	44	198	150	63	154	79	89	53	147	44	48	29	93	89	77	48	38	52	44	83	133	32	46
Archaea|Euryarchaeota|Thermoplasmata|Methanomassiliicoccales|Methanomassiliicoccaceae	Archaea	Euryarchaeota	Thermoplasmata	Methanomassiliicoccales	Methanomassiliicoccaceae	NA	NA	2	0	3	0	0	0	0	0	0	0	0	0	0	0	0	0	0	0	0	0	0	0	1	1	1	0	0	0	0	0	0	0	0	1	0	0	0	0	2	0	0	0
Archaea|Euryarchaeota|Thermoplasmata|Methanomassiliicoccales|Methanomassiliicoccaceae|Candidatus Methanomethylophilus|Candidatus Methanomethylophilus alvus	Archaea	Euryarchaeota	Thermoplasmata	Methanomassiliicoccales	Methanomassiliicoccaceae	Candidatus Methanomethylophilus	Candidatus Methanomethylophilus alvus	167	134	147	101	39	105	186	151	104	133	58	178	128	146	71	154	106	145	173	53	128	229	137	198	179	168	136	161	141	94	54	152	84	209	90	79	140	72	173	183	58	137
Archaea|Euryarchaeota|Thermoplasmata|Methanomassiliicoccales|Methanomassiliicoccaceae|Candidatus Methanoplasma|Candidatus Methanoplasma termitum	Archaea	Euryarchaeota	Thermoplasmata	Methanomassiliicoccales	Methanomassiliicoccaceae	Candidatus Methanoplasma	Candidatus Methanoplasma termitum	59	42	54	60	8	30	44	14	13	30	5	44	43	11	49	55	29	16	24	3	15	43	26	82	81	38	16	30	10	13	18	42	26	106	5	33	35	15	65	34	11	16
Archaea|Euryarchaeota|Thermoplasmata|Methanomassiliicoccales|Methanomassiliicoccaceae|Methanomassiliicoccus|Candidatus Methanomassiliicoccus intestinalis	Archaea	Euryarchaeota	Thermoplasmata	Methanomassiliicoccales	Methanomassiliicoccaceae	Methanomassiliicoccus	Candidatus Methanomassiliicoccus intestinalis	33	23	47	41	17	54	38	80	31	54	45	49	34	70	43	36	64	46	53	28	71	104	67	47	58	55	15	41	56	43	24	59	86	63	15	34	50	33	47	84	17	44
Archaea|Euryarchaeota|Thermoplasmata|NA|NA|NA|methanogenic archaeon ISO4-H5	Archaea	Euryarchaeota	Thermoplasmata	NA	NA	NA	methanogenic archaeon ISO4-H5	331	307	330	232	81	277	339	302	200	244	128	288	219	250	232	335	209	293	269	194	348	443	286	477	339	299	190	196	186	201	160	373	233	403	157	173	252	172	389	433	149	251
Archaea|Euryarchaeota|Thermoplasmata|Thermoplasmatales	Archaea	Euryarchaeota	Thermoplasmata	Thermoplasmatales	NA	NA	NA	1	0	0	0	0	0	1	0	0	0	1	1	0	0	0	4	1	0	0	0	0	0	0	0	0	2	0	0	0	0	0	0	0	0	0	0	0	0	0	0	0	0
Archaea|Euryarchaeota|Thermoplasmata|Thermoplasmatales|Cuniculiplasmataceae|Cuniculiplasma|Cuniculiplasma divulgatum	Archaea	Euryarchaeota	Thermoplasmata	Thermoplasmatales	Cuniculiplasmataceae	Cuniculiplasma	Cuniculiplasma divulgatum	8	4	7	9	3	27	4	3	3	5	6	9	3	16	9	4	11	28	22	20	11	37	6	15	8	29	8	17	22	26	2	10	31	4	7	2	5	5	4	8	2	38
Archaea|Euryarchaeota|Thermoplasmata|Thermoplasmatales|Ferroplasmaceae|Ferroplasma	Archaea	Euryarchaeota	Thermoplasmata	Thermoplasmatales	Ferroplasmaceae	Ferroplasma	NA	2	4	0	0	4	0	2	0	2	2	0	1	6	1	0	4	5	2	0	7	2	23	3	5	2	1	31	5	4	0	6	1	1	8	3	0	5	5	1	6	1	0
Archaea|Euryarchaeota|Thermoplasmata|Thermoplasmatales|Ferroplasmaceae|Ferroplasma|Ferroplasma acidarmanus	Archaea	Euryarchaeota	Thermoplasmata	Thermoplasmatales	Ferroplasmaceae	Ferroplasma	Ferroplasma acidarmanus	1	1	3	2	0	3	8	1	1	0	9	3	4	1	2	2	7	12	1	6	8	2	4	3	1	1	5	5	2	2	2	6	4	1	1	3	2	0	1	7	1	18
Archaea|Euryarchaeota|Thermoplasmata|Thermoplasmatales|Ferroplasmaceae|Ferroplasma|Ferroplasma acidiphilum	Archaea	Euryarchaeota	Thermoplasmata	Thermoplasmatales	Ferroplasmaceae	Ferroplasma	Ferroplasma acidiphilum	0	0	2	0	0	0	0	0	1	1	1	0	0	0	0	1	0	1	0	1	0	0	1	3	0	0	0	1	0	0	1	1	0	0	0	0	0	1	1	1	0	5
Archaea|Euryarchaeota|Thermoplasmata|Thermoplasmatales|NA|NA|Thermoplasmatales archaeon BRNA1	Archaea	Euryarchaeota	Thermoplasmata	Thermoplasmatales	NA	NA	Thermoplasmatales archaeon BRNA1	217	179	186	98	35	174	272	260	142	164	81	168	131	201	131	193	111	192	138	105	147	402	187	256	226	268	115	206	110	120	103	234	209	223	102	187	192	90	190	237	101	157
Archaea|Euryarchaeota|Thermoplasmata|Thermoplasmatales|Picrophilaceae|Picrophilus|Picrophilus torridus	Archaea	Euryarchaeota	Thermoplasmata	Thermoplasmatales	Picrophilaceae	Picrophilus	Picrophilus torridus	2	1	6	0	0	7	4	1	2	3	1	4	2	1	5	8	2	0	0	2	1	4	0	7	5	0	5	0	0	0	0	1	0	8	2	3	15	4	6	10	2	0
Archaea|Euryarchaeota|Thermoplasmata|Thermoplasmatales|Thermoplasmataceae|Thermoplasma	Archaea	Euryarchaeota	Thermoplasmata	Thermoplasmatales	Thermoplasmataceae	Thermoplasma	NA	0	0	0	0	0	0	0	0	0	0	0	0	0	0	0	0	0	0	0	0	0	0	0	0	1	0	0	1	0	0	0	0	0	0	0	0	0	0	0	0	0	0
Archaea|Euryarchaeota|Thermoplasmata|Thermoplasmatales|Thermoplasmataceae|Thermoplasma|Thermoplasma acidophilum	Archaea	Euryarchaeota	Thermoplasmata	Thermoplasmatales	Thermoplasmataceae	Thermoplasma	Thermoplasma acidophilum	3	1	2	2	0	0	1	3	0	0	0	3	3	0	1	0	1	1	0	0	0	0	0	2	4	0	1	2	0	0	2	2	2	3	0	1	2	0	0	8	3	1
Archaea|Euryarchaeota|Thermoplasmata|Thermoplasmatales|Thermoplasmataceae|Thermoplasma|Thermoplasma volcanium	Archaea	Euryarchaeota	Thermoplasmata	Thermoplasmatales	Thermoplasmataceae	Thermoplasma	Thermoplasma volcanium	2	14	6	1	2	2	2	3	3	3	0	6	2	5	0	7	3	4	0	4	1	7	1	5	3	2	23	2	3	1	2	1	6	2	0	0	5	2	4	5	2	0
Archaea|NA|NA|NA|NA|NA|halophilic archaeon DL31	Archaea	NA	NA	NA	NA	NA	halophilic archaeon DL31	31	31	18	11	11	7	34	54	20	34	11	27	25	44	15	40	21	5	21	21	45	78	37	28	32	33	40	36	17	15	21	114	24	61	13	21	35	24	16	49	23	24
Archaea|NA|NA|NA|NA|NA|synthetic construct	Archaea	NA	NA	NA	NA	NA	synthetic construct	2868	377	384	218	243	184	437	724	155	241	165	475	385	346	380	599	520	449	520	253	389	1458	198	320	585	319	349	450	439	139	189	361	275	516	300	305	657	571	226	570	271	488
Archaea|NA|NA|NA|NA|NA|unidentified plasmid	Archaea	NA	NA	NA	NA	NA	unidentified plasmid	17481	14640	9896	8945	3187	16795	18893	13401	7129	18369	10136	9910	13191	15514	15233	17713	11238	25712	17877	6721	17405	21908	12532	11782	10743	12517	21933	15432	19236	9097	6093	16430	22563	10934	6440	8468	12126	10709	9335	16576	5051	16292
Archaea|Thaumarchaeota	Archaea	Thaumarchaeota	NA	NA	NA	NA	NA	0	0	0	0	0	1	0	0	0	3	0	0	0	4	0	0	1	0	0	0	0	3	0	0	0	1	1	0	0	0	1	0	0	0	1	1	1	0	0	0	0	1
Archaea|Thaumarchaeota|NA|NA|NA|Candidatus Nitrosopelagicus|Candidatus Nitrosopelagicus brevis	Archaea	Thaumarchaeota	NA	NA	NA	Candidatus Nitrosopelagicus	Candidatus Nitrosopelagicus brevis	3	7	5	2	6	7	6	4	9	10	2	13	13	12	9	9	13	9	10	9	7	35	5	7	8	15	13	19	17	5	4	11	13	13	2	8	11	2	17	24	1	9
Archaea|Thaumarchaeota|NA|NA|NA|Candidatus Nitrosotenuis	Archaea	Thaumarchaeota	NA	NA	NA	Candidatus Nitrosotenuis	NA	4	2	1	2	2	5	2	12	1	1	1	0	2	0	0	3	0	1	7	0	3	0	4	24	3	2	0	0	4	2	3	0	0	6	0	2	29	0	2	3	2	0
Archaea|Thaumarchaeota|NA|NA|NA|Candidatus Nitrosotenuis|Candidatus Nitrosotenuis cloacae	Archaea	Thaumarchaeota	NA	NA	NA	Candidatus Nitrosotenuis	Candidatus Nitrosotenuis cloacae	7	3	7	10	3	6	2	24	15	7	11	6	6	6	14	13	17	11	14	5	18	29	17	20	15	22	13	19	17	5	6	26	12	9	14	8	22	2	5	12	3	6
Archaea|Thaumarchaeota|NA|NA|NA|Candidatus Nitrosotenuis|Candidatus Nitrosotenuis sp. AQ6f	Archaea	Thaumarchaeota	NA	NA	NA	Candidatus Nitrosotenuis	Candidatus Nitrosotenuis sp. AQ6f	8	3	9	4	2	9	7	1	7	8	4	4	6	8	5	5	5	2	6	3	10	7	8	7	7	6	1	3	1	2	2	5	1	4	1	1	14	1	53	6	2	5
Archaea|Thaumarchaeota|NA|Nitrosopumilales|Nitrosopumilaceae	Archaea	Thaumarchaeota	NA	Nitrosopumilales	Nitrosopumilaceae	NA	NA	2	1	0	0	0	0	0	0	1	2	1	1	0	3	1	0	4	1	0	1	0	2	0	0	4	1	1	2	1	0	0	0	0	1	0	0	0	1	0	0	0	0
Archaea|Thaumarchaeota|NA|Nitrosopumilales|Nitrosopumilaceae|Candidatus Nitrosomarinus|Candidatus Nitrosomarinus catalina	Archaea	Thaumarchaeota	NA	Nitrosopumilales	Nitrosopumilaceae	Candidatus Nitrosomarinus	Candidatus Nitrosomarinus catalina	35	21	0	0	0	0	0	7	17	28	15	24	22	51	24	29	15	33	32	20	15	83	0	0	32	32	18	54	20	33	8	68	16	28	11	8	25	21	18	0	6	0
Archaea|Thaumarchaeota|NA|Nitrosopumilales|Nitrosopumilaceae|Nitrosopumilus	Archaea	Thaumarchaeota	NA	Nitrosopumilales	Nitrosopumilaceae	Nitrosopumilus	NA	0	0	0	0	0	0	0	0	1	0	0	0	2	0	0	0	0	0	1	0	0	0	0	0	0	0	1	0	0	0	0	0	0	0	0	0	0	0	0	0	0	0
Archaea|Thaumarchaeota|NA|Nitrosopumilales|Nitrosopumilaceae|Nitrosopumilus|Candidatus Nitrosopumilus adriaticus	Archaea	Thaumarchaeota	NA	Nitrosopumilales	Nitrosopumilaceae	Nitrosopumilus	Candidatus Nitrosopumilus adriaticus	13	7	0	0	0	0	0	6	6	14	8	32	14	10	7	27	4	10	14	2	9	16	0	0	8	11	9	4	14	6	4	21	6	36	1	6	20	8	18	0	6	0
Archaea|Thaumarchaeota|NA|Nitrosopumilales|Nitrosopumilaceae|Nitrosopumilus|Candidatus Nitrosopumilus sediminis	Archaea	Thaumarchaeota	NA	Nitrosopumilales	Nitrosopumilaceae	Nitrosopumilus	Candidatus Nitrosopumilus sediminis	27	11	0	0	0	0	0	8	19	6	6	26	23	30	23	15	32	51	14	23	5	29	0	0	28	14	24	18	20	19	22	17	54	21	12	17	32	12	28	0	11	0
Archaea|Thaumarchaeota|Nitrososphaeria|Candidatus Nitrosocaldales|Candidatus Nitrosocaldaceae|Candidatus Nitrosocaldus|Candidatus Nitrosocaldus islandicus	Archaea	Thaumarchaeota	Nitrososphaeria	Candidatus Nitrosocaldales	Candidatus Nitrosocaldaceae	Candidatus Nitrosocaldus	Candidatus Nitrosocaldus islandicus	0	0	0	0	0	0	1	3	0	0	0	16	2	1	0	1	3	0	1	1	0	6	0	11	1	2	1	1	4	1	3	2	0	0	0	4	5	6	2	1	3	13
Archaea|Thaumarchaeota|Nitrososphaeria|Nitrosopumilales|Nitrosopumilaceae	Archaea	Thaumarchaeota	Nitrososphaeria	Nitrosopumilales	Nitrosopumilaceae	NA	NA	0	0	2	0	0	0	0	0	0	0	0	0	0	0	0	0	0	0	0	0	0	0	1	1	0	0	0	0	0	0	0	0	0	0	0	0	0	0	0	0	0	2
Archaea|Thaumarchaeota|Nitrososphaeria|Nitrosopumilales|Nitrosopumilaceae|Candidatus Nitrosomarinus|Candidatus Nitrosomarinus catalina	Archaea	Thaumarchaeota	Nitrososphaeria	Nitrosopumilales	Nitrosopumilaceae	Candidatus Nitrosomarinus	Candidatus Nitrosomarinus catalina	0	0	7	9	8	9	10	0	0	0	0	0	0	0	0	0	0	0	0	0	0	0	15	35	0	0	0	0	0	0	0	0	0	0	0	0	0	0	0	23	0	24
Archaea|Thaumarchaeota|Nitrososphaeria|Nitrosopumilales|Nitrosopumilaceae|Nitrosopumilus	Archaea	Thaumarchaeota	Nitrososphaeria	Nitrosopumilales	Nitrosopumilaceae	Nitrosopumilus	NA	0	0	0	0	0	11	0	0	0	0	0	0	0	0	0	0	0	0	0	0	0	0	0	1	0	0	0	0	0	0	0	0	0	0	0	0	0	0	0	0	0	0
Archaea|Thaumarchaeota|Nitrososphaeria|Nitrosopumilales|Nitrosopumilaceae|Nitrosopumilus|Candidatus Nitrosopumilus adriaticus	Archaea	Thaumarchaeota	Nitrososphaeria	Nitrosopumilales	Nitrosopumilaceae	Nitrosopumilus	Candidatus Nitrosopumilus adriaticus	0	0	2	6	4	4	9	0	0	0	0	0	0	0	0	0	0	0	0	0	0	0	3	6	0	0	0	0	0	0	0	0	0	0	0	0	0	0	0	18	0	9
Archaea|Thaumarchaeota|Nitrososphaeria|Nitrosopumilales|Nitrosopumilaceae|Nitrosopumilus|Candidatus Nitrosopumilus sediminis	Archaea	Thaumarchaeota	Nitrososphaeria	Nitrosopumilales	Nitrosopumilaceae	Nitrosopumilus	Candidatus Nitrosopumilus sediminis	0	0	19	6	3	27	21	0	0	0	0	0	0	0	0	0	0	0	0	0	0	0	18	22	0	0	0	0	0	0	0	0	0	0	0	0	0	0	0	21	0	20
Archaea|Thaumarchaeota|Nitrososphaeria|Nitrososphaerales|Nitrososphaeraceae|Nitrososphaera|Nitrososphaera viennensis	Archaea	Thaumarchaeota	Nitrososphaeria	Nitrososphaerales	Nitrososphaeraceae	Nitrososphaera	Nitrososphaera viennensis	31	36	56	25	16	57	54	57	33	21	13	21	27	79	42	42	37	36	40	15	62	61	45	66	42	50	36	39	31	21	23	72	22	48	14	25	43	19	22	76	16	72
Bacteria	Bacteria	NA	NA	NA	NA	NA	NA	116562	98156	106987	121838	32832	151186	124387	168588	84920	148878	101846	112902	86874	188470	155906	123084	152580	175765	165673	91170	204532	272829	149453	139862	110122	157485	141917	162943	146367	121910	63470	216860	155135	125111	72945	65856	117261	57938	107517	158125	56287	164472
Bacteria|Acidobacteria	Bacteria	Acidobacteria	NA	NA	NA	NA	NA	52	56	52	19	7	49	62	36	35	32	16	113	38	43	38	33	20	35	30	39	34	70	37	76	49	58	26	78	25	24	52	85	31	56	11	17	68	25	65	111	32	32
Bacteria|Acidobacteria|Acidobacteriia|Acidobacteriales|Acidobacteriaceae	Bacteria	Acidobacteria	Acidobacteriia	Acidobacteriales	Acidobacteriaceae	NA	NA	79	96	57	66	14	66	107	49	53	49	33	85	47	59	184	65	71	160	99	54	143	162	60	85	68	104	71	96	111	70	51	157	69	129	47	21	103	44	76	114	43	48
Bacteria|Acidobacteria|Acidobacteriia|Acidobacteriales|Acidobacteriaceae|Acidobacterium|Acidobacterium capsulatum	Bacteria	Acidobacteria	Acidobacteriia	Acidobacteriales	Acidobacteriaceae	Acidobacterium	Acidobacterium capsulatum	358	411	337	262	129	419	405	439	313	437	249	329	257	517	389	308	353	503	479	180	473	677	515	467	384	277	327	466	267	296	219	625	354	450	253	217	406	159	406	553	169	430
Bacteria|Acidobacteria|Acidobacteriia|Acidobacteriales|Acidobacteriaceae|Candidatus Koribacter|Candidatus Koribacter versatilis	Bacteria	Acidobacteria	Acidobacteriia	Acidobacteriales	Acidobacteriaceae	Candidatus Koribacter	Candidatus Koribacter versatilis	725	696	1051	379	137	634	902	934	619	479	343	658	607	711	775	992	418	475	715	330	665	936	690	1130	761	538	450	704	494	477	496	808	612	955	269	487	703	466	940	1021	415	584
Bacteria|Acidobacteria|Acidobacteriia|Acidobacteriales|Acidobacteriaceae|Granulicella	Bacteria	Acidobacteria	Acidobacteriia	Acidobacteriales	Acidobacteriaceae	Granulicella	NA	36	34	41	152	20	45	29	112	59	4	70	11	19	46	61	29	57	136	23	15	115	124	26	71	27	49	26	19	44	22	15	77	17	5	40	17	15	22	23	95	13	75
Bacteria|Acidobacteria|Acidobacteriia|Acidobacteriales|Acidobacteriaceae|Granulicella|Granulicella mallensis	Bacteria	Acidobacteria	Acidobacteriia	Acidobacteriales	Acidobacteriaceae	Granulicella	Granulicella mallensis	280	312	288	548	67	283	404	410	299	250	261	338	219	335	303	258	224	582	286	121	447	618	363	414	309	344	220	459	357	250	176	448	265	241	177	209	349	155	285	570	143	337
Bacteria|Acidobacteria|Acidobacteriia|Acidobacteriales|Acidobacteriaceae|Granulicella|Granulicella tundricola	Bacteria	Acidobacteria	Acidobacteriia	Acidobacteriales	Acidobacteriaceae	Granulicella	Granulicella tundricola	387	350	430	564	95	500	621	507	449	517	272	472	347	488	617	429	356	593	485	262	628	927	552	471	417	488	334	650	379	309	246	594	404	447	362	279	428	176	490	738	203	586
Bacteria|Acidobacteria|Acidobacteriia|Acidobacteriales|Acidobacteriaceae|Terriglobus	Bacteria	Acidobacteria	Acidobacteriia	Acidobacteriales	Acidobacteriaceae	Terriglobus	NA	11	12	20	7	0	14	15	1	7	5	2	17	9	17	11	23	11	13	25	13	13	29	19	23	19	12	7	15	5	15	10	19	11	35	3	15	29	10	13	23	9	5
Bacteria|Acidobacteria|Acidobacteriia|Acidobacteriales|Acidobacteriaceae|Terriglobus|Terriglobus roseus	Bacteria	Acidobacteria	Acidobacteriia	Acidobacteriales	Acidobacteriaceae	Terriglobus	Terriglobus roseus	649	670	710	589	100	753	995	804	581	501	487	691	540	704	624	700	474	607	665	274	932	1087	1007	787	700	749	459	767	560	456	433	792	594	700	509	433	730	364	730	1051	347	591
Bacteria|Acidobacteria|Acidobacteriia|Acidobacteriales|Acidobacteriaceae|Terriglobus|Terriglobus saanensis	Bacteria	Acidobacteria	Acidobacteriia	Acidobacteriales	Acidobacteriaceae	Terriglobus	Terriglobus saanensis	153	208	161	204	38	154	221	178	142	164	79	218	129	184	146	186	188	155	220	84	191	345	290	181	186	170	138	212	138	166	123	265	136	220	118	120	208	85	184	236	90	267
Bacteria|Acidobacteria|Blastocatellia|NA|NA|Chloracidobacterium|Chloracidobacterium thermophilum	Bacteria	Acidobacteria	Blastocatellia	NA	NA	Chloracidobacterium	Chloracidobacterium thermophilum	267	257	240	157	70	229	318	321	193	220	148	350	272	312	205	234	175	239	280	148	312	458	401	304	289	210	175	351	149	201	177	331	140	378	160	143	324	152	286	397	138	296
Bacteria|Acidobacteria|Solibacteres|Solibacterales|Solibacteraceae|Candidatus Solibacter|Candidatus Solibacter usitatus	Bacteria	Acidobacteria	Solibacteres	Solibacterales	Solibacteraceae	Candidatus Solibacter	Candidatus Solibacter usitatus	604	522	510	571	101	538	631	483	550	460	363	555	417	565	558	567	407	696	514	235	840	1072	514	730	547	560	408	528	418	371	311	757	405	725	400	323	568	272	588	860	258	548
Bacteria|Actinobacteria	Bacteria	Actinobacteria	NA	NA	NA	NA	NA	2168	2314	2125	16728	604	3452	2564	2717	1807	14966	1662	2324	1764	15984	2514	2260	2525	18253	2677	1351	4309	25978	14814	2799	2140	14261	2635	17711	11697	9665	1340	24179	12702	2368	1546	1363	2589	1154	2388	3264	1153	15268
Bacteria|Actinobacteria|Acidimicrobiia|Acidimicrobiales|Acidimicrobiaceae|Acidimicrobium|Acidimicrobium ferrooxidans	Bacteria	Actinobacteria	Acidimicrobiia	Acidimicrobiales	Acidimicrobiaceae	Acidimicrobium	Acidimicrobium ferrooxidans	73	46	82	84	71	72	79	52	51	76	35	98	63	86	51	85	60	47	70	40	67	168	42	141	89	105	46	99	69	80	57	108	107	90	28	58	111	34	80	119	40	135
Bacteria|Actinobacteria|Acidimicrobiia|Acidimicrobiales|Acidimicrobiaceae|Ilumatobacter|Ilumatobacter coccineus	Bacteria	Actinobacteria	Acidimicrobiia	Acidimicrobiales	Acidimicrobiaceae	Ilumatobacter	Ilumatobacter coccineus	315	398	383	241	77	317	423	414	327	306	170	366	339	441	280	445	268	389	391	175	459	571	369	445	391	307	240	330	322	291	197	501	405	395	233	233	518	169	379	537	195	348
Bacteria|Actinobacteria|Actinobacteria	Bacteria	Actinobacteria	Actinobacteria	NA	NA	NA	NA	10503	11435	10326	0	2442	14908	14772	16175	10429	0	7920	10864	8215	0	14262	11232	13012	0	11145	5211	17709	0	0	12831	10886	0	23907	0	0	0	6823	0	0	12792	8084	6836	11802	5329	10384	17481	5579	0
Bacteria|Actinobacteria|Actinobacteria|Actinomycetales|Actinomycetaceae	Bacteria	Actinobacteria	Actinobacteria	Actinomycetales	Actinomycetaceae	NA	NA	6	6	6	0	0	2	15	9	7	0	0	4	4	0	11	10	2	0	2	2	10	0	0	8	11	0	4	0	0	0	4	0	0	6	0	10	4	4	3	13	6	0
Bacteria|Actinobacteria|Actinobacteria|Actinomycetales|Actinomycetaceae|Actinomyces	Bacteria	Actinobacteria	Actinobacteria	Actinomycetales	Actinomycetaceae	Actinomyces	NA	293	371	281	0	75	337	466	335	285	0	175	287	221	0	375	319	273	0	392	147	378	0	0	405	326	0	293	0	0	0	206	0	0	315	239	196	311	174	362	491	197	0
Bacteria|Actinobacteria|Actinobacteria|Actinomycetales|Actinomycetaceae|Actinomyces|Actinomyces gaoshouyii	Bacteria	Actinobacteria	Actinobacteria	Actinomycetales	Actinomycetaceae	Actinomyces	Actinomyces gaoshouyii	213	224	193	0	44	199	340	272	180	0	168	242	150	0	262	208	152	0	244	98	368	0	0	208	189	0	199	0	0	0	145	0	0	202	166	133	229	103	211	358	95	0
Bacteria|Actinobacteria|Actinobacteria|Actinomycetales|Actinomycetaceae|Actinomyces|Actinomyces hongkongensis	Bacteria	Actinobacteria	Actinobacteria	Actinomycetales	Actinomycetaceae	Actinomyces	Actinomyces hongkongensis	164	181	110	0	35	152	222	202	135	0	116	182	99	0	271	147	148	0	209	84	205	0	0	168	174	0	194	0	0	0	111	0	0	166	193	106	160	60	186	224	75	0
Bacteria|Actinobacteria|Actinobacteria|Actinomycetales|Actinomycetaceae|Actinomyces|Actinomyces meyeri	Bacteria	Actinobacteria	Actinobacteria	Actinomycetales	Actinomycetaceae	Actinomyces	Actinomyces meyeri	340	323	331	0	68	381	485	324	277	0	193	288	249	0	333	286	329	0	268	153	405	0	0	402	364	0	312	0	0	0	209	0	0	368	154	243	352	143	353	508	172	0
Bacteria|Actinobacteria|Actinobacteria|Actinomycetales|Actinomycetaceae|Actinomyces|Actinomyces oris	Bacteria	Actinobacteria	Actinobacteria	Actinomycetales	Actinomycetaceae	Actinomyces	Actinomyces oris	330	310	301	0	78	414	449	522	259	0	254	311	242	0	402	369	294	0	353	141	528	0	0	401	338	0	323	0	0	0	166	0	0	292	202	172	332	136	324	470	156	0
Bacteria|Actinobacteria|Actinobacteria|Actinomycetales|Actinomycetaceae|Actinomyces|Actinomyces pacaensis	Bacteria	Actinobacteria	Actinobacteria	Actinomycetales	Actinomycetaceae	Actinomyces	Actinomyces pacaensis	312	325	375	0	58	325	428	409	250	0	151	325	268	0	285	369	255	0	295	178	528	0	0	454	348	0	243	0	0	0	208	0	0	425	186	208	348	156	390	474	188	0
Bacteria|Actinobacteria|Actinobacteria|Actinomycetales|Actinomycetaceae|Actinomyces|Actinomyces radicidentis	Bacteria	Actinobacteria	Actinobacteria	Actinomycetales	Actinomycetaceae	Actinomyces	Actinomyces radicidentis	231	295	233	0	55	277	298	313	203	0	176	235	178	0	239	204	203	0	311	139	383	0	0	308	211	0	175	0	0	0	143	0	0	291	193	146	279	127	229	416	140	0
Bacteria|Actinobacteria|Actinobacteria|Actinomycetales|Actinomycetaceae|Actinomyces|Actinomyces radingae	Bacteria	Actinobacteria	Actinobacteria	Actinomycetales	Actinomycetaceae	Actinomyces	Actinomyces radingae	187	198	172	0	72	228	242	194	174	0	136	226	160	0	211	250	175	0	276	115	274	0	0	265	264	0	265	0	0	0	108	0	0	346	120	143	202	118	148	310	88	0
Bacteria|Actinobacteria|Actinobacteria|Actinomycetales|Actinomycetaceae|Actinomyces|Actinomyces sp. Chiba101	Bacteria	Actinobacteria	Actinobacteria	Actinomycetales	Actinomycetaceae	Actinomyces	Actinomyces sp. Chiba101	154	201	146	0	34	302	194	437	130	0	158	220	75	0	263	154	201	0	208	79	350	0	0	212	172	0	298	0	0	0	113	0	0	166	110	111	151	92	147	273	76	0
Bacteria|Actinobacteria|Actinobacteria|Actinomycetales|Actinomycetaceae|Actinomyces|Actinomyces sp. VUL4_3	Bacteria	Actinobacteria	Actinobacteria	Actinomycetales	Actinomycetaceae	Actinomyces	Actinomyces sp. VUL4_3	339	256	288	0	70	343	417	253	314	0	171	308	286	0	289	510	340	0	280	231	280	0	0	312	306	0	260	0	0	0	191	0	0	399	157	204	314	165	357	443	190	0
Bacteria|Actinobacteria|Actinobacteria|Actinomycetales|Actinomycetaceae|Actinomyces|Actinomyces sp. oral taxon 414	Bacteria	Actinobacteria	Actinobacteria	Actinomycetales	Actinomycetaceae	Actinomyces	Actinomyces sp. oral taxon 414	382	397	312	0	80	752	479	760	325	0	308	328	246	0	554	380	501	0	513	205	755	0	0	480	359	0	600	0	0	0	224	0	0	418	304	198	401	159	347	694	223	0
Bacteria|Actinobacteria|Actinobacteria|Actinomycetales|Actinomycetaceae|Actinotignum|Actinotignum schaalii	Bacteria	Actinobacteria	Actinobacteria	Actinomycetales	Actinomycetaceae	Actinotignum	Actinotignum schaalii	271	289	280	0	50	282	360	373	236	0	120	275	249	0	251	303	236	0	292	147	317	0	0	309	296	0	263	0	0	0	184	0	0	367	168	188	298	124	275	435	149	0
Bacteria|Actinobacteria|Actinobacteria|Actinomycetales|Actinomycetaceae|Arcanobacterium	Bacteria	Actinobacteria	Actinobacteria	Actinomycetales	Actinomycetaceae	Arcanobacterium	NA	5	7	11	0	19	33	7	4	2	0	11	3	7	0	15	5	1	0	4	3	8	0	0	9	4	0	5	0	0	0	3	0	0	11	2	10	8	3	20	7	3	0
Bacteria|Actinobacteria|Actinobacteria|Actinomycetales|Actinomycetaceae|Arcanobacterium|Arcanobacterium haemolyticum	Bacteria	Actinobacteria	Actinobacteria	Actinomycetales	Actinomycetaceae	Arcanobacterium	Arcanobacterium haemolyticum	282	260	316	0	42	199	355	247	191	0	134	235	222	0	192	328	227	0	259	212	244	0	0	273	219	0	216	0	0	0	160	0	0	457	93	175	242	145	279	391	141	0
Bacteria|Actinobacteria|Actinobacteria|Actinomycetales|Actinomycetaceae|Arcanobacterium|Arcanobacterium phocae	Bacteria	Actinobacteria	Actinobacteria	Actinomycetales	Actinomycetaceae	Arcanobacterium	Arcanobacterium phocae	268	233	228	0	96	279	331	139	148	0	125	229	167	0	233	318	211	0	380	161	474	0	0	217	241	0	302	0	0	0	137	0	0	267	312	167	203	126	278	366	71	0
Bacteria|Actinobacteria|Actinobacteria|Actinomycetales|Actinomycetaceae|Mobiluncus|Mobiluncus curtisii	Bacteria	Actinobacteria	Actinobacteria	Actinomycetales	Actinomycetaceae	Mobiluncus	Mobiluncus curtisii	300	266	281	0	75	319	341	292	170	0	168	213	173	0	228	342	157	0	268	98	276	0	0	340	275	0	133	0	0	0	196	0	0	303	168	195	265	115	318	337	119	0
Bacteria|Actinobacteria|Actinobacteria|Actinomycetales|Actinomycetaceae|Trueperella|Trueperella pyogenes	Bacteria	Actinobacteria	Actinobacteria	Actinomycetales	Actinomycetaceae	Trueperella	Trueperella pyogenes	965	935	945	0	238	1172	1181	1674	740	0	723	1065	753	0	1134	1059	1345	0	1500	646	1896	0	0	1397	1015	0	1102	0	0	0	581	0	0	930	816	605	1076	502	979	1633	494	0
Bacteria|Actinobacteria|Actinobacteria|Bifidobacteriales|Bifidobacteriaceae	Bacteria	Actinobacteria	Actinobacteria	Bifidobacteriales	Bifidobacteriaceae	NA	NA	47	40	75	0	9	444	129	66	42	0	55	49	40	0	183	68	382	0	39	13	163	0	0	61	47	0	1257	0	0	0	80	0	0	27	20	54	39	22	120	145	55	0
Bacteria|Actinobacteria|Actinobacteria|Bifidobacteriales|Bifidobacteriaceae|Bifidobacterium	Bacteria	Actinobacteria	Actinobacteria	Bifidobacteriales	Bifidobacteriaceae	Bifidobacterium	NA	2840	2629	2338	0	929	32172	3385	6980	2177	0	4778	2889	1952	0	11373	2860	26291	0	4702	2434	11961	0	0	3152	2845	0	93105	0	0	0	1669	0	0	2854	2066	1519	2672	1238	2750	4253	1326	0
Bacteria|Actinobacteria|Actinobacteria|Bifidobacteriales|Bifidobacteriaceae|Bifidobacterium|Bifidobacterium actinocoloniiforme	Bacteria	Actinobacteria	Actinobacteria	Bifidobacteriales	Bifidobacteriaceae	Bifidobacterium	Bifidobacterium actinocoloniiforme	588	562	525	0	163	1230	752	620	605	0	496	536	439	0	740	654	725	0	703	279	924	0	0	631	569	0	1891	0	0	0	333	0	0	554	469	417	600	266	627	1081	282	0
Bacteria|Actinobacteria|Actinobacteria|Bifidobacteriales|Bifidobacteriaceae|Bifidobacterium|Bifidobacterium adolescentis	Bacteria	Actinobacteria	Actinobacteria	Bifidobacteriales	Bifidobacteriaceae	Bifidobacterium	Bifidobacterium adolescentis	639	649	579	0	168	22317	902	1096	606	0	2499	667	452	0	4392	670	17281	0	1104	345	2637	0	0	714	639	0	80124	0	0	0	389	0	0	610	508	382	638	332	705	1072	348	0
Bacteria|Actinobacteria|Actinobacteria|Bifidobacteriales|Bifidobacteriaceae|Bifidobacterium|Bifidobacterium angulatum	Bacteria	Actinobacteria	Actinobacteria	Bifidobacteriales	Bifidobacteriaceae	Bifidobacterium	Bifidobacterium angulatum	677	640	636	0	226	151552	1472	1035	638	0	11052	755	463	0	19764	733	106614	0	897	446	1287	0	0	812	705	0	528162	0	0	0	423	0	0	691	706	411	708	383	635	1292	331	0
Bacteria|Actinobacteria|Actinobacteria|Bifidobacteriales|Bifidobacteriaceae|Bifidobacterium|Bifidobacterium animalis	Bacteria	Actinobacteria	Actinobacteria	Bifidobacteriales	Bifidobacteriaceae	Bifidobacterium	Bifidobacterium animalis	579	661	582	0	320	3804	741	1139	537	0	1543	1054	465	0	4524	633	6652	0	1387	408	4532	0	0	733	557	0	10310	0	0	0	406	0	0	717	696	414	593	324	684	932	289	0
Bacteria|Actinobacteria|Actinobacteria|Bifidobacteriales|Bifidobacteriaceae|Bifidobacterium|Bifidobacterium asteroides	Bacteria	Actinobacteria	Actinobacteria	Bifidobacteriales	Bifidobacteriaceae	Bifidobacterium	Bifidobacterium asteroides	1163	1265	1197	0	222	1827	1766	1303	1125	0	972	1229	953	0	1443	1307	1283	0	1296	515	1539	0	0	1325	1247	0	2229	0	0	0	678	0	0	1157	921	818	1248	602	1143	2026	604	0
Bacteria|Actinobacteria|Actinobacteria|Bifidobacteriales|Bifidobacteriaceae|Bifidobacterium|Bifidobacterium bifidum	Bacteria	Actinobacteria	Actinobacteria	Bifidobacteriales	Bifidobacteriaceae	Bifidobacterium	Bifidobacterium bifidum	982	913	805	0	249	13516	1124	1403	918	0	1550	723	526	0	3140	958	7400	0	1103	555	2270	0	0	1355	979	0	28052	0	0	0	457	0	0	786	1011	630	796	388	961	1613	401	0
Bacteria|Actinobacteria|Actinobacteria|Bifidobacteriales|Bifidobacteriaceae|Bifidobacterium|Bifidobacterium breve	Bacteria	Actinobacteria	Actinobacteria	Bifidobacteriales	Bifidobacteriaceae	Bifidobacterium	Bifidobacterium breve	1321	1217	1353	0	303	9989	1799	1315	1366	0	1601	1451	1010	0	2792	1478	6066	0	1376	586	2125	0	0	1524	1297	0	25708	0	0	0	676	0	0	1150	912	798	1265	650	1271	2133	663	0
Bacteria|Actinobacteria|Actinobacteria|Bifidobacteriales|Bifidobacteriaceae|Bifidobacterium|Bifidobacterium catenulatum	Bacteria	Actinobacteria	Actinobacteria	Bifidobacteriales	Bifidobacteriaceae	Bifidobacterium	Bifidobacterium catenulatum	222	157	176	0	84	4770	209	452	146	0	578	285	141	0	775	224	3331	0	392	204	649	0	0	260	157	0	16242	0	0	0	83	0	0	291	126	90	211	114	166	291	97	0
Bacteria|Actinobacteria|Actinobacteria|Bifidobacteriales|Bifidobacteriaceae|Bifidobacterium|Bifidobacterium choerinum	Bacteria	Actinobacteria	Actinobacteria	Bifidobacteriales	Bifidobacteriaceae	Bifidobacterium	Bifidobacterium choerinum	353	433	344	0	175	4096	832	470	367	0	606	394	292	0	40533	318	103925	0	788	248	3723	0	0	552	393	0	10400	0	0	0	283	0	0	379	389	196	391	196	344	716	175	0
Bacteria|Actinobacteria|Actinobacteria|Bifidobacteriales|Bifidobacteriaceae|Bifidobacterium|Bifidobacterium coryneforme	Bacteria	Actinobacteria	Actinobacteria	Bifidobacteriales	Bifidobacteriaceae	Bifidobacterium	Bifidobacterium coryneforme	101	62	83	0	9	98	102	82	47	0	48	54	50	0	68	100	95	0	51	26	87	0	0	86	73	0	178	0	0	0	39	0	0	93	39	45	88	37	84	108	46	0
Bacteria|Actinobacteria|Actinobacteria|Bifidobacteriales|Bifidobacteriaceae|Bifidobacterium|Bifidobacterium dentium	Bacteria	Actinobacteria	Actinobacteria	Bifidobacteriales	Bifidobacteriaceae	Bifidobacterium	Bifidobacterium dentium	484	537	489	0	102	6750	829	626	519	0	751	632	456	0	1397	575	4674	0	587	230	820	0	0	519	488	0	22363	0	0	0	309	0	0	568	348	338	573	236	522	938	308	0
Bacteria|Actinobacteria|Actinobacteria|Bifidobacteriales|Bifidobacteriaceae|Bifidobacterium|Bifidobacterium indicum	Bacteria	Actinobacteria	Actinobacteria	Bifidobacteriales	Bifidobacteriaceae	Bifidobacterium	Bifidobacterium indicum	164	118	148	0	19	299	208	174	175	0	116	126	124	0	233	227	231	0	167	89	249	0	0	257	184	0	749	0	0	0	61	0	0	188	119	90	195	89	175	290	72	0
Bacteria|Actinobacteria|Actinobacteria|Bifidobacteriales|Bifidobacteriaceae|Bifidobacterium|Bifidobacterium kashiwanohense	Bacteria	Actinobacteria	Actinobacteria	Bifidobacteriales	Bifidobacteriaceae	Bifidobacterium	Bifidobacterium kashiwanohense	308	281	381	0	69	5578	354	560	267	0	721	366	272	0	1083	366	3673	0	506	250	831	0	0	350	298	0	16953	0	0	0	187	0	0	297	304	162	340	139	303	495	177	0
Bacteria|Actinobacteria|Actinobacteria|Bifidobacteriales|Bifidobacteriaceae|Bifidobacterium|Bifidobacterium longum	Bacteria	Actinobacteria	Actinobacteria	Bifidobacteriales	Bifidobacteriaceae	Bifidobacterium	Bifidobacterium longum	3719	3365	3631	0	671	22477	4446	3648	3192	0	4255	3211	2979	0	6134	4150	14516	0	3486	2012	6500	0	0	4321	3105	0	63646	0	0	0	1757	0	0	3200	1808	2145	3379	1483	3367	5481	1622	0
Bacteria|Actinobacteria|Actinobacteria|Bifidobacteriales|Bifidobacteriaceae|Bifidobacterium|Bifidobacterium pseudocatenulatum	Bacteria	Actinobacteria	Actinobacteria	Bifidobacteriales	Bifidobacteriaceae	Bifidobacterium	Bifidobacterium pseudocatenulatum	832	873	855	0	196	6173	1045	819	606	0	1043	796	699	0	2042	909	4345	0	1427	447	1626	0	0	1336	841	0	16543	0	0	0	525	0	0	896	649	492	935	302	964	1164	529	0
Bacteria|Actinobacteria|Actinobacteria|Bifidobacteriales|Bifidobacteriaceae|Bifidobacterium|Bifidobacterium pseudolongum	Bacteria	Actinobacteria	Actinobacteria	Bifidobacteriales	Bifidobacteriaceae	Bifidobacterium	Bifidobacterium pseudolongum	1296	738	629	0	9562	49459	2049	1410	715	0	4653	945	511	0	254228	848	323077	0	55701	1669	367443	0	0	830	757	0	90356	0	0	0	444	0	0	681	2225	375	775	444	752	1171	382	0
Bacteria|Actinobacteria|Actinobacteria|Bifidobacteriales|Bifidobacteriaceae|Bifidobacterium|Bifidobacterium scardovii	Bacteria	Actinobacteria	Actinobacteria	Bifidobacteriales	Bifidobacteriaceae	Bifidobacterium	Bifidobacterium scardovii	1463	1189	1248	0	329	7727	1555	1123	1356	0	1707	1356	931	0	3054	1402	5834	0	1181	653	2686	0	0	1948	1220	0	21915	0	0	0	599	0	0	1025	735	783	1188	605	1021	2854	601	0
Bacteria|Actinobacteria|Actinobacteria|Bifidobacteriales|Bifidobacteriaceae|Bifidobacterium|Bifidobacterium thermophilum	Bacteria	Actinobacteria	Actinobacteria	Bifidobacteriales	Bifidobacteriaceae	Bifidobacterium	Bifidobacterium thermophilum	307	378	291	0	93	7972	449	453	248	0	719	317	257	0	2287	377	6967	0	828	343	1515	0	0	436	289	0	28187	0	0	0	273	0	0	403	279	229	398	221	382	497	187	0
Bacteria|Actinobacteria|Actinobacteria|Bifidobacteriales|Bifidobacteriaceae|Gardnerella|Gardnerella vaginalis	Bacteria	Actinobacteria	Actinobacteria	Bifidobacteriales	Bifidobacteriaceae	Gardnerella	Gardnerella vaginalis	293	174	302	0	89	272	281	336	225	0	154	212	233	0	259	273	321	0	379	211	456	0	0	330	268	0	419	0	0	0	137	0	0	346	208	175	319	159	249	371	165	0
Bacteria|Actinobacteria|Actinobacteria|Bifidobacteriales|Bifidobacteriaceae|Parascardovia|Parascardovia denticolens	Bacteria	Actinobacteria	Actinobacteria	Bifidobacteriales	Bifidobacteriaceae	Parascardovia	Parascardovia denticolens	741	630	666	0	147	1076	1076	653	769	0	627	793	529	0	1273	733	892	0	772	364	1146	0	0	773	646	0	1193	0	0	0	384	0	0	636	470	409	668	345	735	1105	371	0
Bacteria|Actinobacteria|Actinobacteria|Bifidobacteriales|Bifidobacteriaceae|Scardovia|Scardovia inopinata	Bacteria	Actinobacteria	Actinobacteria	Bifidobacteriales	Bifidobacteriaceae	Scardovia	Scardovia inopinata	243	263	271	0	49	352	355	301	229	0	200	223	244	0	411	367	321	0	276	168	417	0	0	283	264	0	349	0	0	0	156	0	0	231	170	209	257	136	301	422	123	0
Bacteria|Actinobacteria|Actinobacteria|Candidatus Nanopelagicales	Bacteria	Actinobacteria	Actinobacteria	Candidatus Nanopelagicales	NA	NA	NA	1	1	1	0	0	0	1	0	0	0	0	0	0	0	0	0	1	0	0	0	0	0	0	0	0	0	1	0	0	0	0	0	0	0	0	0	1	0	0	0	1	0
Bacteria|Actinobacteria|Actinobacteria|Candidatus Nanopelagicales|NA|Candidatus Nanopelagicus	Bacteria	Actinobacteria	Actinobacteria	Candidatus Nanopelagicales	NA	Candidatus Nanopelagicus	NA	17	36	26	0	8	13	16	15	13	0	0	38	67	0	7	26	13	0	10	8	18	0	0	13	30	0	16	0	0	0	16	0	0	41	5	16	26	12	14	42	18	0
Bacteria|Actinobacteria|Actinobacteria|Candidatus Nanopelagicales|NA|Candidatus Nanopelagicus|Candidatus Nanopelagicus abundans	Bacteria	Actinobacteria	Actinobacteria	Candidatus Nanopelagicales	NA	Candidatus Nanopelagicus	Candidatus Nanopelagicus abundans	55	42	46	0	9	14	29	46	33	0	21	39	57	0	55	40	59	0	43	46	71	0	0	81	55	0	58	0	0	0	11	0	0	71	16	31	81	14	45	52	20	0
Bacteria|Actinobacteria|Actinobacteria|Candidatus Nanopelagicales|NA|Candidatus Nanopelagicus|Candidatus Nanopelagicus hibericus	Bacteria	Actinobacteria	Actinobacteria	Candidatus Nanopelagicales	NA	Candidatus Nanopelagicus	Candidatus Nanopelagicus hibericus	38	24	41	0	13	22	34	29	37	0	18	42	40	0	22	34	31	0	38	30	43	0	0	46	79	0	27	0	0	0	20	0	0	109	19	16	40	21	37	40	12	0
Bacteria|Actinobacteria|Actinobacteria|Candidatus Nanopelagicales|NA|Candidatus Nanopelagicus|Candidatus Nanopelagicus limnes	Bacteria	Actinobacteria	Actinobacteria	Candidatus Nanopelagicales	NA	Candidatus Nanopelagicus	Candidatus Nanopelagicus limnes	66	44	43	0	16	91	44	38	45	0	74	66	53	0	78	58	139	0	54	46	47	0	0	44	44	0	69	0	0	0	15	0	0	134	51	32	51	25	91	66	45	0
Bacteria|Actinobacteria|Actinobacteria|Candidatus Nanopelagicales|NA|Candidatus Planktophila	Bacteria	Actinobacteria	Actinobacteria	Candidatus Nanopelagicales	NA	Candidatus Planktophila	NA	41	27	20	0	11	17	49	26	34	0	18	37	39	0	19	47	26	0	64	12	45	0	0	41	18	0	49	0	0	0	15	0	0	20	10	22	32	23	15	44	10	0
Bacteria|Actinobacteria|Actinobacteria|Candidatus Nanopelagicales|NA|Candidatus Planktophila|Candidatus Planktophila dulcis	Bacteria	Actinobacteria	Actinobacteria	Candidatus Nanopelagicales	NA	Candidatus Planktophila	Candidatus Planktophila dulcis	101	145	98	0	27	105	111	130	99	0	79	103	80	0	53	146	170	0	70	79	149	0	0	146	149	0	89	0	0	0	59	0	0	167	59	94	109	69	101	180	42	0
Bacteria|Actinobacteria|Actinobacteria|Candidatus Nanopelagicales|NA|Candidatus Planktophila|Candidatus Planktophila lacus	Bacteria	Actinobacteria	Actinobacteria	Candidatus Nanopelagicales	NA	Candidatus Planktophila	Candidatus Planktophila lacus	183	138	194	0	32	107	216	280	130	0	69	141	134	0	62	145	124	0	239	69	151	0	0	173	127	0	144	0	0	0	84	0	0	191	122	81	150	97	129	253	43	0
Bacteria|Actinobacteria|Actinobacteria|Candidatus Nanopelagicales|NA|Candidatus Planktophila|Candidatus Planktophila limnetica	Bacteria	Actinobacteria	Actinobacteria	Candidatus Nanopelagicales	NA	Candidatus Planktophila	Candidatus Planktophila limnetica	90	57	89	0	20	154	101	58	68	0	97	56	97	0	61	160	106	0	82	69	94	0	0	153	130	0	87	0	0	0	32	0	0	119	78	84	130	54	128	125	71	0
Bacteria|Actinobacteria|Actinobacteria|Candidatus Nanopelagicales|NA|Candidatus Planktophila|Candidatus Planktophila sulfonica	Bacteria	Actinobacteria	Actinobacteria	Candidatus Nanopelagicales	NA	Candidatus Planktophila	Candidatus Planktophila sulfonica	55	67	74	0	18	165	98	81	68	0	39	56	83	0	65	117	67	0	108	48	122	0	0	110	91	0	38	0	0	0	51	0	0	71	23	52	104	38	126	166	19	0
Bacteria|Actinobacteria|Actinobacteria|Candidatus Nanopelagicales|NA|Candidatus Planktophila|Candidatus Planktophila vernalis	Bacteria	Actinobacteria	Actinobacteria	Candidatus Nanopelagicales	NA	Candidatus Planktophila	Candidatus Planktophila vernalis	57	47	78	0	9	60	100	98	41	0	34	57	73	0	31	96	56	0	64	29	45	0	0	76	90	0	39	0	0	0	27	0	0	104	14	47	50	33	56	81	40	0
Bacteria|Actinobacteria|Actinobacteria|Candidatus Nanopelagicales|NA|Candidatus Planktophila|Candidatus Planktophila versatilis	Bacteria	Actinobacteria	Actinobacteria	Candidatus Nanopelagicales	NA	Candidatus Planktophila	Candidatus Planktophila versatilis	106	104	134	0	25	98	121	99	114	0	95	101	109	0	106	155	112	0	242	82	201	0	0	181	129	0	124	0	0	0	79	0	0	157	65	108	174	83	156	253	71	0
Bacteria|Actinobacteria|Actinobacteria|Catenulisporales|Catenulisporaceae|Catenulispora|Catenulispora acidiphila	Bacteria	Actinobacteria	Actinobacteria	Catenulisporales	Catenulisporaceae	Catenulispora	Catenulispora acidiphila	0	0	0	0	0	0	0	0	0	0	238	0	0	0	491	0	0	0	0	0	635	0	0	0	0	0	0	0	0	0	0	0	0	0	254	0	0	0	0	0	0	0
Bacteria|Actinobacteria|Actinobacteria|Corynebacteriales	Bacteria	Actinobacteria	Actinobacteria	Corynebacteriales	NA	NA	NA	863	849	747	0	189	891	1126	1090	673	0	610	893	662	0	908	804	674	0	824	405	1187	0	0	901	833	0	714	0	0	0	462	0	0	1001	628	484	913	396	869	1339	446	0
Bacteria|Actinobacteria|Actinobacteria|Corynebacteriales|Corynebacteriaceae|Corynebacterium	Bacteria	Actinobacteria	Actinobacteria	Corynebacteriales	Corynebacteriaceae	Corynebacterium	NA	2711	2661	2556	0	581	3013	3911	2935	2558	0	1849	2775	2098	0	2603	3001	2303	0	3127	1328	3826	0	0	3009	2676	0	2217	0	0	0	1584	0	0	3053	2109	1729	3011	1343	2738	4461	1536	0
Bacteria|Actinobacteria|Actinobacteria|Corynebacteriales|Corynebacteriaceae|Corynebacterium|Corynebacterium ammoniagenes	Bacteria	Actinobacteria	Actinobacteria	Corynebacteriales	Corynebacteriaceae	Corynebacterium	Corynebacterium ammoniagenes	315	237	239	0	78	209	384	258	263	0	127	223	212	0	208	293	191	0	236	101	236	0	0	266	210	0	147	0	0	0	146	0	0	256	114	182	306	130	211	435	137	0
Bacteria|Actinobacteria|Actinobacteria|Corynebacteriales|Corynebacteriaceae|Corynebacterium|Corynebacterium aquilae	Bacteria	Actinobacteria	Actinobacteria	Corynebacteriales	Corynebacteriaceae	Corynebacterium	Corynebacterium aquilae	581	553	473	0	59	684	887	647	543	0	311	531	403	0	401	523	375	0	527	189	741	0	0	621	531	0	306	0	0	0	353	0	0	556	342	344	539	227	571	853	300	0
Bacteria|Actinobacteria|Actinobacteria|Corynebacteriales|Corynebacteriaceae|Corynebacterium|Corynebacterium argentoratense	Bacteria	Actinobacteria	Actinobacteria	Corynebacteriales	Corynebacteriaceae	Corynebacterium	Corynebacterium argentoratense	268	221	226	0	93	215	361	185	248	0	123	215	197	0	244	310	173	0	262	96	246	0	0	207	246	0	291	0	0	0	171	0	0	322	260	157	247	134	205	354	116	0
Bacteria|Actinobacteria|Actinobacteria|Corynebacteriales|Corynebacteriaceae|Corynebacterium|Corynebacterium atypicum	Bacteria	Actinobacteria	Actinobacteria	Corynebacteriales	Corynebacteriaceae	Corynebacterium	Corynebacterium atypicum	128	157	143	0	21	155	183	151	113	0	127	191	92	0	193	154	120	0	148	50	191	0	0	159	164	0	174	0	0	0	98	0	0	172	100	82	179	56	150	266	76	0
Bacteria|Actinobacteria|Actinobacteria|Corynebacteriales|Corynebacteriaceae|Corynebacterium|Corynebacterium aurimucosum	Bacteria	Actinobacteria	Actinobacteria	Corynebacteriales	Corynebacteriaceae	Corynebacterium	Corynebacterium aurimucosum	348	308	348	0	106	392	564	561	349	0	426	365	244	0	498	426	371	0	414	247	532	0	0	468	348	0	382	0	0	0	206	0	0	368	393	231	302	197	370	673	170	0
Bacteria|Actinobacteria|Actinobacteria|Corynebacteriales|Corynebacteriaceae|Corynebacterium|Corynebacterium callunae	Bacteria	Actinobacteria	Actinobacteria	Corynebacteriales	Corynebacteriaceae	Corynebacterium	Corynebacterium callunae	304	269	262	0	56	302	366	421	258	0	184	296	210	0	351	323	285	0	403	208	379	0	0	345	269	0	220	0	0	0	146	0	0	272	171	175	265	144	222	363	172	0
Bacteria|Actinobacteria|Actinobacteria|Corynebacteriales|Corynebacteriaceae|Corynebacterium|Corynebacterium camporealensis	Bacteria	Actinobacteria	Actinobacteria	Corynebacteriales	Corynebacteriaceae	Corynebacterium	Corynebacterium camporealensis	193	198	215	0	33	179	315	248	178	0	100	220	214	0	221	255	155	0	235	93	240	0	0	263	230	0	189	0	0	0	131	0	0	197	183	178	207	117	260	383	118	0
Bacteria|Actinobacteria|Actinobacteria|Corynebacteriales|Corynebacteriaceae|Corynebacterium|Corynebacterium casei	Bacteria	Actinobacteria	Actinobacteria	Corynebacteriales	Corynebacteriaceae	Corynebacterium	Corynebacterium casei	216	205	201	0	54	158	336	195	188	0	90	218	160	0	126	225	174	0	249	90	206	0	0	215	263	0	166	0	0	0	112	0	0	233	104	181	236	94	239	345	94	0
Bacteria|Actinobacteria|Actinobacteria|Corynebacteriales|Corynebacteriaceae|Corynebacterium|Corynebacterium crudilactis	Bacteria	Actinobacteria	Actinobacteria	Corynebacteriales	Corynebacteriaceae	Corynebacterium	Corynebacterium crudilactis	129	145	170	0	16	141	247	133	111	0	87	136	97	0	127	164	118	0	207	80	255	0	0	155	150	0	119	0	0	0	76	0	0	176	101	117	156	74	144	228	78	0
Bacteria|Actinobacteria|Actinobacteria|Corynebacteriales|Corynebacteriaceae|Corynebacterium|Corynebacterium cystitidis	Bacteria	Actinobacteria	Actinobacteria	Corynebacteriales	Corynebacteriaceae	Corynebacterium	Corynebacterium cystitidis	220	221	231	0	62	257	338	151	251	0	137	232	234	0	355	315	175	0	269	109	406	0	0	289	256	0	147	0	0	0	162	0	0	284	217	174	229	136	301	382	114	0
Bacteria|Actinobacteria|Actinobacteria|Corynebacteriales|Corynebacteriaceae|Corynebacterium|Corynebacterium deserti	Bacteria	Actinobacteria	Actinobacteria	Corynebacteriales	Corynebacteriaceae	Corynebacterium	Corynebacterium deserti	302	301	293	0	48	351	517	371	399	0	282	285	217	0	394	340	281	0	341	146	531	0	0	426	307	0	207	0	0	0	140	0	0	301	188	231	306	131	400	591	182	0
Bacteria|Actinobacteria|Actinobacteria|Corynebacteriales|Corynebacteriaceae|Corynebacterium|Corynebacterium diphtheriae	Bacteria	Actinobacteria	Actinobacteria	Corynebacteriales	Corynebacteriaceae	Corynebacterium	Corynebacterium diphtheriae	632	770	700	0	107	743	1096	562	581	0	370	708	535	0	664	826	475	0	822	356	877	0	0	789	723	0	428	0	0	0	388	0	0	721	424	462	633	350	683	1137	326	0
Bacteria|Actinobacteria|Actinobacteria|Corynebacteriales|Corynebacteriaceae|Corynebacterium|Corynebacterium doosanense	Bacteria	Actinobacteria	Actinobacteria	Corynebacteriales	Corynebacteriaceae	Corynebacterium	Corynebacterium doosanense	277	298	235	0	70	297	345	381	207	0	244	244	200	0	274	249	231	0	287	116	463	0	0	332	285	0	164	0	0	0	155	0	0	251	198	197	289	139	249	427	158	0
Bacteria|Actinobacteria|Actinobacteria|Corynebacteriales|Corynebacteriaceae|Corynebacterium|Corynebacterium efficiens	Bacteria	Actinobacteria	Actinobacteria	Corynebacteriales	Corynebacteriaceae	Corynebacterium	Corynebacterium efficiens	283	313	295	0	57	366	457	447	295	0	192	352	262	0	373	333	248	0	506	135	444	0	0	549	400	0	248	0	0	0	207	0	0	286	187	185	334	161	273	474	152	0
Bacteria|Actinobacteria|Actinobacteria|Corynebacteriales|Corynebacteriaceae|Corynebacterium|Corynebacterium epidermidicanis	Bacteria	Actinobacteria	Actinobacteria	Corynebacteriales	Corynebacteriaceae	Corynebacterium	Corynebacterium epidermidicanis	259	247	199	0	52	310	436	279	269	0	163	270	235	0	244	276	211	0	373	89	282	0	0	234	279	0	228	0	0	0	157	0	0	236	277	188	239	123	329	420	140	0
Bacteria|Actinobacteria|Actinobacteria|Corynebacteriales|Corynebacteriaceae|Corynebacterium|Corynebacterium falsenii	Bacteria	Actinobacteria	Actinobacteria	Corynebacteriales	Corynebacteriaceae	Corynebacterium	Corynebacterium falsenii	479	418	397	0	92	498	537	680	407	0	348	461	344	0	519	472	346	0	478	235	699	0	0	446	441	0	436	0	0	0	252	0	0	540	402	300	486	191	483	682	205	0
Bacteria|Actinobacteria|Actinobacteria|Corynebacteriales|Corynebacteriaceae|Corynebacterium|Corynebacterium flavescens	Bacteria	Actinobacteria	Actinobacteria	Corynebacteriales	Corynebacteriaceae	Corynebacterium	Corynebacterium flavescens	329	336	327	0	58	350	506	588	330	0	240	353	297	0	504	358	369	0	432	170	528	0	0	340	363	0	303	0	0	0	188	0	0	375	312	301	318	150	381	582	179	0
Bacteria|Actinobacteria|Actinobacteria|Corynebacteriales|Corynebacteriaceae|Corynebacterium|Corynebacterium frankenforstense	Bacteria	Actinobacteria	Actinobacteria	Corynebacteriales	Corynebacteriaceae	Corynebacterium	Corynebacterium frankenforstense	201	229	197	0	58	354	316	374	188	0	213	224	130	0	501	221	210	0	283	116	472	0	0	259	233	0	220	0	0	0	139	0	0	262	254	123	194	107	183	393	104	0
Bacteria|Actinobacteria|Actinobacteria|Corynebacteriales|Corynebacteriaceae|Corynebacterium|Corynebacterium genitalium	Bacteria	Actinobacteria	Actinobacteria	Corynebacteriales	Corynebacteriaceae	Corynebacterium	Corynebacterium genitalium	258	231	224	0	61	363	305	361	275	0	181	249	156	0	304	237	228	0	306	112	458	0	0	319	238	0	219	0	0	0	135	0	0	231	188	170	270	128	213	376	114	0
Bacteria|Actinobacteria|Actinobacteria|Corynebacteriales|Corynebacteriaceae|Corynebacterium|Corynebacterium glaucum	Bacteria	Actinobacteria	Actinobacteria	Corynebacteriales	Corynebacteriaceae	Corynebacterium	Corynebacterium glaucum	149	159	180	0	26	159	206	156	143	0	81	148	145	0	228	174	126	0	189	63	203	0	0	207	173	0	192	0	0	0	114	0	0	288	108	138	248	85	162	280	100	0
Bacteria|Actinobacteria|Actinobacteria|Corynebacteriales|Corynebacteriaceae|Corynebacterium|Corynebacterium glutamicum	Bacteria	Actinobacteria	Actinobacteria	Corynebacteriales	Corynebacteriaceae	Corynebacterium	Corynebacterium glutamicum	325	270	287	0	59	227	495	303	279	0	178	328	279	0	301	420	264	0	332	148	456	0	0	379	338	0	294	0	0	0	207	0	0	413	208	287	318	180	386	557	157	0
Bacteria|Actinobacteria|Actinobacteria|Corynebacteriales|Corynebacteriaceae|Corynebacterium|Corynebacterium glyciniphilum	Bacteria	Actinobacteria	Actinobacteria	Corynebacteriales	Corynebacteriaceae	Corynebacterium	Corynebacterium glyciniphilum	253	231	224	0	51	326	303	245	263	0	183	275	186	0	298	232	160	0	308	97	476	0	0	310	221	0	190	0	0	0	123	0	0	215	177	145	269	114	270	335	100	0
Bacteria|Actinobacteria|Actinobacteria|Corynebacteriales|Corynebacteriaceae|Corynebacterium|Corynebacterium halotolerans	Bacteria	Actinobacteria	Actinobacteria	Corynebacteriales	Corynebacteriaceae	Corynebacterium	Corynebacterium halotolerans	135	133	109	0	32	182	186	284	143	0	127	137	91	0	289	123	127	0	304	56	280	0	0	195	141	0	120	0	0	0	102	0	0	181	99	98	159	50	105	263	81	0
Bacteria|Actinobacteria|Actinobacteria|Corynebacteriales|Corynebacteriaceae|Corynebacterium|Corynebacterium humireducens	Bacteria	Actinobacteria	Actinobacteria	Corynebacteriales	Corynebacteriaceae	Corynebacterium	Corynebacterium humireducens	200	244	181	0	44	342	306	356	205	0	157	208	187	0	313	234	215	0	254	119	417	0	0	272	241	0	319	0	0	0	132	0	0	226	160	119	258	119	284	352	104	0
Bacteria|Actinobacteria|Actinobacteria|Corynebacteriales|Corynebacteriaceae|Corynebacterium|Corynebacterium imitans	Bacteria	Actinobacteria	Actinobacteria	Corynebacteriales	Corynebacteriaceae	Corynebacterium	Corynebacterium imitans	181	219	180	0	29	139	253	307	128	0	112	198	106	0	145	196	159	0	201	90	261	0	0	237	187	0	141	0	0	0	83	0	0	305	90	143	218	86	156	265	105	0
Bacteria|Actinobacteria|Actinobacteria|Corynebacteriales|Corynebacteriaceae|Corynebacterium|Corynebacterium jeikeium	Bacteria	Actinobacteria	Actinobacteria	Corynebacteriales	Corynebacteriaceae	Corynebacterium	Corynebacterium jeikeium	381	427	499	0	82	451	557	430	395	0	257	359	329	0	398	518	322	0	411	181	751	0	0	488	430	0	436	0	0	0	262	0	0	481	323	296	412	207	444	618	206	0
Bacteria|Actinobacteria|Actinobacteria|Corynebacteriales|Corynebacteriaceae|Corynebacterium|Corynebacterium kroppenstedtii	Bacteria	Actinobacteria	Actinobacteria	Corynebacteriales	Corynebacteriaceae	Corynebacterium	Corynebacterium kroppenstedtii	201	183	185	0	83	310	296	113	164	0	140	239	154	0	214	221	183	0	259	108	203	0	0	279	206	0	88	0	0	0	91	0	0	178	150	157	185	82	209	297	94	0
Bacteria|Actinobacteria|Actinobacteria|Corynebacteriales|Corynebacteriaceae|Corynebacterium|Corynebacterium kutscheri	Bacteria	Actinobacteria	Actinobacteria	Corynebacteriales	Corynebacteriaceae	Corynebacterium	Corynebacterium kutscheri	165	149	219	0	34	194	225	144	92	0	70	168	141	0	108	163	211	0	187	160	215	0	0	201	169	0	171	0	0	0	67	0	0	160	99	112	132	74	127	237	64	0
Bacteria|Actinobacteria|Actinobacteria|Corynebacteriales|Corynebacteriaceae|Corynebacterium|Corynebacterium lactis	Bacteria	Actinobacteria	Actinobacteria	Corynebacteriales	Corynebacteriaceae	Corynebacterium	Corynebacterium lactis	294	279	239	0	70	276	350	233	195	0	170	262	165	0	302	288	245	0	237	143	412	0	0	318	310	0	219	0	0	0	188	0	0	334	175	188	270	103	338	448	131	0
Bacteria|Actinobacteria|Actinobacteria|Corynebacteriales|Corynebacteriaceae|Corynebacterium|Corynebacterium marinum	Bacteria	Actinobacteria	Actinobacteria	Corynebacteriales	Corynebacteriaceae	Corynebacterium	Corynebacterium marinum	98	154	103	0	40	221	220	296	154	0	126	163	149	0	223	159	146	0	207	88	234	0	0	152	100	0	214	0	0	0	92	0	0	171	103	75	171	94	129	246	95	0
Bacteria|Actinobacteria|Actinobacteria|Corynebacteriales|Corynebacteriaceae|Corynebacterium|Corynebacterium maris	Bacteria	Actinobacteria	Actinobacteria	Corynebacteriales	Corynebacteriaceae	Corynebacterium	Corynebacterium maris	183	195	251	0	51	368	318	287	167	0	117	216	245	0	301	215	182	0	999	84	257	0	0	686	208	0	324	0	0	0	138	0	0	217	101	122	253	119	235	331	115	0
Bacteria|Actinobacteria|Actinobacteria|Corynebacteriales|Corynebacteriaceae|Corynebacterium|Corynebacterium mustelae	Bacteria	Actinobacteria	Actinobacteria	Corynebacteriales	Corynebacteriaceae	Corynebacterium	Corynebacterium mustelae	251	250	323	0	71	186	394	356	300	0	280	246	213	0	395	306	420	0	550	171	226	0	0	299	293	0	136	0	0	0	177	0	0	309	255	161	376	132	244	393	141	0
Bacteria|Actinobacteria|Actinobacteria|Corynebacteriales|Corynebacteriaceae|Corynebacterium|Corynebacterium mycetoides	Bacteria	Actinobacteria	Actinobacteria	Corynebacteriales	Corynebacteriaceae	Corynebacterium	Corynebacterium mycetoides	116	194	116	0	25	137	187	183	113	0	64	114	89	0	127	126	108	0	117	60	217	0	0	147	143	0	81	0	0	0	81	0	0	256	102	77	156	73	200	199	71	0
Bacteria|Actinobacteria|Actinobacteria|Corynebacteriales|Corynebacteriaceae|Corynebacterium|Corynebacterium phocae	Bacteria	Actinobacteria	Actinobacteria	Corynebacteriales	Corynebacteriaceae	Corynebacterium	Corynebacterium phocae	351	408	384	0	65	276	446	479	295	0	162	337	277	0	252	454	204	0	259	160	312	0	0	417	382	0	274	0	0	0	183	0	0	411	177	187	425	169	479	490	185	0
Bacteria|Actinobacteria|Actinobacteria|Corynebacteriales|Corynebacteriaceae|Corynebacterium|Corynebacterium pseudotuberculosis	Bacteria	Actinobacteria	Actinobacteria	Corynebacteriales	Corynebacteriaceae	Corynebacterium	Corynebacterium pseudotuberculosis	1224	617	1113	0	164	1091	1666	769	1061	0	731	928	790	0	1026	1327	803	0	808	427	1322	0	0	1304	1110	0	709	0	0	0	466	0	0	1035	363	673	769	488	1133	1852	445	0
Bacteria|Actinobacteria|Actinobacteria|Corynebacteriales|Corynebacteriaceae|Corynebacterium|Corynebacterium resistens	Bacteria	Actinobacteria	Actinobacteria	Corynebacteriales	Corynebacteriaceae	Corynebacterium	Corynebacterium resistens	250	297	266	0	41	268	421	364	307	0	162	304	231	0	206	368	191	0	254	105	284	0	0	293	284	0	182	0	0	0	191	0	0	348	202	192	306	120	341	382	152	0
Bacteria|Actinobacteria|Actinobacteria|Corynebacteriales|Corynebacteriaceae|Corynebacterium|Corynebacterium riegelii	Bacteria	Actinobacteria	Actinobacteria	Corynebacteriales	Corynebacteriaceae	Corynebacterium	Corynebacterium riegelii	211	266	254	0	80	326	352	438	237	0	183	248	202	0	255	264	324	0	407	150	383	0	0	268	252	0	295	0	0	0	157	0	0	424	183	221	316	147	263	404	167	0
Bacteria|Actinobacteria|Actinobacteria|Corynebacteriales|Corynebacteriaceae|Corynebacterium|Corynebacterium simulans	Bacteria	Actinobacteria	Actinobacteria	Corynebacteriales	Corynebacteriaceae	Corynebacterium	Corynebacterium simulans	355	338	336	0	56	375	481	285	306	0	164	324	312	0	395	380	260	0	366	166	487	0	0	368	331	0	244	0	0	0	222	0	0	357	253	226	392	161	374	588	171	0
Bacteria|Actinobacteria|Actinobacteria|Corynebacteriales|Corynebacteriaceae|Corynebacterium|Corynebacterium singulare	Bacteria	Actinobacteria	Actinobacteria	Corynebacteriales	Corynebacteriaceae	Corynebacterium	Corynebacterium singulare	237	305	256	0	49	302	458	303	209	0	265	261	228	0	306	321	188	0	323	107	334	0	0	311	347	0	168	0	0	0	174	0	0	390	185	161	284	151	312	454	167	0
Bacteria|Actinobacteria|Actinobacteria|Corynebacteriales|Corynebacteriaceae|Corynebacterium|Corynebacterium sp. ATCC 6931	Bacteria	Actinobacteria	Actinobacteria	Corynebacteriales	Corynebacteriaceae	Corynebacterium	Corynebacterium sp. ATCC 6931	107	93	85	0	24	190	164	163	87	0	56	112	88	0	148	147	88	0	163	83	158	0	0	118	117	0	130	0	0	0	63	0	0	185	174	61	111	56	120	206	43	0
Bacteria|Actinobacteria|Actinobacteria|Corynebacteriales|Corynebacteriaceae|Corynebacterium|Corynebacterium sp. NML98-0116	Bacteria	Actinobacteria	Actinobacteria	Corynebacteriales	Corynebacteriaceae	Corynebacterium	Corynebacterium sp. NML98-0116	169	248	184	0	37	253	199	267	177	0	138	133	126	0	251	165	165	0	206	195	394	0	0	193	117	0	156	0	0	0	95	0	0	184	162	109	196	71	183	301	101	0
Bacteria|Actinobacteria|Actinobacteria|Corynebacteriales|Corynebacteriaceae|Corynebacterium|Corynebacterium sphenisci	Bacteria	Actinobacteria	Actinobacteria	Corynebacteriales	Corynebacteriaceae	Corynebacterium	Corynebacterium sphenisci	282	291	278	0	39	257	293	464	243	0	228	241	191	0	306	310	160	0	299	145	655	0	0	323	223	0	224	0	0	0	142	0	0	277	161	139	345	127	244	408	122	0
Bacteria|Actinobacteria|Actinobacteria|Corynebacteriales|Corynebacteriaceae|Corynebacterium|Corynebacterium stationis	Bacteria	Actinobacteria	Actinobacteria	Corynebacteriales	Corynebacteriaceae	Corynebacterium	Corynebacterium stationis	257	240	259	0	54	195	365	344	243	0	119	313	254	0	200	328	185	0	279	121	260	0	0	280	248	0	206	0	0	0	180	0	0	370	141	189	228	137	297	446	111	0
Bacteria|Actinobacteria|Actinobacteria|Corynebacteriales|Corynebacteriaceae|Corynebacterium|Corynebacterium striatum	Bacteria	Actinobacteria	Actinobacteria	Corynebacteriales	Corynebacteriaceae	Corynebacterium	Corynebacterium striatum	537	566	506	0	109	553	869	585	460	0	321	507	422	0	674	574	406	0	754	207	701	0	0	586	576	0	482	0	0	0	330	0	0	657	439	367	519	251	604	860	302	0
Bacteria|Actinobacteria|Actinobacteria|Corynebacteriales|Corynebacteriaceae|Corynebacterium|Corynebacterium terpenotabidum	Bacteria	Actinobacteria	Actinobacteria	Corynebacteriales	Corynebacteriaceae	Corynebacterium	Corynebacterium terpenotabidum	361	252	313	0	83	382	486	378	293	0	264	311	274	0	441	425	263	0	291	148	642	0	0	433	330	0	317	0	0	0	195	0	0	298	237	243	331	161	356	515	160	0
Bacteria|Actinobacteria|Actinobacteria|Corynebacteriales|Corynebacteriaceae|Corynebacterium|Corynebacterium testudinoris	Bacteria	Actinobacteria	Actinobacteria	Corynebacteriales	Corynebacteriaceae	Corynebacterium	Corynebacterium testudinoris	217	216	223	0	58	186	328	184	183	0	148	284	163	0	270	260	167	0	239	65	334	0	0	245	217	0	189	0	0	0	133	0	0	273	168	131	214	87	203	320	113	0
Bacteria|Actinobacteria|Actinobacteria|Corynebacteriales|Corynebacteriaceae|Corynebacterium|Corynebacterium timonense	Bacteria	Actinobacteria	Actinobacteria	Corynebacteriales	Corynebacteriaceae	Corynebacterium	Corynebacterium timonense	111	123	107	0	19	196	169	211	81	0	69	144	83	0	175	103	156	0	139	62	168	0	0	160	120	0	348	0	0	0	68	0	0	174	94	80	167	52	114	236	62	0
Bacteria|Actinobacteria|Actinobacteria|Corynebacteriales|Corynebacteriaceae|Corynebacterium|Corynebacterium ulcerans	Bacteria	Actinobacteria	Actinobacteria	Corynebacteriales	Corynebacteriaceae	Corynebacterium	Corynebacterium ulcerans	333	286	285	0	68	365	562	441	214	0	263	232	274	0	266	335	172	0	305	148	277	0	0	396	303	0	161	0	0	0	149	0	0	358	229	200	335	166	261	508	157	0
Bacteria|Actinobacteria|Actinobacteria|Corynebacteriales|Corynebacteriaceae|Corynebacterium|Corynebacterium urealyticum	Bacteria	Actinobacteria	Actinobacteria	Corynebacteriales	Corynebacteriaceae	Corynebacterium	Corynebacterium urealyticum	360	316	361	0	83	547	596	383	386	0	283	301	271	0	664	352	385	0	420	177	598	0	0	422	295	0	502	0	0	0	176	0	0	275	406	205	340	189	406	595	189	0
Bacteria|Actinobacteria|Actinobacteria|Corynebacteriales|Corynebacteriaceae|Corynebacterium|Corynebacterium ureicelerivorans	Bacteria	Actinobacteria	Actinobacteria	Corynebacteriales	Corynebacteriaceae	Corynebacterium	Corynebacterium ureicelerivorans	144	165	151	0	35	173	238	383	167	0	78	187	103	0	182	162	213	0	191	76	227	0	0	181	149	0	205	0	0	0	103	0	0	257	99	118	196	75	172	238	84	0
Bacteria|Actinobacteria|Actinobacteria|Corynebacteriales|Corynebacteriaceae|Corynebacterium|Corynebacterium uterequi	Bacteria	Actinobacteria	Actinobacteria	Corynebacteriales	Corynebacteriaceae	Corynebacterium	Corynebacterium uterequi	262	231	214	0	39	363	321	378	218	0	119	220	156	0	274	297	211	0	262	118	419	0	0	261	236	0	211	0	0	0	130	0	0	242	201	141	268	143	209	437	117	0
Bacteria|Actinobacteria|Actinobacteria|Corynebacteriales|Corynebacteriaceae|Corynebacterium|Corynebacterium variabile	Bacteria	Actinobacteria	Actinobacteria	Corynebacteriales	Corynebacteriaceae	Corynebacterium	Corynebacterium variabile	393	398	388	0	64	430	608	367	368	0	316	440	269	0	412	363	274	0	374	195	506	0	0	439	372	0	315	0	0	0	215	0	0	340	291	258	434	219	370	650	208	0
Bacteria|Actinobacteria|Actinobacteria|Corynebacteriales|Corynebacteriaceae|Corynebacterium|Corynebacterium vitaeruminis	Bacteria	Actinobacteria	Actinobacteria	Corynebacteriales	Corynebacteriaceae	Corynebacterium	Corynebacterium vitaeruminis	369	350	366	0	102	429	616	394	352	0	238	477	271	0	373	423	323	0	575	186	563	0	0	417	390	0	333	0	0	0	290	0	0	415	248	229	376	190	359	651	209	0
Bacteria|Actinobacteria|Actinobacteria|Corynebacteriales|Dietziaceae|Dietzia|Dietzia timorensis	Bacteria	Actinobacteria	Actinobacteria	Corynebacteriales	Dietziaceae	Dietzia	Dietzia timorensis	61	76	85	0	19	76	128	92	57	0	42	94	74	0	146	88	85	0	97	51	104	0	0	118	88	0	91	0	0	0	64	0	0	164	65	50	113	47	83	137	42	0
Bacteria|Actinobacteria|Actinobacteria|Corynebacteriales|Gordoniaceae|Gordonia	Bacteria	Actinobacteria	Actinobacteria	Corynebacteriales	Gordoniaceae	Gordonia	NA	64	79	65	0	10	87	69	69	48	0	35	87	36	0	86	59	82	0	70	35	122	0	0	72	42	0	55	0	0	0	48	0	0	56	68	45	94	34	68	110	38	0
Bacteria|Actinobacteria|Actinobacteria|Corynebacteriales|Gordoniaceae|Gordonia|Gordonia bronchialis	Bacteria	Actinobacteria	Actinobacteria	Corynebacteriales	Gordoniaceae	Gordonia	Gordonia bronchialis	148	178	171	0	37	175	193	259	175	0	155	104	93	0	304	163	150	0	155	52	239	0	0	230	159	0	185	0	0	0	94	0	0	214	165	86	134	56	158	257	80	0
Bacteria|Actinobacteria|Actinobacteria|Corynebacteriales|Gordoniaceae|Gordonia|Gordonia phthalatica	Bacteria	Actinobacteria	Actinobacteria	Corynebacteriales	Gordoniaceae	Gordonia	Gordonia phthalatica	215	205	194	0	47	226	279	155	157	0	178	182	110	0	267	192	200	0	143	71	276	0	0	254	199	0	166	0	0	0	103	0	0	253	177	89	191	105	183	344	74	0
Bacteria|Actinobacteria|Actinobacteria|Corynebacteriales|Gordoniaceae|Gordonia|Gordonia polyisoprenivorans	Bacteria	Actinobacteria	Actinobacteria	Corynebacteriales	Gordoniaceae	Gordonia	Gordonia polyisoprenivorans	126	123	134	0	27	163	115	230	113	0	96	115	67	0	103	141	115	0	98	103	166	0	0	113	116	0	87	0	0	0	90	0	0	185	54	67	124	63	214	179	60	0
Bacteria|Actinobacteria|Actinobacteria|Corynebacteriales|Gordoniaceae|Gordonia|Gordonia sp. 1D	Bacteria	Actinobacteria	Actinobacteria	Corynebacteriales	Gordoniaceae	Gordonia	Gordonia sp. 1D	183	199	162	0	40	214	307	324	174	0	129	242	213	0	225	208	149	0	165	91	304	0	0	247	235	0	158	0	0	0	114	0	0	289	147	113	250	121	159	381	118	0
Bacteria|Actinobacteria|Actinobacteria|Corynebacteriales|Gordoniaceae|Gordonia|Gordonia sp. KTR9	Bacteria	Actinobacteria	Actinobacteria	Corynebacteriales	Gordoniaceae	Gordonia	Gordonia sp. KTR9	123	91	81	0	16	77	108	71	51	0	31	89	61	0	93	105	56	0	114	32	111	0	0	116	94	0	88	0	0	0	61	0	0	64	63	40	98	32	80	122	47	0
Bacteria|Actinobacteria|Actinobacteria|Corynebacteriales|Gordoniaceae|Gordonia|Gordonia sp. YC-JH1	Bacteria	Actinobacteria	Actinobacteria	Corynebacteriales	Gordoniaceae	Gordonia	Gordonia sp. YC-JH1	185	228	199	0	33	475	479	366	159	0	331	218	137	0	197	233	116	0	190	67	202	0	0	367	201	0	122	0	0	0	121	0	0	268	201	128	225	115	186	461	95	0
Bacteria|Actinobacteria|Actinobacteria|Corynebacteriales|Gordoniaceae|Gordonia|Gordonia terrae	Bacteria	Actinobacteria	Actinobacteria	Corynebacteriales	Gordoniaceae	Gordonia	Gordonia terrae	109	108	102	0	10	121	148	216	99	0	19	171	91	0	57	94	55	0	81	47	76	0	0	159	131	0	137	0	0	0	86	0	0	204	29	81	109	59	133	199	61	0
Bacteria|Actinobacteria|Actinobacteria|Corynebacteriales|Mycobacteriaceae	Bacteria	Actinobacteria	Actinobacteria	Corynebacteriales	Mycobacteriaceae	NA	NA	6	3	2	0	2	4	5	3	3	0	1	3	2	0	1	2	2	0	2	2	1	0	0	3	1	0	0	0	0	0	0	0	0	5	5	1	1	2	0	5	3	0
Bacteria|Actinobacteria|Actinobacteria|Corynebacteriales|Mycobacteriaceae|Hoyosella|Hoyosella subflava	Bacteria	Actinobacteria	Actinobacteria	Corynebacteriales	Mycobacteriaceae	Hoyosella	Hoyosella subflava	63	71	86	0	15	66	122	75	77	0	31	75	73	0	107	85	56	0	58	34	130	0	0	62	108	0	68	0	0	0	37	0	0	135	47	48	94	46	61	117	37	0
Bacteria|Actinobacteria|Actinobacteria|Corynebacteriales|Mycobacteriaceae|Mycobacterium	Bacteria	Actinobacteria	Actinobacteria	Corynebacteriales	Mycobacteriaceae	Mycobacterium	NA	1384	1530	1424	0	338	1698	1963	2117	1445	0	1020	1645	1284	0	1712	1462	1346	0	1636	683	2116	0	0	1768	1453	0	1405	0	0	0	935	0	0	1801	1274	956	1675	762	1432	2510	760	0
Bacteria|Actinobacteria|Actinobacteria|Corynebacteriales|Mycobacteriaceae|Mycobacterium|Mycobacterium abscessus	Bacteria	Actinobacteria	Actinobacteria	Corynebacteriales	Mycobacteriaceae	Mycobacterium	Mycobacterium abscessus	190	219	223	0	52	238	334	384	194	0	171	200	195	0	261	261	191	0	248	103	342	0	0	256	239	0	238	0	0	0	120	0	0	332	143	164	261	112	208	356	121	0
Bacteria|Actinobacteria|Actinobacteria|Corynebacteriales|Mycobacteriaceae|Mycobacterium|Mycobacterium aurum	Bacteria	Actinobacteria	Actinobacteria	Corynebacteriales	Mycobacteriaceae	Mycobacterium	Mycobacterium aurum	104	130	115	0	22	99	134	183	127	0	34	107	90	0	76	100	63	0	102	31	118	0	0	138	130	0	82	0	0	0	66	0	0	161	51	67	114	38	114	164	60	0
Bacteria|Actinobacteria|Actinobacteria|Corynebacteriales|Mycobacteriaceae|Mycobacterium|Mycobacterium avium	Bacteria	Actinobacteria	Actinobacteria	Corynebacteriales	Mycobacteriaceae	Mycobacterium	Mycobacterium avium	67	88	73	0	15	127	114	132	79	0	48	97	56	0	143	61	105	0	113	60	170	0	0	95	80	0	151	0	0	0	73	0	0	208	72	63	112	35	76	123	51	0
Bacteria|Actinobacteria|Actinobacteria|Corynebacteriales|Mycobacteriaceae|Mycobacterium|Mycobacterium bovis	Bacteria	Actinobacteria	Actinobacteria	Corynebacteriales	Mycobacteriaceae	Mycobacterium	Mycobacterium bovis	0	1	0	0	0	2	0	2	2	0	1	0	0	0	0	2	1	0	0	0	1	0	0	4	3	0	0	0	0	0	1	0	0	1	3	0	1	0	1	1	1	0
Bacteria|Actinobacteria|Actinobacteria|Corynebacteriales|Mycobacteriaceae|Mycobacterium|Mycobacterium canettii	Bacteria	Actinobacteria	Actinobacteria	Corynebacteriales	Mycobacteriaceae	Mycobacterium	Mycobacterium canettii	14	17	22	0	9	30	34	16	14	0	10	25	16	0	21	24	23	0	32	15	59	0	0	30	18	0	30	0	0	0	24	0	0	19	6	14	34	15	12	23	11	0
Bacteria|Actinobacteria|Actinobacteria|Corynebacteriales|Mycobacteriaceae|Mycobacterium|Mycobacterium chelonae	Bacteria	Actinobacteria	Actinobacteria	Corynebacteriales	Mycobacteriaceae	Mycobacterium	Mycobacterium chelonae	90	73	58	0	15	63	102	153	68	0	33	102	60	0	126	104	60	0	103	46	56	0	0	121	86	0	80	0	0	0	32	0	0	86	38	48	90	39	68	120	44	0
Bacteria|Actinobacteria|Actinobacteria|Corynebacteriales|Mycobacteriaceae|Mycobacterium|Mycobacterium chimaera	Bacteria	Actinobacteria	Actinobacteria	Corynebacteriales	Mycobacteriaceae	Mycobacterium	Mycobacterium chimaera	5	9	6	0	1	1	19	4	13	0	5	7	10	0	4	9	2	0	3	0	5	0	0	8	5	0	3	0	0	0	3	0	0	9	4	5	10	6	6	12	8	0
Bacteria|Actinobacteria|Actinobacteria|Corynebacteriales|Mycobacteriaceae|Mycobacterium|Mycobacterium chubuense	Bacteria	Actinobacteria	Actinobacteria	Corynebacteriales	Mycobacteriaceae	Mycobacterium	Mycobacterium chubuense	62	79	47	0	18	83	71	144	65	0	51	66	71	0	82	46	82	0	116	44	146	0	0	68	52	0	100	0	0	0	55	0	0	122	75	37	61	36	43	116	39	0
Bacteria|Actinobacteria|Actinobacteria|Corynebacteriales|Mycobacteriaceae|Mycobacterium|Mycobacterium colombiense	Bacteria	Actinobacteria	Actinobacteria	Corynebacteriales	Mycobacteriaceae	Mycobacterium	Mycobacterium colombiense	77	81	76	0	14	71	79	90	55	0	55	65	41	0	80	77	71	0	54	50	119	0	0	101	70	0	82	0	0	0	45	0	0	104	31	48	75	37	84	103	21	0
Bacteria|Actinobacteria|Actinobacteria|Corynebacteriales|Mycobacteriaceae|Mycobacterium|Mycobacterium dioxanotrophicus	Bacteria	Actinobacteria	Actinobacteria	Corynebacteriales	Mycobacteriaceae	Mycobacterium	Mycobacterium dioxanotrophicus	226	180	222	0	28	208	236	284	193	0	125	242	162	0	284	170	140	0	160	90	372	0	0	233	214	0	174	0	0	0	127	0	0	212	122	119	201	95	288	294	109	0
Bacteria|Actinobacteria|Actinobacteria|Corynebacteriales|Mycobacteriaceae|Mycobacterium|Mycobacterium fortuitum	Bacteria	Actinobacteria	Actinobacteria	Corynebacteriales	Mycobacteriaceae	Mycobacterium	Mycobacterium fortuitum	40	45	15	0	7	6	49	35	13	0	6	24	22	0	8	15	11	0	12	5	13	0	0	25	27	0	6	0	0	0	14	0	0	41	7	24	25	6	23	26	10	0
Bacteria|Actinobacteria|Actinobacteria|Corynebacteriales|Mycobacteriaceae|Mycobacterium|Mycobacterium gilvum	Bacteria	Actinobacteria	Actinobacteria	Corynebacteriales	Mycobacteriaceae	Mycobacterium	Mycobacterium gilvum	114	105	121	0	23	109	159	170	120	0	57	124	112	0	59	121	80	0	132	52	138	0	0	133	111	0	88	0	0	0	70	0	0	135	72	89	136	65	120	196	42	0
Bacteria|Actinobacteria|Actinobacteria|Corynebacteriales|Mycobacteriaceae|Mycobacterium|Mycobacterium goodii	Bacteria	Actinobacteria	Actinobacteria	Corynebacteriales	Mycobacteriaceae	Mycobacterium	Mycobacterium goodii	94	120	69	0	16	72	92	98	73	0	55	106	68	0	136	115	96	0	126	44	201	0	0	94	81	0	104	0	0	0	54	0	0	121	73	48	115	44	75	170	41	0
Bacteria|Actinobacteria|Actinobacteria|Corynebacteriales|Mycobacteriaceae|Mycobacterium|Mycobacterium haemophilum	Bacteria	Actinobacteria	Actinobacteria	Corynebacteriales	Mycobacteriaceae	Mycobacterium	Mycobacterium haemophilum	137	126	164	0	27	63	158	117	96	0	42	122	124	0	90	172	68	0	100	38	199	0	0	216	136	0	85	0	0	0	80	0	0	147	106	125	132	45	193	218	77	0
Bacteria|Actinobacteria|Actinobacteria|Corynebacteriales|Mycobacteriaceae|Mycobacterium|Mycobacterium immunogenum	Bacteria	Actinobacteria	Actinobacteria	Corynebacteriales	Mycobacteriaceae	Mycobacterium	Mycobacterium immunogenum	100	117	119	0	38	91	175	84	100	0	72	124	77	0	146	168	98	0	96	41	276	0	0	126	102	0	151	0	0	0	83	0	0	167	86	56	137	72	144	167	83	0
Bacteria|Actinobacteria|Actinobacteria|Corynebacteriales|Mycobacteriaceae|Mycobacterium|Mycobacterium indicus pranii	Bacteria	Actinobacteria	Actinobacteria	Corynebacteriales	Mycobacteriaceae	Mycobacterium	Mycobacterium indicus pranii	0	0	2	0	0	1	0	1	0	0	3	4	1	0	2	1	2	0	4	3	3	0	0	2	0	0	6	0	0	0	1	0	0	3	2	0	1	1	0	0	0	0
Bacteria|Actinobacteria|Actinobacteria|Corynebacteriales|Mycobacteriaceae|Mycobacterium|Mycobacterium intracellulare	Bacteria	Actinobacteria	Actinobacteria	Corynebacteriales	Mycobacteriaceae	Mycobacterium	Mycobacterium intracellulare	9	8	8	0	4	25	17	38	9	0	5	21	6	0	10	17	24	0	24	12	36	0	0	14	15	0	52	0	0	0	7	0	0	24	19	4	17	10	9	24	5	0
Bacteria|Actinobacteria|Actinobacteria|Corynebacteriales|Mycobacteriaceae|Mycobacterium|Mycobacterium kansasii	Bacteria	Actinobacteria	Actinobacteria	Corynebacteriales	Mycobacteriaceae	Mycobacterium	Mycobacterium kansasii	141	184	135	0	26	157	192	149	98	0	110	149	119	0	172	175	150	0	113	65	150	0	0	204	139	0	283	0	0	0	113	0	0	212	102	82	140	77	190	243	67	0
Bacteria|Actinobacteria|Actinobacteria|Corynebacteriales|Mycobacteriaceae|Mycobacterium|Mycobacterium leprae	Bacteria	Actinobacteria	Actinobacteria	Corynebacteriales	Mycobacteriaceae	Mycobacterium	Mycobacterium leprae	65	27	63	0	13	43	81	72	47	0	49	50	53	0	33	65	40	0	68	17	44	0	0	72	62	0	25	0	0	0	40	0	0	74	25	40	53	28	54	115	29	0
Bacteria|Actinobacteria|Actinobacteria|Corynebacteriales|Mycobacteriaceae|Mycobacterium|Mycobacterium liflandii	Bacteria	Actinobacteria	Actinobacteria	Corynebacteriales	Mycobacteriaceae	Mycobacterium	Mycobacterium liflandii	1	0	0	0	0	0	2	0	0	0	0	0	0	0	0	0	0	0	0	0	1	0	0	0	0	0	0	0	0	0	1	0	0	0	0	1	0	0	0	0	0	0
Bacteria|Actinobacteria|Actinobacteria|Corynebacteriales|Mycobacteriaceae|Mycobacterium|Mycobacterium litorale	Bacteria	Actinobacteria	Actinobacteria	Corynebacteriales	Mycobacteriaceae	Mycobacterium	Mycobacterium litorale	100	113	91	0	12	161	167	204	104	0	63	145	100	0	94	143	97	0	132	44	116	0	0	141	110	0	183	0	0	0	84	0	0	165	69	53	119	55	99	168	75	0
Bacteria|Actinobacteria|Actinobacteria|Corynebacteriales|Mycobacteriaceae|Mycobacterium|Mycobacterium marinum	Bacteria	Actinobacteria	Actinobacteria	Corynebacteriales	Mycobacteriaceae	Mycobacterium	Mycobacterium marinum	65	80	30	0	10	72	50	109	54	0	48	84	42	0	60	47	76	0	67	37	141	0	0	82	71	0	83	0	0	0	26	0	0	73	61	29	59	36	74	87	28	0
Bacteria|Actinobacteria|Actinobacteria|Corynebacteriales|Mycobacteriaceae|Mycobacterium|Mycobacterium marseillense	Bacteria	Actinobacteria	Actinobacteria	Corynebacteriales	Mycobacteriaceae	Mycobacterium	Mycobacterium marseillense	18	33	10	0	11	36	22	35	24	0	17	37	17	0	16	28	25	0	44	12	19	0	0	27	16	0	84	0	0	0	28	0	0	39	20	12	28	12	24	45	9	0
Bacteria|Actinobacteria|Actinobacteria|Corynebacteriales|Mycobacteriaceae|Mycobacterium|Mycobacterium paraintracellulare	Bacteria	Actinobacteria	Actinobacteria	Corynebacteriales	Mycobacteriaceae	Mycobacterium	Mycobacterium paraintracellulare	7	2	5	0	4	8	8	4	5	0	6	11	7	0	7	8	0	0	3	1	5	0	0	6	3	0	2	0	0	0	2	0	0	8	6	4	12	4	4	3	3	0
Bacteria|Actinobacteria|Actinobacteria|Corynebacteriales|Mycobacteriaceae|Mycobacterium|Mycobacterium phlei	Bacteria	Actinobacteria	Actinobacteria	Corynebacteriales	Mycobacteriaceae	Mycobacterium	Mycobacterium phlei	123	103	133	0	32	162	205	285	136	0	92	182	99	0	184	131	114	0	142	57	200	0	0	193	323	0	165	0	0	0	101	0	0	169	108	80	115	78	150	253	57	0
Bacteria|Actinobacteria|Actinobacteria|Corynebacteriales|Mycobacteriaceae|Mycobacterium|Mycobacterium rhodesiae	Bacteria	Actinobacteria	Actinobacteria	Corynebacteriales	Mycobacteriaceae	Mycobacterium	Mycobacterium rhodesiae	113	129	139	0	16	67	152	118	101	0	37	138	94	0	82	173	73	0	112	71	142	0	0	128	130	0	137	0	0	0	71	0	0	198	81	103	125	57	190	184	86	0
Bacteria|Actinobacteria|Actinobacteria|Corynebacteriales|Mycobacteriaceae|Mycobacterium|Mycobacterium rutilum	Bacteria	Actinobacteria	Actinobacteria	Corynebacteriales	Mycobacteriaceae	Mycobacterium	Mycobacterium rutilum	95	130	72	0	16	169	110	179	105	0	81	96	74	0	118	102	111	0	152	47	228	0	0	112	102	0	143	0	0	0	63	0	0	128	92	63	115	60	102	191	43	0
Bacteria|Actinobacteria|Actinobacteria|Corynebacteriales|Mycobacteriaceae|Mycobacterium|Mycobacterium saopaulense	Bacteria	Actinobacteria	Actinobacteria	Corynebacteriales	Mycobacteriaceae	Mycobacterium	Mycobacterium saopaulense	107	147	126	0	27	165	225	135	108	0	103	131	108	0	113	135	122	0	158	64	105	0	0	153	125	0	106	0	0	0	68	0	0	161	97	91	195	72	110	235	52	0
Bacteria|Actinobacteria|Actinobacteria|Corynebacteriales|Mycobacteriaceae|Mycobacterium|Mycobacterium shigaense	Bacteria	Actinobacteria	Actinobacteria	Corynebacteriales	Mycobacteriaceae	Mycobacterium	Mycobacterium shigaense	56	60	46	0	10	86	80	114	42	0	45	49	32	0	85	63	70	0	72	41	72	0	0	43	69	0	77	0	0	0	34	0	0	62	64	40	60	26	60	102	24	0
Bacteria|Actinobacteria|Actinobacteria|Corynebacteriales|Mycobacteriaceae|Mycobacterium|Mycobacterium simiae	Bacteria	Actinobacteria	Actinobacteria	Corynebacteriales	Mycobacteriaceae	Mycobacterium	Mycobacterium simiae	47	83	62	0	9	58	99	108	80	0	26	82	72	0	36	51	50	0	88	22	62	0	0	104	67	0	56	0	0	0	31	0	0	132	21	39	99	41	53	116	59	0
Bacteria|Actinobacteria|Actinobacteria|Corynebacteriales|Mycobacteriaceae|Mycobacterium|Mycobacterium sinense	Bacteria	Actinobacteria	Actinobacteria	Corynebacteriales	Mycobacteriaceae	Mycobacterium	Mycobacterium sinense	162	179	140	0	26	117	184	200	149	0	67	164	147	0	121	152	129	0	145	75	192	0	0	148	165	0	100	0	0	0	94	0	0	191	83	85	182	75	132	258	89	0
Bacteria|Actinobacteria|Actinobacteria|Corynebacteriales|Mycobacteriaceae|Mycobacterium|Mycobacterium smegmatis	Bacteria	Actinobacteria	Actinobacteria	Corynebacteriales	Mycobacteriaceae	Mycobacterium	Mycobacterium smegmatis	210	241	196	0	48	216	234	372	275	0	134	203	212	0	211	211	232	0	179	98	323	0	0	275	268	0	237	0	0	0	122	0	0	286	128	141	174	91	190	384	77	0
Bacteria|Actinobacteria|Actinobacteria|Corynebacteriales|Mycobacteriaceae|Mycobacterium|Mycobacterium sp. EPa45	Bacteria	Actinobacteria	Actinobacteria	Corynebacteriales	Mycobacteriaceae	Mycobacterium	Mycobacterium sp. EPa45	69	74	73	0	8	70	140	144	56	0	26	86	98	0	37	89	85	0	50	30	47	0	0	70	79	0	169	0	0	0	42	0	0	70	32	32	94	28	63	128	38	0
Bacteria|Actinobacteria|Actinobacteria|Corynebacteriales|Mycobacteriaceae|Mycobacterium|Mycobacterium sp. JLS	Bacteria	Actinobacteria	Actinobacteria	Corynebacteriales	Mycobacteriaceae	Mycobacterium	Mycobacterium sp. JLS	15	33	14	0	1	17	13	11	21	0	4	15	21	0	7	13	5	0	21	10	17	0	0	26	9	0	3	0	0	0	12	0	0	24	7	5	30	10	24	17	11	0
Bacteria|Actinobacteria|Actinobacteria|Corynebacteriales|Mycobacteriaceae|Mycobacterium|Mycobacterium sp. JS623	Bacteria	Actinobacteria	Actinobacteria	Corynebacteriales	Mycobacteriaceae	Mycobacterium	Mycobacterium sp. JS623	42	66	66	0	14	69	84	91	84	0	35	58	63	0	65	73	59	0	76	34	109	0	0	68	54	0	39	0	0	0	42	0	0	88	79	37	82	23	53	87	29	0
Bacteria|Actinobacteria|Actinobacteria|Corynebacteriales|Mycobacteriaceae|Mycobacterium|Mycobacterium sp. MOTT36Y	Bacteria	Actinobacteria	Actinobacteria	Corynebacteriales	Mycobacteriaceae	Mycobacterium	Mycobacterium sp. MOTT36Y	1	1	0	0	0	26	1	1	0	0	1	3	1	0	1	0	10	0	1	0	0	0	0	0	0	0	0	0	0	0	1	0	0	0	0	1	0	2	1	1	0	0
Bacteria|Actinobacteria|Actinobacteria|Corynebacteriales|Mycobacteriaceae|Mycobacterium|Mycobacterium sp. MS1601	Bacteria	Actinobacteria	Actinobacteria	Corynebacteriales	Mycobacteriaceae	Mycobacterium	Mycobacterium sp. MS1601	170	167	100	0	28	168	227	192	120	0	70	134	116	0	129	178	70	0	175	34	191	0	0	194	157	0	97	0	0	0	118	0	0	228	88	122	179	53	177	186	73	0
Bacteria|Actinobacteria|Actinobacteria|Corynebacteriales|Mycobacteriaceae|Mycobacterium|Mycobacterium sp. PYR15	Bacteria	Actinobacteria	Actinobacteria	Corynebacteriales	Mycobacteriaceae	Mycobacterium	Mycobacterium sp. PYR15	26	46	31	0	4	78	40	26	52	0	4	49	29	0	20	41	50	0	26	13	68	0	0	43	26	0	10	0	0	0	16	0	0	92	19	20	41	13	32	58	23	0
Bacteria|Actinobacteria|Actinobacteria|Corynebacteriales|Mycobacteriaceae|Mycobacterium|Mycobacterium sp. QIA-37	Bacteria	Actinobacteria	Actinobacteria	Corynebacteriales	Mycobacteriaceae	Mycobacterium	Mycobacterium sp. QIA-37	26	73	45	0	12	33	67	43	37	0	18	54	32	0	27	49	28	0	68	31	29	0	0	40	59	0	85	0	0	0	23	0	0	50	56	23	40	27	42	61	29	0
Bacteria|Actinobacteria|Actinobacteria|Corynebacteriales|Mycobacteriaceae|Mycobacterium|Mycobacterium sp. VKM Ac-1817D	Bacteria	Actinobacteria	Actinobacteria	Corynebacteriales	Mycobacteriaceae	Mycobacterium	Mycobacterium sp. VKM Ac-1817D	8	13	7	0	0	13	11	11	14	0	5	11	13	0	14	19	7	0	28	5	17	0	0	21	9	0	7	0	0	0	1	0	0	17	8	10	26	9	8	16	6	0
Bacteria|Actinobacteria|Actinobacteria|Corynebacteriales|Mycobacteriaceae|Mycobacterium|Mycobacterium sp. WY10	Bacteria	Actinobacteria	Actinobacteria	Corynebacteriales	Mycobacteriaceae	Mycobacterium	Mycobacterium sp. WY10	29	17	25	0	2	9	20	36	13	0	29	17	10	0	7	18	6	0	7	5	21	0	0	18	16	0	7	0	0	0	13	0	0	40	3	14	23	8	30	22	10	0
Bacteria|Actinobacteria|Actinobacteria|Corynebacteriales|Mycobacteriaceae|Mycobacterium|Mycobacterium sp. YC-RL4	Bacteria	Actinobacteria	Actinobacteria	Corynebacteriales	Mycobacteriaceae	Mycobacterium	Mycobacterium sp. YC-RL4	105	101	90	0	34	111	128	279	123	0	111	126	61	0	160	101	143	0	113	72	229	0	0	126	123	0	90	0	0	0	60	0	0	138	84	51	87	47	84	186	61	0
Bacteria|Actinobacteria|Actinobacteria|Corynebacteriales|Mycobacteriaceae|Mycobacterium|Mycobacterium sp. djl-10	Bacteria	Actinobacteria	Actinobacteria	Corynebacteriales	Mycobacteriaceae	Mycobacterium	Mycobacterium sp. djl-10	165	163	154	0	40	342	199	372	186	0	123	203	135	0	211	191	201	0	139	114	340	0	0	199	145	0	400	0	0	0	104	0	0	232	148	108	207	83	153	311	93	0
Bacteria|Actinobacteria|Actinobacteria|Corynebacteriales|Mycobacteriaceae|Mycobacterium|Mycobacterium stephanolepidis	Bacteria	Actinobacteria	Actinobacteria	Corynebacteriales	Mycobacteriaceae	Mycobacterium	Mycobacterium stephanolepidis	52	99	95	0	16	149	125	86	44	0	76	89	44	0	107	71	100	0	86	33	139	0	0	96	47	0	50	0	0	0	60	0	0	93	66	66	129	49	57	223	54	0
Bacteria|Actinobacteria|Actinobacteria|Corynebacteriales|Mycobacteriaceae|Mycobacterium|Mycobacterium terrae	Bacteria	Actinobacteria	Actinobacteria	Corynebacteriales	Mycobacteriaceae	Mycobacterium	Mycobacterium terrae	70	100	89	0	13	60	119	105	72	0	65	100	71	0	111	88	69	0	70	40	118	0	0	75	61	0	52	0	0	0	56	0	0	133	39	52	100	39	93	122	47	0
Bacteria|Actinobacteria|Actinobacteria|Corynebacteriales|Mycobacteriaceae|Mycobacterium|Mycobacterium thermoresistibile	Bacteria	Actinobacteria	Actinobacteria	Corynebacteriales	Mycobacteriaceae	Mycobacterium	Mycobacterium thermoresistibile	41	74	69	0	17	148	88	184	53	0	31	72	52	0	39	66	46	0	74	43	61	0	0	67	95	0	106	0	0	0	44	0	0	152	31	51	64	24	78	87	21	0
Bacteria|Actinobacteria|Actinobacteria|Corynebacteriales|Mycobacteriaceae|Mycobacterium|Mycobacterium tuberculosis	Bacteria	Actinobacteria	Actinobacteria	Corynebacteriales	Mycobacteriaceae	Mycobacterium	Mycobacterium tuberculosis	75	79	51	0	17	84	57	41	43	0	42	66	63	0	93	54	54	0	59	19	158	0	0	77	56	0	55	0	0	0	26	0	0	77	54	26	61	32	57	103	37	0
Bacteria|Actinobacteria|Actinobacteria|Corynebacteriales|Mycobacteriaceae|Mycobacterium|Mycobacterium ulcerans	Bacteria	Actinobacteria	Actinobacteria	Corynebacteriales	Mycobacteriaceae	Mycobacterium	Mycobacterium ulcerans	8	10	11	0	3	12	17	9	17	0	19	9	8	0	3	11	5	0	4	8	20	0	0	4	20	0	6	0	0	0	11	0	0	9	10	6	10	9	12	16	7	0
Bacteria|Actinobacteria|Actinobacteria|Corynebacteriales|Mycobacteriaceae|Mycobacterium|Mycobacterium vaccae	Bacteria	Actinobacteria	Actinobacteria	Corynebacteriales	Mycobacteriaceae	Mycobacterium	Mycobacterium vaccae	85	92	70	0	23	140	136	213	155	0	44	78	73	0	84	92	75	0	145	59	165	0	0	126	98	0	126	0	0	0	75	0	0	166	104	50	119	31	90	169	49	0
Bacteria|Actinobacteria|Actinobacteria|Corynebacteriales|Mycobacteriaceae|Mycobacterium|Mycobacterium vanbaalenii	Bacteria	Actinobacteria	Actinobacteria	Corynebacteriales	Mycobacteriaceae	Mycobacterium	Mycobacterium vanbaalenii	87	84	67	0	15	88	118	154	61	0	40	94	99	0	59	89	71	0	66	28	116	0	0	90	67	0	73	0	0	0	50	0	0	122	39	53	98	38	97	132	48	0
Bacteria|Actinobacteria|Actinobacteria|Corynebacteriales|Mycobacteriaceae|Mycobacterium|Mycobacterium yongonense	Bacteria	Actinobacteria	Actinobacteria	Corynebacteriales	Mycobacteriaceae	Mycobacterium	Mycobacterium yongonense	2	4	1	0	1	0	0	0	2	0	1	6	2	0	2	3	5	0	1	3	9	0	0	12	3	0	2	0	0	0	2	0	0	8	0	8	3	1	6	3	0	0
Bacteria|Actinobacteria|Actinobacteria|Corynebacteriales|NA|Lawsonella|Lawsonella clevelandensis	Bacteria	Actinobacteria	Actinobacteria	Corynebacteriales	NA	Lawsonella	Lawsonella clevelandensis	288	289	315	0	42	270	447	247	262	0	137	316	242	0	160	333	190	0	207	108	367	0	0	329	355	0	129	0	0	0	171	0	0	278	176	184	303	131	336	418	150	0
Bacteria|Actinobacteria|Actinobacteria|Corynebacteriales|Nocardiaceae	Bacteria	Actinobacteria	Actinobacteria	Corynebacteriales	Nocardiaceae	NA	NA	33	31	26	0	9	36	16	100	16	0	19	21	20	0	31	20	47	0	28	6	24	0	0	48	22	0	87	0	0	0	30	0	0	35	22	11	30	10	39	27	7	0
Bacteria|Actinobacteria|Actinobacteria|Corynebacteriales|Nocardiaceae|Nocardia	Bacteria	Actinobacteria	Actinobacteria	Corynebacteriales	Nocardiaceae	Nocardia	NA	78	93	68	0	12	122	71	108	91	0	60	61	68	0	178	99	72	0	79	45	178	0	0	82	67	0	96	0	0	0	31	0	0	82	81	45	68	28	76	108	33	0
Bacteria|Actinobacteria|Actinobacteria|Corynebacteriales|Nocardiaceae|Nocardia|Nocardia brasiliensis	Bacteria	Actinobacteria	Actinobacteria	Corynebacteriales	Nocardiaceae	Nocardia	Nocardia brasiliensis	139	153	140	0	46	255	160	324	115	0	104	149	108	0	139	136	156	0	166	80	251	0	0	137	105	0	261	0	0	0	78	0	0	171	96	78	175	53	108	214	61	0
Bacteria|Actinobacteria|Actinobacteria|Corynebacteriales|Nocardiaceae|Nocardia|Nocardia cyriacigeorgica	Bacteria	Actinobacteria	Actinobacteria	Corynebacteriales	Nocardiaceae	Nocardia	Nocardia cyriacigeorgica	92	105	86	0	19	97	163	148	93	0	53	92	51	0	102	103	83	0	82	40	137	0	0	119	108	0	104	0	0	0	73	0	0	153	46	69	125	42	88	149	58	0
Bacteria|Actinobacteria|Actinobacteria|Corynebacteriales|Nocardiaceae|Nocardia|Nocardia farcinica	Bacteria	Actinobacteria	Actinobacteria	Corynebacteriales	Nocardiaceae	Nocardia	Nocardia farcinica	81	94	84	0	23	178	151	330	94	0	108	92	47	0	278	138	80	0	120	63	236	0	0	156	109	0	76	0	0	0	42	0	0	112	126	45	105	36	128	139	29	0
Bacteria|Actinobacteria|Actinobacteria|Corynebacteriales|Nocardiaceae|Nocardia|Nocardia nova	Bacteria	Actinobacteria	Actinobacteria	Corynebacteriales	Nocardiaceae	Nocardia	Nocardia nova	93	160	118	0	47	263	202	302	139	0	154	137	124	0	308	216	202	0	196	72	285	0	0	182	207	0	141	0	0	0	77	0	0	285	165	104	127	70	136	219	74	0
Bacteria|Actinobacteria|Actinobacteria|Corynebacteriales|Nocardiaceae|Nocardia|Nocardia seriolae	Bacteria	Actinobacteria	Actinobacteria	Corynebacteriales	Nocardiaceae	Nocardia	Nocardia seriolae	132	165	178	0	27	183	175	274	134	0	128	164	114	0	131	156	139	0	210	90	265	0	0	192	152	0	208	0	0	0	134	0	0	248	119	113	181	91	172	195	69	0
Bacteria|Actinobacteria|Actinobacteria|Corynebacteriales|Nocardiaceae|Nocardia|Nocardia soli	Bacteria	Actinobacteria	Actinobacteria	Corynebacteriales	Nocardiaceae	Nocardia	Nocardia soli	144	90	128	0	37	103	162	210	166	0	76	81	95	0	216	162	165	0	123	67	169	0	0	125	171	0	100	0	0	0	87	0	0	167	65	53	125	48	88	156	68	0
Bacteria|Actinobacteria|Actinobacteria|Corynebacteriales|Nocardiaceae|Nocardia|Nocardia terpenica	Bacteria	Actinobacteria	Actinobacteria	Corynebacteriales	Nocardiaceae	Nocardia	Nocardia terpenica	110	122	113	0	19	180	151	396	92	0	88	94	95	0	120	94	117	0	99	61	203	0	0	150	117	0	283	0	0	0	68	0	0	165	97	69	116	40	108	152	52	0
Bacteria|Actinobacteria|Actinobacteria|Corynebacteriales|Nocardiaceae|Rhodococcus	Bacteria	Actinobacteria	Actinobacteria	Corynebacteriales	Nocardiaceae	Rhodococcus	NA	847	955	856	0	123	713	1018	1202	797	0	408	752	735	0	706	932	697	0	737	366	1012	0	0	1016	825	0	790	0	0	0	535	0	0	1266	449	554	1028	420	949	1227	479	0
Bacteria|Actinobacteria|Actinobacteria|Corynebacteriales|Nocardiaceae|Rhodococcus|Rhodococcus aetherivorans	Bacteria	Actinobacteria	Actinobacteria	Corynebacteriales	Nocardiaceae	Rhodococcus	Rhodococcus aetherivorans	7	32	12	0	4	21	26	35	11	0	23	29	15	0	38	14	20	0	37	7	34	0	0	34	25	0	26	0	0	0	17	0	0	33	16	18	31	17	21	40	4	0
Bacteria|Actinobacteria|Actinobacteria|Corynebacteriales|Nocardiaceae|Rhodococcus|Rhodococcus erythropolis	Bacteria	Actinobacteria	Actinobacteria	Corynebacteriales	Nocardiaceae	Rhodococcus	Rhodococcus erythropolis	56	42	31	0	7	50	59	67	64	0	34	37	46	0	61	37	52	0	45	22	97	0	0	59	52	0	17	0	0	0	28	0	0	35	20	28	33	18	46	77	16	0
Bacteria|Actinobacteria|Actinobacteria|Corynebacteriales|Nocardiaceae|Rhodococcus|Rhodococcus fascians	Bacteria	Actinobacteria	Actinobacteria	Corynebacteriales	Nocardiaceae	Rhodococcus	Rhodococcus fascians	101	83	97	0	20	57	98	92	88	0	28	163	82	0	66	101	49	0	97	21	72	0	0	133	97	0	40	0	0	0	78	0	0	142	50	61	149	48	83	206	54	0
Bacteria|Actinobacteria|Actinobacteria|Corynebacteriales|Nocardiaceae|Rhodococcus|Rhodococcus hoagii	Bacteria	Actinobacteria	Actinobacteria	Corynebacteriales	Nocardiaceae	Rhodococcus	Rhodococcus hoagii	135	121	94	0	24	411	238	140	91	0	146	150	95	0	186	107	125	0	125	60	85	0	0	116	112	0	130	0	0	0	94	0	0	145	153	53	144	54	134	282	58	0
Bacteria|Actinobacteria|Actinobacteria|Corynebacteriales|Nocardiaceae|Rhodococcus|Rhodococcus jostii	Bacteria	Actinobacteria	Actinobacteria	Corynebacteriales	Nocardiaceae	Rhodococcus	Rhodococcus jostii	38	30	20	0	8	30	37	57	30	0	6	30	19	0	20	32	28	0	15	8	12	0	0	41	20	0	103	0	0	0	12	0	0	52	6	17	29	19	17	37	15	0
Bacteria|Actinobacteria|Actinobacteria|Corynebacteriales|Nocardiaceae|Rhodococcus|Rhodococcus opacus	Bacteria	Actinobacteria	Actinobacteria	Corynebacteriales	Nocardiaceae	Rhodococcus	Rhodococcus opacus	366	352	340	0	64	335	514	317	397	0	181	361	332	0	290	417	327	0	361	135	330	0	0	369	352	0	320	0	0	0	215	0	0	384	195	251	374	168	355	556	168	0
Bacteria|Actinobacteria|Actinobacteria|Corynebacteriales|Nocardiaceae|Rhodococcus|Rhodococcus pyridinivorans	Bacteria	Actinobacteria	Actinobacteria	Corynebacteriales	Nocardiaceae	Rhodococcus	Rhodococcus pyridinivorans	10	10	9	0	2	17	13	8	7	0	12	17	8	0	17	5	7	0	10	3	7	0	0	8	8	0	4	0	0	0	10	0	0	7	3	10	15	7	12	17	5	0
Bacteria|Actinobacteria|Actinobacteria|Corynebacteriales|Nocardiaceae|Rhodococcus|Rhodococcus qingshengii	Bacteria	Actinobacteria	Actinobacteria	Corynebacteriales	Nocardiaceae	Rhodococcus	Rhodococcus qingshengii	11	5	6	0	0	1	4	48	5	0	5	2	7	0	4	9	3	0	2	4	2	0	0	9	8	0	0	0	0	0	1	0	0	0	4	4	2	1	10	12	2	0
Bacteria|Actinobacteria|Actinobacteria|Corynebacteriales|Nocardiaceae|Rhodococcus|Rhodococcus rhodochrous	Bacteria	Actinobacteria	Actinobacteria	Corynebacteriales	Nocardiaceae	Rhodococcus	Rhodococcus rhodochrous	44	66	49	0	7	30	54	134	58	0	14	67	59	0	71	78	38	0	49	21	66	0	0	81	64	0	34	0	0	0	41	0	0	128	22	43	94	27	54	84	36	0
Bacteria|Actinobacteria|Actinobacteria|Corynebacteriales|Nocardiaceae|Rhodococcus|Rhodococcus ruber	Bacteria	Actinobacteria	Actinobacteria	Corynebacteriales	Nocardiaceae	Rhodococcus	Rhodococcus ruber	78	60	79	0	20	89	111	152	102	0	50	66	80	0	64	71	82	0	102	62	85	0	0	75	64	0	51	0	0	0	46	0	0	114	39	55	94	43	72	132	43	0
Bacteria|Actinobacteria|Actinobacteria|Corynebacteriales|Nocardiaceae|Rhodococcus|Rhodococcus sp. 008	Bacteria	Actinobacteria	Actinobacteria	Corynebacteriales	Nocardiaceae	Rhodococcus	Rhodococcus sp. 008	4	2	13	0	4	13	2	22	1	0	3	5	11	0	6	4	13	0	3	6	14	0	0	5	7	0	4	0	0	0	1	0	0	4	1	4	6	1	5	22	0	0
Bacteria|Actinobacteria|Actinobacteria|Corynebacteriales|Nocardiaceae|Rhodococcus|Rhodococcus sp. 2G	Bacteria	Actinobacteria	Actinobacteria	Corynebacteriales	Nocardiaceae	Rhodococcus	Rhodococcus sp. 2G	15	5	6	0	0	39	4	15	5	0	1	10	5	0	1	3	15	0	17	1	4	0	0	8	7	0	5	0	0	0	9	0	0	7	1	11	6	0	11	9	3	0
Bacteria|Actinobacteria|Actinobacteria|Corynebacteriales|Nocardiaceae|Rhodococcus|Rhodococcus sp. B7740	Bacteria	Actinobacteria	Actinobacteria	Corynebacteriales	Nocardiaceae	Rhodococcus	Rhodococcus sp. B7740	122	136	126	0	38	201	191	189	156	0	96	208	105	0	228	188	143	0	119	60	249	0	0	178	139	0	195	0	0	0	96	0	0	142	120	76	151	70	173	271	88	0
Bacteria|Actinobacteria|Actinobacteria|Corynebacteriales|Nocardiaceae|Rhodococcus|Rhodococcus sp. BH4	Bacteria	Actinobacteria	Actinobacteria	Corynebacteriales	Nocardiaceae	Rhodococcus	Rhodococcus sp. BH4	3	2	5	0	0	1	9	3	2	0	0	2	7	0	2	2	2	0	4	0	2	0	0	2	5	0	3	0	0	0	3	0	0	6	1	2	8	0	1	8	1	0
Bacteria|Actinobacteria|Actinobacteria|Corynebacteriales|Nocardiaceae|Rhodococcus|Rhodococcus sp. H-CA8f	Bacteria	Actinobacteria	Actinobacteria	Corynebacteriales	Nocardiaceae	Rhodococcus	Rhodococcus sp. H-CA8f	0	0	4	0	0	1	1	1	2	0	1	4	8	0	1	4	2	0	2	1	1	0	0	1	2	0	8	0	0	0	1	0	0	1	2	3	9	0	1	8	0	0
Bacteria|Actinobacteria|Actinobacteria|Corynebacteriales|Nocardiaceae|Rhodococcus|Rhodococcus sp. MTM3W5.2	Bacteria	Actinobacteria	Actinobacteria	Corynebacteriales	Nocardiaceae	Rhodococcus	Rhodococcus sp. MTM3W5.2	72	129	84	0	11	88	104	178	101	0	27	88	80	0	68	81	45	0	104	37	116	0	0	106	89	0	81	0	0	0	56	0	0	183	52	50	110	36	96	159	39	0
Bacteria|Actinobacteria|Actinobacteria|Corynebacteriales|Nocardiaceae|Rhodococcus|Rhodococcus sp. PBTS 1	Bacteria	Actinobacteria	Actinobacteria	Corynebacteriales	Nocardiaceae	Rhodococcus	Rhodococcus sp. PBTS 1	259	198	263	0	66	353	387	320	295	0	239	357	204	0	278	300	278	0	286	139	366	0	0	288	256	0	225	0	0	0	144	0	0	284	248	177	237	114	241	428	124	0
Bacteria|Actinobacteria|Actinobacteria|Corynebacteriales|Nocardiaceae|Rhodococcus|Rhodococcus sp. PBTS 2	Bacteria	Actinobacteria	Actinobacteria	Corynebacteriales	Nocardiaceae	Rhodococcus	Rhodococcus sp. PBTS 2	30	38	67	0	9	35	43	64	31	0	7	86	40	0	19	56	22	0	30	13	38	0	0	65	38	0	20	0	0	0	35	0	0	54	21	29	57	18	46	159	21	0
Bacteria|Actinobacteria|Actinobacteria|Corynebacteriales|Nocardiaceae|Rhodococcus|Rhodococcus sp. WB1	Bacteria	Actinobacteria	Actinobacteria	Corynebacteriales	Nocardiaceae	Rhodococcus	Rhodococcus sp. WB1	16	13	14	0	6	22	8	13	16	0	6	10	9	0	79	19	26	0	31	7	49	0	0	22	11	0	18	0	0	0	5	0	0	8	28	9	7	4	26	22	4	0
Bacteria|Actinobacteria|Actinobacteria|Corynebacteriales|Nocardiaceae|Rhodococcus|Rhodococcus sp. WMMA185	Bacteria	Actinobacteria	Actinobacteria	Corynebacteriales	Nocardiaceae	Rhodococcus	Rhodococcus sp. WMMA185	122	97	129	0	11	137	159	90	93	0	83	87	70	0	147	98	109	0	100	40	146	0	0	111	89	0	96	0	0	0	51	0	0	63	110	71	105	33	85	172	39	0
Bacteria|Actinobacteria|Actinobacteria|Corynebacteriales|Nocardiaceae|Rhodococcus|Rhodococcus sp. YL-1	Bacteria	Actinobacteria	Actinobacteria	Corynebacteriales	Nocardiaceae	Rhodococcus	Rhodococcus sp. YL-1	3	8	6	0	5	14	9	3	13	0	2	5	3	0	5	5	1	0	4	4	7	0	0	0	14	0	2	0	0	0	5	0	0	6	3	4	5	8	9	11	2	0
Bacteria|Actinobacteria|Actinobacteria|Corynebacteriales|Nocardiaceae|Rhodococcus|Rhodococcus sp. p52	Bacteria	Actinobacteria	Actinobacteria	Corynebacteriales	Nocardiaceae	Rhodococcus	Rhodococcus sp. p52	7	6	1	0	1	1	10	8	10	0	3	5	1	0	3	8	4	0	3	0	2	0	0	4	6	0	0	0	0	0	0	0	0	19	9	1	3	1	4	5	3	0
Bacteria|Actinobacteria|Actinobacteria|Corynebacteriales|Segniliparaceae|Segniliparus|Segniliparus rotundus	Bacteria	Actinobacteria	Actinobacteria	Corynebacteriales	Segniliparaceae	Segniliparus	Segniliparus rotundus	145	154	156	0	33	156	246	345	128	0	76	163	135	0	133	127	131	0	152	57	147	0	0	163	167	0	100	0	0	0	110	0	0	175	82	117	206	82	126	218	103	0
Bacteria|Actinobacteria|Actinobacteria|Corynebacteriales|Tsukamurellaceae|Tsukamurella	Bacteria	Actinobacteria	Actinobacteria	Corynebacteriales	Tsukamurellaceae	Tsukamurella	NA	7	4	9	0	3	13	11	5	0	0	9	4	5	0	5	6	12	0	19	5	18	0	0	4	12	0	9	0	0	0	7	0	0	6	3	4	12	7	3	11	0	0
Bacteria|Actinobacteria|Actinobacteria|Corynebacteriales|Tsukamurellaceae|Tsukamurella|Tsukamurella paurometabola	Bacteria	Actinobacteria	Actinobacteria	Corynebacteriales	Tsukamurellaceae	Tsukamurella	Tsukamurella paurometabola	196	193	164	0	39	208	215	251	163	0	87	172	125	0	140	156	168	0	163	63	220	0	0	182	198	0	124	0	0	0	92	0	0	209	89	104	158	74	147	217	77	0
Bacteria|Actinobacteria|Actinobacteria|Corynebacteriales|Tsukamurellaceae|Tsukamurella|Tsukamurella sp. MH1	Bacteria	Actinobacteria	Actinobacteria	Corynebacteriales	Tsukamurellaceae	Tsukamurella	Tsukamurella sp. MH1	159	153	128	0	24	125	144	197	124	0	76	120	99	0	288	164	99	0	157	68	189	0	0	166	94	0	104	0	0	0	95	0	0	132	112	75	180	75	135	204	70	0
Bacteria|Actinobacteria|Actinobacteria|Frankiales	Bacteria	Actinobacteria	Actinobacteria	Frankiales	NA	NA	NA	27	19	17	0	10	93	26	47	10	0	25	30	18	0	82	16	75	0	45	30	85	0	0	35	29	0	47	0	0	0	20	0	0	46	44	7	42	13	21	35	19	0
Bacteria|Actinobacteria|Actinobacteria|Frankiales|Frankiaceae|Frankia	Bacteria	Actinobacteria	Actinobacteria	Frankiales	Frankiaceae	Frankia	NA	58	80	44	0	24	114	88	43	70	0	52	52	45	0	175	62	77	0	88	15	190	0	0	89	60	0	85	0	0	0	45	0	0	68	63	43	80	28	64	100	28	0
Bacteria|Actinobacteria|Actinobacteria|Frankiales|Frankiaceae|Frankia|Frankia alni	Bacteria	Actinobacteria	Actinobacteria	Frankiales	Frankiaceae	Frankia	Frankia alni	51	63	61	0	9	107	78	189	44	0	20	65	59	0	64	56	65	0	89	23	113	0	0	60	69	0	60	0	0	0	46	0	0	104	41	23	53	27	60	87	26	0
Bacteria|Actinobacteria|Actinobacteria|Frankiales|Frankiaceae|Frankia|Frankia casuarinae	Bacteria	Actinobacteria	Actinobacteria	Frankiales	Frankiaceae	Frankia	Frankia casuarinae	108	119	115	0	24	262	138	223	86	0	114	148	80	0	254	116	127	0	163	58	303	0	0	124	121	0	125	0	0	0	58	0	0	133	128	70	142	57	186	190	60	0
Bacteria|Actinobacteria|Actinobacteria|Frankiales|Frankiaceae|Frankia|Frankia inefficax	Bacteria	Actinobacteria	Actinobacteria	Frankiales	Frankiaceae	Frankia	Frankia inefficax	110	142	127	0	22	70	147	154	106	0	75	156	97	0	146	139	81	0	94	57	207	0	0	182	121	0	114	0	0	0	95	0	0	158	89	71	171	67	138	178	60	0
Bacteria|Actinobacteria|Actinobacteria|Frankiales|Frankiaceae|Frankia|Frankia sp. EAN1pec	Bacteria	Actinobacteria	Actinobacteria	Frankiales	Frankiaceae	Frankia	Frankia sp. EAN1pec	104	107	97	0	11	81	167	169	96	0	67	163	114	0	146	98	94	0	96	44	150	0	0	108	84	0	81	0	0	0	86	0	0	149	63	64	110	45	106	170	60	0
Bacteria|Actinobacteria|Actinobacteria|Frankiales|Frankiaceae|Frankia|Frankia sp. QA3	Bacteria	Actinobacteria	Actinobacteria	Frankiales	Frankiaceae	Frankia	Frankia sp. QA3	143	196	130	0	38	115	170	206	123	0	46	152	110	0	130	114	119	0	85	49	222	0	0	151	146	0	76	0	0	0	101	0	0	124	104	78	156	61	172	229	83	0
Bacteria|Actinobacteria|Actinobacteria|Frankiales|Frankiaceae|Frankia|Frankia symbiont of Datisca glomerata	Bacteria	Actinobacteria	Actinobacteria	Frankiales	Frankiaceae	Frankia	Frankia symbiont of Datisca glomerata	106	164	113	0	26	125	178	149	86	0	85	136	109	0	118	125	102	0	145	46	137	0	0	158	138	0	134	0	0	0	72	0	0	163	57	73	171	58	91	201	53	0
Bacteria|Actinobacteria|Actinobacteria|Frankiales|Frankiaceae|Jatrophihabitans|Jatrophihabitans sp. GAS493	Bacteria	Actinobacteria	Actinobacteria	Frankiales	Frankiaceae	Jatrophihabitans	Jatrophihabitans sp. GAS493	125	158	156	0	46	256	282	342	130	0	158	163	116	0	306	198	157	0	192	92	316	0	0	196	178	0	164	0	0	0	98	0	0	127	147	101	154	69	200	250	88	0
Bacteria|Actinobacteria|Actinobacteria|Frankiales|NA|NA|Frankineae bacterium MT45	Bacteria	Actinobacteria	Actinobacteria	Frankiales	NA	NA	Frankineae bacterium MT45	237	230	242	0	72	157	315	268	191	0	116	244	172	0	205	192	147	0	164	101	298	0	0	271	226	0	139	0	0	0	122	0	0	270	159	173	211	117	242	369	115	0
Bacteria|Actinobacteria|Actinobacteria|Geodermatophilales|Geodermatophilaceae	Bacteria	Actinobacteria	Actinobacteria	Geodermatophilales	Geodermatophilaceae	NA	NA	0	13	0	0	0	18	0	11	0	0	8	0	0	0	13	0	0	0	11	0	10	0	0	0	0	0	0	0	0	0	17	0	0	0	3	0	0	0	0	30	0	0
Bacteria|Actinobacteria|Actinobacteria|Geodermatophilales|Geodermatophilaceae|Blastococcus|Blastococcus saxobsidens	Bacteria	Actinobacteria	Actinobacteria	Geodermatophilales	Geodermatophilaceae	Blastococcus	Blastococcus saxobsidens	0	104	0	0	0	186	0	251	0	0	70	0	0	0	142	0	0	0	254	0	186	0	0	0	0	0	0	0	0	0	73	0	0	0	64	0	0	0	0	196	0	0
Bacteria|Actinobacteria|Actinobacteria|Geodermatophilales|Geodermatophilaceae|Geodermatophilus|Geodermatophilus obscurus	Bacteria	Actinobacteria	Actinobacteria	Geodermatophilales	Geodermatophilaceae	Geodermatophilus	Geodermatophilus obscurus	0	188	0	0	0	133	0	261	0	0	87	0	0	0	146	0	0	0	163	0	239	0	0	0	0	0	0	0	0	0	165	0	0	0	98	0	0	0	0	469	0	0
Bacteria|Actinobacteria|Actinobacteria|Geodermatophilales|Geodermatophilaceae|Modestobacter|Modestobacter marinus	Bacteria	Actinobacteria	Actinobacteria	Geodermatophilales	Geodermatophilaceae	Modestobacter	Modestobacter marinus	0	177	0	0	0	123	0	325	0	0	80	0	0	0	140	0	0	0	106	0	236	0	0	0	0	0	0	0	0	0	103	0	0	0	86	0	0	0	0	312	0	0
Bacteria|Actinobacteria|Actinobacteria|Micrococcales	Bacteria	Actinobacteria	Actinobacteria	Micrococcales	NA	NA	NA	887	832	778	0	191	1166	1079	1299	784	0	648	821	583	0	1177	891	883	0	932	458	1364	0	0	967	821	0	1214	0	0	0	520	0	0	786	652	489	948	416	720	1460	429	0
Bacteria|Actinobacteria|Actinobacteria|Micrococcales|Beutenbergiaceae|Beutenbergia|Beutenbergia cavernae	Bacteria	Actinobacteria	Actinobacteria	Micrococcales	Beutenbergiaceae	Beutenbergia	Beutenbergia cavernae	138	112	154	0	26	227	138	276	130	0	117	108	82	0	207	105	145	0	110	73	402	0	0	197	87	0	270	0	0	0	59	0	0	116	127	75	105	84	170	202	45	0
Bacteria|Actinobacteria|Actinobacteria|Micrococcales|Brevibacteriaceae|Brevibacterium	Bacteria	Actinobacteria	Actinobacteria	Micrococcales	Brevibacteriaceae	Brevibacterium	NA	420	292	345	0	47	616	658	436	401	0	373	389	300	0	514	446	368	0	374	168	598	0	0	437	372	0	334	0	0	0	187	0	0	367	318	227	338	194	408	660	197	0
Bacteria|Actinobacteria|Actinobacteria|Micrococcales|Brevibacteriaceae|Brevibacterium|Brevibacterium linens	Bacteria	Actinobacteria	Actinobacteria	Micrococcales	Brevibacteriaceae	Brevibacterium	Brevibacterium linens	501	436	471	0	107	561	709	463	479	0	311	470	404	0	652	612	455	0	567	161	786	0	0	515	455	0	489	0	0	0	250	0	0	535	331	320	440	219	445	681	234	0
Bacteria|Actinobacteria|Actinobacteria|Micrococcales|Brevibacteriaceae|Brevibacterium|Brevibacterium sandarakinum	Bacteria	Actinobacteria	Actinobacteria	Micrococcales	Brevibacteriaceae	Brevibacterium	Brevibacterium sandarakinum	158	166	182	0	25	153	224	247	150	0	110	156	114	0	196	189	105	0	192	71	336	0	0	242	186	0	150	0	0	0	100	0	0	184	134	103	169	97	177	234	73	0
Bacteria|Actinobacteria|Actinobacteria|Micrococcales|Brevibacteriaceae|Brevibacterium|Brevibacterium siliguriense	Bacteria	Actinobacteria	Actinobacteria	Micrococcales	Brevibacteriaceae	Brevibacterium	Brevibacterium siliguriense	129	176	167	0	43	167	184	180	126	0	135	156	127	0	150	171	154	0	193	97	254	0	0	149	162	0	219	0	0	0	84	0	0	198	97	89	172	62	139	276	72	0
Bacteria|Actinobacteria|Actinobacteria|Micrococcales|Cellulomonadaceae	Bacteria	Actinobacteria	Actinobacteria	Micrococcales	Cellulomonadaceae	NA	NA	0	0	0	0	0	0	0	0	1	0	0	0	0	0	0	0	0	0	0	0	0	0	0	0	0	0	0	0	0	0	0	0	0	0	0	0	0	2	0	0	0	0
Bacteria|Actinobacteria|Actinobacteria|Micrococcales|Cellulomonadaceae|Cellulomonas	Bacteria	Actinobacteria	Actinobacteria	Micrococcales	Cellulomonadaceae	Cellulomonas	NA	21	26	23	0	10	34	24	16	13	0	16	28	17	0	38	33	33	0	19	8	74	0	0	21	20	0	22	0	0	0	16	0	0	26	17	13	20	11	41	45	11	0
Bacteria|Actinobacteria|Actinobacteria|Micrococcales|Cellulomonadaceae|Cellulomonas|Cellulomonas fimi	Bacteria	Actinobacteria	Actinobacteria	Micrococcales	Cellulomonadaceae	Cellulomonas	Cellulomonas fimi	53	85	69	0	4	74	101	84	58	0	53	99	48	0	79	60	68	0	73	28	76	0	0	69	65	0	119	0	0	0	69	0	0	109	60	41	89	33	82	105	30	0
Bacteria|Actinobacteria|Actinobacteria|Micrococcales|Cellulomonadaceae|Cellulomonas|Cellulomonas flavigena	Bacteria	Actinobacteria	Actinobacteria	Micrococcales	Cellulomonadaceae	Cellulomonas	Cellulomonas flavigena	114	147	115	0	31	147	144	155	153	0	79	78	101	0	109	110	109	0	88	58	153	0	0	156	128	0	217	0	0	0	93	0	0	102	61	70	123	43	140	180	64	0
Bacteria|Actinobacteria|Actinobacteria|Micrococcales|Cellulomonadaceae|Cellulomonas|Cellulomonas gilvus	Bacteria	Actinobacteria	Actinobacteria	Micrococcales	Cellulomonadaceae	Cellulomonas	Cellulomonas gilvus	47	90	63	0	23	139	79	96	54	0	39	73	41	0	83	51	53	0	127	32	135	0	0	65	43	0	57	0	0	0	64	0	0	97	73	43	84	30	66	125	34	0
Bacteria|Actinobacteria|Actinobacteria|Micrococcales|Cellulomonadaceae|Cellulomonas|Cellulomonas sp. PSBB021	Bacteria	Actinobacteria	Actinobacteria	Micrococcales	Cellulomonadaceae	Cellulomonas	Cellulomonas sp. PSBB021	153	147	174	0	51	202	215	160	161	0	119	154	118	0	112	153	114	0	153	80	200	0	0	163	141	0	292	0	0	0	120	0	0	162	93	82	158	83	162	361	84	0
Bacteria|Actinobacteria|Actinobacteria|Micrococcales|Cellulomonadaceae|Paraoerskovia|Paraoerskovia marina	Bacteria	Actinobacteria	Actinobacteria	Micrococcales	Cellulomonadaceae	Paraoerskovia	Paraoerskovia marina	98	104	114	0	24	140	165	150	106	0	117	112	110	0	118	116	145	0	131	58	137	0	0	103	100	0	143	0	0	0	47	0	0	107	97	72	101	56	136	179	64	0
Bacteria|Actinobacteria|Actinobacteria|Micrococcales|Dermabacteraceae	Bacteria	Actinobacteria	Actinobacteria	Micrococcales	Dermabacteraceae	NA	NA	2	2	4	0	0	1	4	1	6	0	1	4	5	0	0	8	3	0	2	3	6	0	0	6	1	0	4	0	0	0	3	0	0	7	6	6	7	2	4	17	3	0
Bacteria|Actinobacteria|Actinobacteria|Micrococcales|Dermabacteraceae|Brachybacterium	Bacteria	Actinobacteria	Actinobacteria	Micrococcales	Dermabacteraceae	Brachybacterium	NA	290	236	293	0	59	346	398	322	260	0	233	270	178	0	305	262	256	0	267	123	475	0	0	282	231	0	265	0	0	0	136	0	0	229	213	156	223	118	267	427	114	0
Bacteria|Actinobacteria|Actinobacteria|Micrococcales|Dermabacteraceae|Brachybacterium|Brachybacterium faecium	Bacteria	Actinobacteria	Actinobacteria	Micrococcales	Dermabacteraceae	Brachybacterium	Brachybacterium faecium	167	178	135	0	36	192	187	191	127	0	84	154	129	0	270	137	190	0	215	79	407	0	0	173	151	0	296	0	0	0	103	0	0	170	146	101	174	85	140	245	82	0
Bacteria|Actinobacteria|Actinobacteria|Micrococcales|Dermabacteraceae|Brachybacterium|Brachybacterium ginsengisoli	Bacteria	Actinobacteria	Actinobacteria	Micrococcales	Dermabacteraceae	Brachybacterium	Brachybacterium ginsengisoli	158	172	119	0	52	189	200	308	125	0	109	166	116	0	173	183	189	0	122	57	201	0	0	223	124	0	367	0	0	0	109	0	0	216	120	95	183	111	165	229	71	0
Bacteria|Actinobacteria|Actinobacteria|Micrococcales|Dermabacteraceae|Brachybacterium|Brachybacterium sp. P6-10-X1	Bacteria	Actinobacteria	Actinobacteria	Micrococcales	Dermabacteraceae	Brachybacterium	Brachybacterium sp. P6-10-X1	191	228	170	0	30	365	226	242	193	0	123	195	156	0	189	183	223	0	232	98	334	0	0	223	211	0	410	0	0	0	131	0	0	226	191	133	228	77	171	318	105	0
Bacteria|Actinobacteria|Actinobacteria|Micrococcales|Dermabacteraceae|Brachybacterium|Brachybacterium sp. VM2412	Bacteria	Actinobacteria	Actinobacteria	Micrococcales	Dermabacteraceae	Brachybacterium	Brachybacterium sp. VM2412	134	149	146	0	18	114	146	181	140	0	46	169	97	0	147	123	114	0	119	71	206	0	0	152	126	0	117	0	0	0	64	0	0	185	114	76	171	70	135	193	72	0
Bacteria|Actinobacteria|Actinobacteria|Micrococcales|Dermabacteraceae|Brachybacterium|Brachybacterium sp. VR2415	Bacteria	Actinobacteria	Actinobacteria	Micrococcales	Dermabacteraceae	Brachybacterium	Brachybacterium sp. VR2415	180	199	172	0	26	238	220	257	171	0	110	189	122	0	164	174	144	0	191	89	239	0	0	237	143	0	277	0	0	0	111	0	0	196	113	98	171	121	246	309	75	0
Bacteria|Actinobacteria|Actinobacteria|Micrococcales|Dermabacteraceae|Dermabacter|Dermabacter vaginalis	Bacteria	Actinobacteria	Actinobacteria	Micrococcales	Dermabacteraceae	Dermabacter	Dermabacter vaginalis	187	140	140	0	55	207	216	219	136	0	159	192	110	0	179	179	136	0	191	69	250	0	0	182	138	0	149	0	0	0	101	0	0	229	118	132	177	88	170	211	122	0
Bacteria|Actinobacteria|Actinobacteria|Micrococcales|Dermabacteraceae|Devriesea|Devriesea agamarum	Bacteria	Actinobacteria	Actinobacteria	Micrococcales	Dermabacteraceae	Devriesea	Devriesea agamarum	315	259	255	0	39	226	410	183	268	0	188	286	236	0	402	346	170	0	284	104	380	0	0	317	279	0	128	0	0	0	146	0	0	280	184	187	279	133	229	461	145	0
Bacteria|Actinobacteria|Actinobacteria|Micrococcales|Dermacoccaceae	Bacteria	Actinobacteria	Actinobacteria	Micrococcales	Dermacoccaceae	NA	NA	0	1	0	0	0	0	1	1	1	0	0	1	0	0	0	0	2	0	1	0	0	0	0	1	0	0	4	0	0	0	1	0	0	0	0	0	0	2	1	0	0	0
Bacteria|Actinobacteria|Actinobacteria|Micrococcales|Dermacoccaceae|Dermacoccus|Dermacoccus nishinomiyaensis	Bacteria	Actinobacteria	Actinobacteria	Micrococcales	Dermacoccaceae	Dermacoccus	Dermacoccus nishinomiyaensis	78	128	104	0	15	77	133	167	62	0	29	115	106	0	95	103	76	0	108	51	114	0	0	142	110	0	106	0	0	0	73	0	0	126	50	45	141	43	101	131	59	0
Bacteria|Actinobacteria|Actinobacteria|Micrococcales|Dermacoccaceae|Kytococcus|Kytococcus sedentarius	Bacteria	Actinobacteria	Actinobacteria	Micrococcales	Dermacoccaceae	Kytococcus	Kytococcus sedentarius	192	272	206	0	51	229	308	337	206	0	216	253	154	0	317	264	213	0	281	97	438	0	0	274	226	0	356	0	0	0	147	0	0	287	172	130	287	96	234	398	105	0
Bacteria|Actinobacteria|Actinobacteria|Micrococcales|Dermacoccaceae|Luteipulveratus|Luteipulveratus mongoliensis	Bacteria	Actinobacteria	Actinobacteria	Micrococcales	Dermacoccaceae	Luteipulveratus	Luteipulveratus mongoliensis	129	125	103	0	26	177	125	218	96	0	93	128	114	0	115	133	134	0	100	57	186	0	0	137	100	0	253	0	0	0	87	0	0	116	112	64	135	47	102	195	52	0
Bacteria|Actinobacteria|Actinobacteria|Micrococcales|Dermatophilaceae|Dermatophilus|Dermatophilus congolensis	Bacteria	Actinobacteria	Actinobacteria	Micrococcales	Dermatophilaceae	Dermatophilus	Dermatophilus congolensis	111	145	157	0	27	124	171	160	141	0	58	171	163	0	111	238	142	0	174	53	224	0	0	165	140	0	103	0	0	0	111	0	0	157	82	77	141	83	127	245	71	0
Bacteria|Actinobacteria|Actinobacteria|Micrococcales|Intrasporangiaceae	Bacteria	Actinobacteria	Actinobacteria	Micrococcales	Intrasporangiaceae	NA	NA	30	11	14	0	3	27	26	17	23	0	5	17	11	0	100	20	18	0	22	14	34	0	0	18	20	0	20	0	0	0	14	0	0	25	50	9	18	14	21	23	11	0
Bacteria|Actinobacteria|Actinobacteria|Micrococcales|Intrasporangiaceae|Arsenicicoccus|Arsenicicoccus sp. oral taxon 190	Bacteria	Actinobacteria	Actinobacteria	Micrococcales	Intrasporangiaceae	Arsenicicoccus	Arsenicicoccus sp. oral taxon 190	218	262	220	0	39	198	291	289	178	0	124	276	189	0	182	253	156	0	211	88	293	0	0	240	250	0	176	0	0	0	164	0	0	286	130	176	303	106	249	371	126	0
Bacteria|Actinobacteria|Actinobacteria|Micrococcales|Intrasporangiaceae|Intrasporangium|Intrasporangium calvum	Bacteria	Actinobacteria	Actinobacteria	Micrococcales	Intrasporangiaceae	Intrasporangium	Intrasporangium calvum	132	135	106	0	35	87	132	139	84	0	61	133	104	0	125	155	96	0	106	57	190	0	0	148	128	0	154	0	0	0	84	0	0	207	96	94	159	63	133	206	45	0
Bacteria|Actinobacteria|Actinobacteria|Micrococcales|Intrasporangiaceae|Janibacter|Janibacter indicus	Bacteria	Actinobacteria	Actinobacteria	Micrococcales	Intrasporangiaceae	Janibacter	Janibacter indicus	236	202	222	0	33	259	292	215	200	0	116	201	191	0	251	273	148	0	219	68	272	0	0	223	206	0	199	0	0	0	131	0	0	248	113	149	234	76	181	334	97	0
Bacteria|Actinobacteria|Actinobacteria|Micrococcales|Intrasporangiaceae|Phycicoccus|Phycicoccus dokdonensis	Bacteria	Actinobacteria	Actinobacteria	Micrococcales	Intrasporangiaceae	Phycicoccus	Phycicoccus dokdonensis	127	133	149	0	22	143	148	152	133	0	97	176	98	0	99	138	93	0	123	57	139	0	0	132	162	0	100	0	0	0	84	0	0	157	99	86	159	57	144	222	52	0
Bacteria|Actinobacteria|Actinobacteria|Micrococcales|Intrasporangiaceae|Serinicoccus|Serinicoccus sp. JLT9	Bacteria	Actinobacteria	Actinobacteria	Micrococcales	Intrasporangiaceae	Serinicoccus	Serinicoccus sp. JLT9	239	300	248	0	40	235	321	315	259	0	173	240	220	0	403	263	266	0	269	164	492	0	0	386	299	0	311	0	0	0	172	0	0	355	169	128	320	123	316	300	136	0
Bacteria|Actinobacteria|Actinobacteria|Micrococcales|Jonesiaceae|Jonesia|Jonesia denitrificans	Bacteria	Actinobacteria	Actinobacteria	Micrococcales	Jonesiaceae	Jonesia	Jonesia denitrificans	159	108	151	0	33	126	174	130	113	0	61	129	104	0	84	124	109	0	127	53	137	0	0	158	146	0	122	0	0	0	75	0	0	188	64	78	136	62	140	234	66	0
Bacteria|Actinobacteria|Actinobacteria|Micrococcales|Microbacteriaceae	Bacteria	Actinobacteria	Actinobacteria	Micrococcales	Microbacteriaceae	NA	NA	274	253	258	0	93	460	311	333	238	0	210	279	267	0	351	238	288	0	435	221	551	0	0	369	259	0	285	0	0	0	182	0	0	252	199	147	305	134	244	442	135	0
Bacteria|Actinobacteria|Actinobacteria|Micrococcales|Microbacteriaceae|Agrococcus	Bacteria	Actinobacteria	Actinobacteria	Micrococcales	Microbacteriaceae	Agrococcus	NA	35	20	19	0	0	2	12	5	10	0	2	5	8	0	0	21	2	0	1	4	1	0	0	12	11	0	6	0	0	0	13	0	0	8	4	6	39	6	5	10	6	0
Bacteria|Actinobacteria|Actinobacteria|Micrococcales|Microbacteriaceae|Agrococcus|Agrococcus carbonis	Bacteria	Actinobacteria	Actinobacteria	Micrococcales	Microbacteriaceae	Agrococcus	Agrococcus carbonis	59	61	53	0	25	53	97	91	77	0	29	72	53	0	63	44	44	0	55	59	76	0	0	77	85	0	52	0	0	0	65	0	0	81	50	28	94	40	61	139	30	0
Bacteria|Actinobacteria|Actinobacteria|Micrococcales|Microbacteriaceae|Agrococcus|Agrococcus jejuensis	Bacteria	Actinobacteria	Actinobacteria	Micrococcales	Microbacteriaceae	Agrococcus	Agrococcus jejuensis	93	94	99	0	32	180	113	124	95	0	78	95	70	0	212	131	154	0	153	93	247	0	0	125	75	0	148	0	0	0	68	0	0	94	107	49	86	45	93	195	39	0
Bacteria|Actinobacteria|Actinobacteria|Micrococcales|Microbacteriaceae|Agromyces	Bacteria	Actinobacteria	Actinobacteria	Micrococcales	Microbacteriaceae	Agromyces	NA	1	0	1	0	1	31	3	1	3	0	11	8	6	0	31	4	18	0	14	6	21	0	0	3	0	0	27	0	0	0	0	0	0	3	2	1	0	1	3	3	0	0
Bacteria|Actinobacteria|Actinobacteria|Micrococcales|Microbacteriaceae|Agromyces|Agromyces aureus	Bacteria	Actinobacteria	Actinobacteria	Micrococcales	Microbacteriaceae	Agromyces	Agromyces aureus	121	117	98	0	16	97	173	127	100	0	59	125	100	0	137	128	114	0	104	55	155	0	0	114	104	0	174	0	0	0	79	0	0	146	63	71	119	58	93	177	44	0
Bacteria|Actinobacteria|Actinobacteria|Micrococcales|Microbacteriaceae|Agromyces|Agromyces flavus	Bacteria	Actinobacteria	Actinobacteria	Micrococcales	Microbacteriaceae	Agromyces	Agromyces flavus	123	113	61	0	20	187	104	142	106	0	79	88	64	0	175	110	102	0	112	57	221	0	0	132	78	0	187	0	0	0	88	0	0	106	72	74	110	58	135	145	50	0
Bacteria|Actinobacteria|Actinobacteria|Micrococcales|Microbacteriaceae|Aurantimicrobium|Aurantimicrobium minutum	Bacteria	Actinobacteria	Actinobacteria	Micrococcales	Microbacteriaceae	Aurantimicrobium	Aurantimicrobium minutum	254	178	213	0	40	441	417	225	168	0	242	203	174	0	145	287	244	0	280	105	225	0	0	283	304	0	199	0	0	0	102	0	0	241	314	140	205	105	221	302	107	0
Bacteria|Actinobacteria|Actinobacteria|Micrococcales|Microbacteriaceae|Candidatus Aquiluna|Candidatus Aquiluna sp. UB-MaderosW2red	Bacteria	Actinobacteria	Actinobacteria	Micrococcales	Microbacteriaceae	Candidatus Aquiluna	Candidatus Aquiluna sp. UB-MaderosW2red	672	509	619	0	138	707	846	482	579	0	479	483	457	0	682	762	399	0	556	221	928	0	0	760	586	0	379	0	0	0	344	0	0	537	453	375	569	330	804	884	278	0
Bacteria|Actinobacteria|Actinobacteria|Micrococcales|Microbacteriaceae|Clavibacter	Bacteria	Actinobacteria	Actinobacteria	Micrococcales	Microbacteriaceae	Clavibacter	NA	45	60	58	0	5	106	51	64	44	0	38	44	39	0	63	48	99	0	70	24	51	0	0	56	68	0	212	0	0	0	58	0	0	62	38	29	62	41	47	83	48	0
Bacteria|Actinobacteria|Actinobacteria|Micrococcales|Microbacteriaceae|Clavibacter|Clavibacter capsici	Bacteria	Actinobacteria	Actinobacteria	Micrococcales	Microbacteriaceae	Clavibacter	Clavibacter capsici	30	44	30	0	7	48	88	43	28	0	10	38	16	0	63	25	35	0	29	14	31	0	0	30	36	0	88	0	0	0	31	0	0	40	14	39	34	10	18	70	23	0
Bacteria|Actinobacteria|Actinobacteria|Micrococcales|Microbacteriaceae|Clavibacter|Clavibacter insidiosus	Bacteria	Actinobacteria	Actinobacteria	Micrococcales	Microbacteriaceae	Clavibacter	Clavibacter insidiosus	20	32	31	0	5	24	29	9	15	0	5	42	11	0	26	26	22	0	36	10	55	0	0	26	23	0	24	0	0	0	15	0	0	29	14	13	50	17	15	35	18	0
Bacteria|Actinobacteria|Actinobacteria|Micrococcales|Microbacteriaceae|Clavibacter|Clavibacter michiganensis	Bacteria	Actinobacteria	Actinobacteria	Micrococcales	Microbacteriaceae	Clavibacter	Clavibacter michiganensis	29	31	48	0	8	58	45	23	21	0	24	26	18	0	47	42	52	0	26	12	74	0	0	41	38	0	152	0	0	0	30	0	0	41	27	20	53	22	23	51	23	0
Bacteria|Actinobacteria|Actinobacteria|Micrococcales|Microbacteriaceae|Clavibacter|Clavibacter nebraskensis	Bacteria	Actinobacteria	Actinobacteria	Micrococcales	Microbacteriaceae	Clavibacter	Clavibacter nebraskensis	8	19	9	0	5	17	9	25	15	0	4	32	13	0	17	10	12	0	17	16	14	0	0	18	12	0	10	0	0	0	15	0	0	11	15	5	20	10	8	42	14	0
Bacteria|Actinobacteria|Actinobacteria|Micrococcales|Microbacteriaceae|Clavibacter|Clavibacter sepedonicus	Bacteria	Actinobacteria	Actinobacteria	Micrococcales	Microbacteriaceae	Clavibacter	Clavibacter sepedonicus	57	62	70	0	4	47	104	121	61	0	23	89	66	0	55	70	34	0	51	33	74	0	0	76	55	0	55	0	0	0	60	0	0	81	23	42	66	38	53	149	42	0
Bacteria|Actinobacteria|Actinobacteria|Micrococcales|Microbacteriaceae|Cnuibacter|Cnuibacter physcomitrellae	Bacteria	Actinobacteria	Actinobacteria	Micrococcales	Microbacteriaceae	Cnuibacter	Cnuibacter physcomitrellae	64	85	82	0	18	121	50	76	47	0	63	51	35	0	152	50	137	0	102	45	160	0	0	102	56	0	133	0	0	0	52	0	0	60	50	43	87	29	59	117	40	0
Bacteria|Actinobacteria|Actinobacteria|Micrococcales|Microbacteriaceae|Cryobacterium	Bacteria	Actinobacteria	Actinobacteria	Micrococcales	Microbacteriaceae	Cryobacterium	NA	39	57	51	0	1	61	33	28	25	0	17	40	35	0	48	27	49	0	37	19	46	0	0	60	58	0	39	0	0	0	17	0	0	35	20	15	47	20	23	43	19	0
Bacteria|Actinobacteria|Actinobacteria|Micrococcales|Microbacteriaceae|Cryobacterium|Cryobacterium arcticum	Bacteria	Actinobacteria	Actinobacteria	Micrococcales	Microbacteriaceae	Cryobacterium	Cryobacterium arcticum	241	354	260	0	48	484	290	341	253	0	192	258	167	0	343	275	236	0	279	131	443	0	0	339	233	0	286	0	0	0	152	0	0	276	236	176	266	139	252	546	138	0
Bacteria|Actinobacteria|Actinobacteria|Micrococcales|Microbacteriaceae|Cryobacterium|Cryobacterium sp. LW097	Bacteria	Actinobacteria	Actinobacteria	Micrococcales	Microbacteriaceae	Cryobacterium	Cryobacterium sp. LW097	124	224	110	0	30	261	190	212	140	0	110	158	124	0	122	148	142	0	126	84	182	0	0	168	141	0	187	0	0	0	124	0	0	203	97	95	187	79	182	249	86	0
Bacteria|Actinobacteria|Actinobacteria|Micrococcales|Microbacteriaceae|Curtobacterium	Bacteria	Actinobacteria	Actinobacteria	Micrococcales	Microbacteriaceae	Curtobacterium	NA	34	32	25	0	9	64	48	66	28	0	23	34	41	0	28	19	56	0	22	41	62	0	0	62	41	0	30	0	0	0	33	0	0	38	12	20	46	13	39	81	12	0
Bacteria|Actinobacteria|Actinobacteria|Micrococcales|Microbacteriaceae|Curtobacterium|Curtobacterium pusillum	Bacteria	Actinobacteria	Actinobacteria	Micrococcales	Microbacteriaceae	Curtobacterium	Curtobacterium pusillum	48	70	62	0	10	91	83	121	29	0	24	82	57	0	206	69	41	0	83	29	80	0	0	74	40	0	85	0	0	0	36	0	0	47	38	26	86	51	58	87	26	0
Bacteria|Actinobacteria|Actinobacteria|Micrococcales|Microbacteriaceae|Curtobacterium|Curtobacterium sp. BH-2-1-1	Bacteria	Actinobacteria	Actinobacteria	Micrococcales	Microbacteriaceae	Curtobacterium	Curtobacterium sp. BH-2-1-1	28	56	45	0	5	47	52	107	35	0	35	49	38	0	79	49	57	0	46	29	77	0	0	80	44	0	83	0	0	0	34	0	0	40	44	28	51	18	49	83	14	0
Bacteria|Actinobacteria|Actinobacteria|Micrococcales|Microbacteriaceae|Curtobacterium|Curtobacterium sp. MR_MD2014	Bacteria	Actinobacteria	Actinobacteria	Micrococcales	Microbacteriaceae	Curtobacterium	Curtobacterium sp. MR_MD2014	74	73	55	0	17	134	71	136	86	0	70	68	51	0	94	48	107	0	74	39	150	0	0	111	75	0	98	0	0	0	49	0	0	80	71	40	75	40	75	167	34	0
Bacteria|Actinobacteria|Actinobacteria|Micrococcales|Microbacteriaceae|Frondihabitans|Frondihabitans sp. PAMC 28766	Bacteria	Actinobacteria	Actinobacteria	Micrococcales	Microbacteriaceae	Frondihabitans	Frondihabitans sp. PAMC 28766	93	119	87	0	26	151	187	149	71	0	46	100	111	0	109	118	91	0	106	57	125	0	0	129	107	0	153	0	0	0	101	0	0	114	87	59	147	63	147	174	65	0
Bacteria|Actinobacteria|Actinobacteria|Micrococcales|Microbacteriaceae|Leifsonia	Bacteria	Actinobacteria	Actinobacteria	Micrococcales	Microbacteriaceae	Leifsonia	NA	163	220	136	0	36	154	210	146	164	0	79	183	133	0	152	166	150	0	181	91	273	0	0	206	196	0	207	0	0	0	124	0	0	216	146	122	188	84	167	330	104	0
Bacteria|Actinobacteria|Actinobacteria|Micrococcales|Microbacteriaceae|Leifsonia|Leifsonia sp. 157MF	Bacteria	Actinobacteria	Actinobacteria	Micrococcales	Microbacteriaceae	Leifsonia	Leifsonia sp. 157MF	0	0	0	0	0	0	1	0	0	0	0	2	0	0	0	0	0	0	0	0	0	0	0	0	0	0	0	0	0	0	0	0	0	0	0	0	0	0	0	0	0	0
Bacteria|Actinobacteria|Actinobacteria|Micrococcales|Microbacteriaceae|Leifsonia|Leifsonia sp. 21MFCrub1.1	Bacteria	Actinobacteria	Actinobacteria	Micrococcales	Microbacteriaceae	Leifsonia	Leifsonia sp. 21MFCrub1.1	86	104	74	0	21	292	215	130	72	0	221	103	63	0	165	79	91	0	112	57	193	0	0	125	70	0	107	0	0	0	80	0	0	102	142	42	92	70	92	212	44	0
Bacteria|Actinobacteria|Actinobacteria|Micrococcales|Microbacteriaceae|Leifsonia|Leifsonia xyli	Bacteria	Actinobacteria	Actinobacteria	Micrococcales	Microbacteriaceae	Leifsonia	Leifsonia xyli	396	646	339	0	111	527	387	486	1714	0	277	335	247	0	416	339	408	0	294	157	540	0	0	453	352	0	422	0	0	0	585	0	0	331	197	216	347	182	383	551	235	0
Bacteria|Actinobacteria|Actinobacteria|Micrococcales|Microbacteriaceae|Microbacterium	Bacteria	Actinobacteria	Actinobacteria	Micrococcales	Microbacteriaceae	Microbacterium	NA	248	266	169	0	56	295	222	404	218	0	151	208	184	0	244	249	268	0	257	184	397	0	0	192	199	0	255	0	0	0	163	0	0	217	147	139	314	93	212	380	113	0
Bacteria|Actinobacteria|Actinobacteria|Micrococcales|Microbacteriaceae|Microbacterium|Microbacterium aurum	Bacteria	Actinobacteria	Actinobacteria	Micrococcales	Microbacteriaceae	Microbacterium	Microbacterium aurum	153	148	65	0	20	120	104	122	90	0	52	71	64	0	83	78	66	0	101	32	194	0	0	109	83	0	136	0	0	0	76	0	0	119	72	60	125	42	70	159	44	0
Bacteria|Actinobacteria|Actinobacteria|Micrococcales|Microbacteriaceae|Microbacterium|Microbacterium chocolatum	Bacteria	Actinobacteria	Actinobacteria	Micrococcales	Microbacteriaceae	Microbacterium	Microbacterium chocolatum	98	104	81	0	24	119	96	187	99	0	89	101	85	0	132	92	136	0	124	51	126	0	0	105	94	0	122	0	0	0	58	0	0	101	51	41	120	39	97	140	50	0
Bacteria|Actinobacteria|Actinobacteria|Micrococcales|Microbacteriaceae|Microbacterium|Microbacterium foliorum	Bacteria	Actinobacteria	Actinobacteria	Micrococcales	Microbacteriaceae	Microbacterium	Microbacterium foliorum	112	136	116	0	33	212	204	125	111	0	85	150	164	0	269	112	125	0	155	68	191	0	0	145	145	0	216	0	0	0	75	0	0	144	160	81	143	53	125	287	54	0
Bacteria|Actinobacteria|Actinobacteria|Micrococcales|Microbacteriaceae|Microbacterium|Microbacterium hominis	Bacteria	Actinobacteria	Actinobacteria	Micrococcales	Microbacteriaceae	Microbacterium	Microbacterium hominis	87	147	97	0	32	173	176	135	85	0	109	102	80	0	123	104	91	0	124	41	236	0	0	159	122	0	205	0	0	0	96	0	0	202	70	72	154	58	99	187	66	0
Bacteria|Actinobacteria|Actinobacteria|Micrococcales|Microbacteriaceae|Microbacterium|Microbacterium paludicola	Bacteria	Actinobacteria	Actinobacteria	Micrococcales	Microbacteriaceae	Microbacterium	Microbacterium paludicola	128	153	112	0	30	312	177	289	132	0	82	129	92	0	186	94	180	0	146	77	258	0	0	135	156	0	453	0	0	0	118	0	0	213	130	85	196	69	142	302	74	0
Bacteria|Actinobacteria|Actinobacteria|Micrococcales|Microbacteriaceae|Microbacterium|Microbacterium paraoxydans	Bacteria	Actinobacteria	Actinobacteria	Micrococcales	Microbacteriaceae	Microbacterium	Microbacterium paraoxydans	48	34	41	0	6	85	55	49	28	0	28	59	36	0	54	48	51	0	29	25	56	0	0	62	53	0	122	0	0	0	25	0	0	48	84	22	44	26	33	61	18	0
Bacteria|Actinobacteria|Actinobacteria|Micrococcales|Microbacteriaceae|Microbacterium|Microbacterium pygmaeum	Bacteria	Actinobacteria	Actinobacteria	Micrococcales	Microbacteriaceae	Microbacterium	Microbacterium pygmaeum	96	149	133	0	25	137	178	142	85	0	63	118	87	0	123	172	102	0	130	52	137	0	0	157	121	0	184	0	0	0	79	0	0	120	79	82	139	53	122	214	43	0
Bacteria|Actinobacteria|Actinobacteria|Micrococcales|Microbacteriaceae|Microbacterium|Microbacterium sp. 1.5R	Bacteria	Actinobacteria	Actinobacteria	Micrococcales	Microbacteriaceae	Microbacterium	Microbacterium sp. 1.5R	10	17	12	0	4	27	12	27	16	0	5	16	10	0	15	11	12	0	11	11	12	0	0	14	8	0	38	0	0	0	8	0	0	16	6	8	18	5	10	26	6	0
Bacteria|Actinobacteria|Actinobacteria|Micrococcales|Microbacteriaceae|Microbacterium|Microbacterium sp. BH-3-3-3	Bacteria	Actinobacteria	Actinobacteria	Micrococcales	Microbacteriaceae	Microbacterium	Microbacterium sp. BH-3-3-3	102	121	126	0	34	188	118	93	88	0	38	125	83	0	80	78	162	0	89	47	174	0	0	86	130	0	227	0	0	0	75	0	0	144	73	64	144	52	117	189	43	0
Bacteria|Actinobacteria|Actinobacteria|Micrococcales|Microbacteriaceae|Microbacterium|Microbacterium sp. CGR1	Bacteria	Actinobacteria	Actinobacteria	Micrococcales	Microbacteriaceae	Microbacterium	Microbacterium sp. CGR1	7	15	10	0	2	12	19	26	24	0	6	5	8	0	10	25	33	0	8	28	39	0	0	22	18	0	15	0	0	0	15	0	0	30	8	9	18	7	10	30	8	0
Bacteria|Actinobacteria|Actinobacteria|Micrococcales|Microbacteriaceae|Microbacterium|Microbacterium sp. LKL04	Bacteria	Actinobacteria	Actinobacteria	Micrococcales	Microbacteriaceae	Microbacterium	Microbacterium sp. LKL04	305	256	297	0	50	306	411	409	299	0	219	287	202	0	337	336	245	0	256	113	326	0	0	311	278	0	247	0	0	0	163	0	0	245	146	188	304	127	260	558	109	0
Bacteria|Actinobacteria|Actinobacteria|Micrococcales|Microbacteriaceae|Microbacterium|Microbacterium sp. No. 7	Bacteria	Actinobacteria	Actinobacteria	Micrococcales	Microbacteriaceae	Microbacterium	Microbacterium sp. No. 7	45	75	60	0	21	118	68	62	49	0	62	58	53	0	103	54	71	0	121	33	84	0	0	91	60	0	65	0	0	0	65	0	0	47	51	37	74	25	65	118	34	0
Bacteria|Actinobacteria|Actinobacteria|Micrococcales|Microbacteriaceae|Microbacterium|Microbacterium sp. PAMC 28756	Bacteria	Actinobacteria	Actinobacteria	Micrococcales	Microbacteriaceae	Microbacterium	Microbacterium sp. PAMC 28756	90	63	77	0	9	149	125	69	57	0	47	44	55	0	75	81	42	0	59	18	97	0	0	68	84	0	31	0	0	0	45	0	0	46	25	42	94	36	91	116	36	0
Bacteria|Actinobacteria|Actinobacteria|Micrococcales|Microbacteriaceae|Microbacterium|Microbacterium sp. TPU 3598	Bacteria	Actinobacteria	Actinobacteria	Micrococcales	Microbacteriaceae	Microbacterium	Microbacterium sp. TPU 3598	116	94	104	0	14	99	131	85	103	0	63	95	74	0	85	107	77	0	82	43	101	0	0	151	83	0	66	0	0	0	62	0	0	89	52	69	110	46	93	174	48	0
Bacteria|Actinobacteria|Actinobacteria|Micrococcales|Microbacteriaceae|Microbacterium|Microbacterium sp. XT11	Bacteria	Actinobacteria	Actinobacteria	Micrococcales	Microbacteriaceae	Microbacterium	Microbacterium sp. XT11	142	136	134	0	23	234	148	146	148	0	84	110	97	0	295	165	176	0	149	78	211	0	0	158	138	0	182	0	0	0	72	0	0	141	101	92	167	53	161	207	69	0
Bacteria|Actinobacteria|Actinobacteria|Micrococcales|Microbacteriaceae|Microbacterium|Microbacterium testaceum	Bacteria	Actinobacteria	Actinobacteria	Micrococcales	Microbacteriaceae	Microbacterium	Microbacterium testaceum	91	129	94	0	57	216	113	212	81	0	91	72	78	0	227	105	135	0	149	52	235	0	0	85	97	0	127	0	0	0	63	0	0	100	117	60	102	61	86	180	35	0
Bacteria|Actinobacteria|Actinobacteria|Micrococcales|Microbacteriaceae|Microcella|Microcella alkaliphila	Bacteria	Actinobacteria	Actinobacteria	Micrococcales	Microbacteriaceae	Microcella	Microcella alkaliphila	100	72	87	0	9	171	133	117	101	0	41	99	72	0	40	90	80	0	40	46	105	0	0	105	113	0	111	0	0	0	67	0	0	120	39	52	101	47	116	127	46	0
Bacteria|Actinobacteria|Actinobacteria|Micrococcales|Microbacteriaceae|Microterricola|Microterricola viridarii	Bacteria	Actinobacteria	Actinobacteria	Micrococcales	Microbacteriaceae	Microterricola	Microterricola viridarii	299	342	291	0	46	314	463	437	319	0	151	309	220	0	343	292	222	0	253	117	537	0	0	320	263	0	258	0	0	0	214	0	0	391	216	210	313	145	382	495	170	0
Bacteria|Actinobacteria|Actinobacteria|Micrococcales|Microbacteriaceae|Plantibacter|Plantibacter flavus	Bacteria	Actinobacteria	Actinobacteria	Micrococcales	Microbacteriaceae	Plantibacter	Plantibacter flavus	278	234	229	0	41	237	325	234	177	0	107	234	179	0	182	250	279	0	213	89	225	0	0	240	271	0	385	0	0	0	160	0	0	291	196	163	202	124	192	341	92	0
Bacteria|Actinobacteria|Actinobacteria|Micrococcales|Microbacteriaceae|Rathayibacter	Bacteria	Actinobacteria	Actinobacteria	Micrococcales	Microbacteriaceae	Rathayibacter	NA	0	0	0	0	0	0	0	0	0	0	0	1	0	0	0	0	0	0	0	0	0	0	0	0	0	0	0	0	0	0	0	0	0	0	0	0	0	0	0	0	0	0
Bacteria|Actinobacteria|Actinobacteria|Micrococcales|Microbacteriaceae|Rathayibacter|Rathayibacter toxicus	Bacteria	Actinobacteria	Actinobacteria	Micrococcales	Microbacteriaceae	Rathayibacter	Rathayibacter toxicus	45	46	44	0	10	60	77	75	46	0	43	41	53	0	71	53	57	0	60	35	65	0	0	88	32	0	42	0	0	0	38	0	0	43	22	23	61	23	36	72	30	0
Bacteria|Actinobacteria|Actinobacteria|Micrococcales|Microbacteriaceae|Rathayibacter|Rathayibacter tritici	Bacteria	Actinobacteria	Actinobacteria	Micrococcales	Microbacteriaceae	Rathayibacter	Rathayibacter tritici	115	152	143	0	27	181	184	165	99	0	99	142	99	0	168	124	120	0	197	72	265	0	0	135	131	0	164	0	0	0	84	0	0	155	78	73	139	70	106	231	59	0
Bacteria|Actinobacteria|Actinobacteria|Micrococcales|Microbacteriaceae|Rhodoluna	Bacteria	Actinobacteria	Actinobacteria	Micrococcales	Microbacteriaceae	Rhodoluna	NA	19	7	21	0	3	18	20	5	29	0	7	11	13	0	15	12	11	0	10	2	14	0	0	14	30	0	7	0	0	0	9	0	0	11	8	12	5	6	20	36	6	0
Bacteria|Actinobacteria|Actinobacteria|Micrococcales|Microbacteriaceae|Rhodoluna|Candidatus Rhodoluna planktonica	Bacteria	Actinobacteria	Actinobacteria	Micrococcales	Microbacteriaceae	Rhodoluna	Candidatus Rhodoluna planktonica	171	135	229	0	61	266	290	156	181	0	100	187	176	0	158	290	237	0	239	144	177	0	0	217	307	0	215	0	0	0	110	0	0	347	208	161	171	86	183	229	130	0
Bacteria|Actinobacteria|Actinobacteria|Micrococcales|Microbacteriaceae|Rhodoluna|Rhodoluna lacicola	Bacteria	Actinobacteria	Actinobacteria	Micrococcales	Microbacteriaceae	Rhodoluna	Rhodoluna lacicola	243	187	210	0	22	86	252	103	104	0	63	219	131	0	82	211	100	0	183	80	159	0	0	237	223	0	158	0	0	0	112	0	0	183	83	129	238	78	224	261	89	0
Bacteria|Actinobacteria|Actinobacteria|Micrococcales|Micrococcaceae	Bacteria	Actinobacteria	Actinobacteria	Micrococcales	Micrococcaceae	NA	NA	673	740	768	0	157	740	991	935	561	0	355	793	670	0	627	818	566	0	672	361	858	0	0	715	699	0	714	0	0	0	454	0	0	917	452	433	808	365	603	1041	400	0
Bacteria|Actinobacteria|Actinobacteria|Micrococcales|Micrococcaceae|Arthrobacter	Bacteria	Actinobacteria	Actinobacteria	Micrococcales	Micrococcaceae	Arthrobacter	NA	833	813	867	0	162	1041	1296	1022	884	0	667	853	648	0	973	950	612	0	863	370	1280	0	0	1112	818	0	770	0	0	0	446	0	0	933	674	573	931	358	853	1339	464	0
Bacteria|Actinobacteria|Actinobacteria|Micrococcales|Micrococcaceae|Arthrobacter|Arthrobacter alpinus	Bacteria	Actinobacteria	Actinobacteria	Micrococcales	Micrococcaceae	Arthrobacter	Arthrobacter alpinus	435	545	444	0	114	497	582	497	445	0	272	497	355	0	472	485	425	0	598	242	799	0	0	537	453	0	483	0	0	0	267	0	0	540	366	300	517	269	530	743	265	0
Bacteria|Actinobacteria|Actinobacteria|Micrococcales|Micrococcaceae|Arthrobacter|Arthrobacter crystallopoietes	Bacteria	Actinobacteria	Actinobacteria	Micrococcales	Micrococcaceae	Arthrobacter	Arthrobacter crystallopoietes	387	305	297	0	65	257	513	346	290	0	307	325	231	0	262	437	322	0	451	167	392	0	0	370	293	0	294	0	0	0	204	0	0	358	321	227	348	133	327	504	153	0
Bacteria|Actinobacteria|Actinobacteria|Micrococcales|Micrococcaceae|Arthrobacter|Arthrobacter sp. A3	Bacteria	Actinobacteria	Actinobacteria	Micrococcales	Micrococcaceae	Arthrobacter	Arthrobacter sp. A3	239	258	199	0	51	367	362	386	257	0	248	239	193	0	256	258	250	0	316	123	276	0	0	245	226	0	189	0	0	0	148	0	0	276	136	145	262	109	203	399	146	0
Bacteria|Actinobacteria|Actinobacteria|Micrococcales|Micrococcaceae|Arthrobacter|Arthrobacter sp. ATCC 21022	Bacteria	Actinobacteria	Actinobacteria	Micrococcales	Micrococcaceae	Arthrobacter	Arthrobacter sp. ATCC 21022	44	33	20	0	11	56	35	27	25	0	46	18	24	0	41	29	33	0	30	18	67	0	0	48	38	0	39	0	0	0	19	0	0	30	36	13	26	22	31	69	12	0
Bacteria|Actinobacteria|Actinobacteria|Micrococcales|Micrococcaceae|Arthrobacter|Arthrobacter sp. ERGS1:01	Bacteria	Actinobacteria	Actinobacteria	Micrococcales	Micrococcaceae	Arthrobacter	Arthrobacter sp. ERGS1:01	253	277	233	0	43	187	303	308	186	0	107	288	175	0	145	243	204	0	237	118	239	0	0	232	199	0	185	0	0	0	134	0	0	245	107	152	231	107	255	365	96	0
Bacteria|Actinobacteria|Actinobacteria|Micrococcales|Micrococcaceae|Arthrobacter|Arthrobacter sp. FB24	Bacteria	Actinobacteria	Actinobacteria	Micrococcales	Micrococcaceae	Arthrobacter	Arthrobacter sp. FB24	245	274	217	0	39	214	315	421	194	0	103	252	193	0	202	276	234	0	189	126	307	0	0	276	219	0	282	0	0	0	159	0	0	397	132	142	322	161	313	411	132	0
Bacteria|Actinobacteria|Actinobacteria|Micrococcales|Micrococcaceae|Arthrobacter|Arthrobacter sp. IHBB 11108	Bacteria	Actinobacteria	Actinobacteria	Micrococcales	Micrococcaceae	Arthrobacter	Arthrobacter sp. IHBB 11108	568	507	548	0	67	484	841	433	524	0	281	512	442	0	401	701	371	0	473	212	471	0	0	586	517	0	457	0	0	0	309	0	0	539	267	436	551	246	591	936	283	0
Bacteria|Actinobacteria|Actinobacteria|Micrococcales|Micrococcaceae|Arthrobacter|Arthrobacter sp. LS16	Bacteria	Actinobacteria	Actinobacteria	Micrococcales	Micrococcaceae	Arthrobacter	Arthrobacter sp. LS16	48	56	29	0	14	117	51	67	43	0	27	47	45	0	46	58	30	0	52	26	85	0	0	47	48	0	32	0	0	0	37	0	0	55	20	31	77	25	34	60	26	0
Bacteria|Actinobacteria|Actinobacteria|Micrococcales|Micrococcaceae|Arthrobacter|Arthrobacter sp. PAMC 25486	Bacteria	Actinobacteria	Actinobacteria	Micrococcales	Micrococcaceae	Arthrobacter	Arthrobacter sp. PAMC 25486	218	231	205	0	32	175	227	233	169	0	76	267	155	0	153	209	163	0	162	96	258	0	0	226	204	0	242	0	0	0	133	0	0	243	104	121	247	90	244	302	114	0
Bacteria|Actinobacteria|Actinobacteria|Micrococcales|Micrococcaceae|Arthrobacter|Arthrobacter sp. QXT-31	Bacteria	Actinobacteria	Actinobacteria	Micrococcales	Micrococcaceae	Arthrobacter	Arthrobacter sp. QXT-31	209	208	192	0	47	283	258	360	240	0	196	251	192	0	378	254	238	0	321	123	385	0	0	251	213	0	251	0	0	0	138	0	0	197	212	117	285	86	241	360	108	0
Bacteria|Actinobacteria|Actinobacteria|Micrococcales|Micrococcaceae|Arthrobacter|Arthrobacter sp. Rue61a	Bacteria	Actinobacteria	Actinobacteria	Micrococcales	Micrococcaceae	Arthrobacter	Arthrobacter sp. Rue61a	38	45	31	0	9	29	51	23	29	0	22	31	34	0	40	36	27	0	38	15	51	0	0	47	32	0	17	0	0	0	12	0	0	39	23	56	55	13	33	45	15	0
Bacteria|Actinobacteria|Actinobacteria|Micrococcales|Micrococcaceae|Arthrobacter|Arthrobacter sp. U41	Bacteria	Actinobacteria	Actinobacteria	Micrococcales	Micrococcaceae	Arthrobacter	Arthrobacter sp. U41	173	183	193	0	32	248	306	227	260	0	141	224	175	0	167	226	191	0	239	94	305	0	0	206	192	0	320	0	0	0	118	0	0	185	134	148	257	125	191	376	139	0
Bacteria|Actinobacteria|Actinobacteria|Micrococcales|Micrococcaceae|Arthrobacter|Arthrobacter sp. YC-RL1	Bacteria	Actinobacteria	Actinobacteria	Micrococcales	Micrococcaceae	Arthrobacter	Arthrobacter sp. YC-RL1	87	82	76	0	7	34	120	68	80	0	29	82	57	0	55	87	76	0	41	34	73	0	0	89	94	0	61	0	0	0	58	0	0	53	27	41	87	51	75	195	37	0
Bacteria|Actinobacteria|Actinobacteria|Micrococcales|Micrococcaceae|Arthrobacter|Arthrobacter sp. YN	Bacteria	Actinobacteria	Actinobacteria	Micrococcales	Micrococcaceae	Arthrobacter	Arthrobacter sp. YN	351	339	343	0	67	306	457	459	370	0	289	342	331	0	370	381	262	0	359	141	573	0	0	438	343	0	270	0	0	0	219	0	0	437	187	244	377	162	386	634	191	0
Bacteria|Actinobacteria|Actinobacteria|Micrococcales|Micrococcaceae|Arthrobacter|Arthrobacter sp. ZXY-2	Bacteria	Actinobacteria	Actinobacteria	Micrococcales	Micrococcaceae	Arthrobacter	Arthrobacter sp. ZXY-2	36	38	39	0	3	36	61	18	38	0	8	64	22	0	36	30	10	0	41	20	29	0	0	29	44	0	29	0	0	0	38	0	0	52	13	18	38	19	36	59	23	0
Bacteria|Actinobacteria|Actinobacteria|Micrococcales|Micrococcaceae|Glutamicibacter|Glutamicibacter arilaitensis	Bacteria	Actinobacteria	Actinobacteria	Micrococcales	Micrococcaceae	Glutamicibacter	Glutamicibacter arilaitensis	548	546	615	0	132	470	765	460	495	0	339	554	537	0	471	656	394	0	557	200	701	0	0	656	593	0	393	0	0	0	318	0	0	698	478	298	623	294	537	849	341	0
Bacteria|Actinobacteria|Actinobacteria|Micrococcales|Micrococcaceae|Kocuria	Bacteria	Actinobacteria	Actinobacteria	Micrococcales	Micrococcaceae	Kocuria	NA	86	109	75	0	22	80	287	114	92	0	61	103	76	0	61	161	52	0	118	44	143	0	0	101	138	0	72	0	0	0	72	0	0	127	85	73	92	48	92	186	55	0
Bacteria|Actinobacteria|Actinobacteria|Micrococcales|Micrococcaceae|Kocuria|Kocuria flava	Bacteria	Actinobacteria	Actinobacteria	Micrococcales	Micrococcaceae	Kocuria	Kocuria flava	104	101	110	0	23	99	132	141	100	0	56	92	70	0	167	85	113	0	132	77	179	0	0	149	87	0	148	0	0	0	64	0	0	102	71	76	112	34	84	188	36	0
Bacteria|Actinobacteria|Actinobacteria|Micrococcales|Micrococcaceae|Kocuria|Kocuria palustris	Bacteria	Actinobacteria	Actinobacteria	Micrococcales	Micrococcaceae	Kocuria	Kocuria palustris	173	193	178	0	46	193	289	248	160	0	140	231	147	0	284	196	160	0	278	81	363	0	0	254	165	0	160	0	0	0	108	0	0	171	123	99	203	81	195	336	110	0
Bacteria|Actinobacteria|Actinobacteria|Micrococcales|Micrococcaceae|Kocuria|Kocuria rhizophila	Bacteria	Actinobacteria	Actinobacteria	Micrococcales	Micrococcaceae	Kocuria	Kocuria rhizophila	139	245	154	0	44	300	174	267	125	0	162	223	144	0	221	140	249	0	181	126	393	0	0	202	153	0	276	0	0	0	113	0	0	174	196	99	226	112	155	326	102	0
Bacteria|Actinobacteria|Actinobacteria|Micrococcales|Micrococcaceae|Kocuria|Kocuria turfanensis	Bacteria	Actinobacteria	Actinobacteria	Micrococcales	Micrococcaceae	Kocuria	Kocuria turfanensis	232	240	210	0	75	265	313	443	239	0	246	259	198	0	283	222	232	0	348	163	412	0	0	283	275	0	189	0	0	0	141	0	0	305	217	149	267	105	247	421	108	0
Bacteria|Actinobacteria|Actinobacteria|Micrococcales|Micrococcaceae|Micrococcus|Micrococcus luteus	Bacteria	Actinobacteria	Actinobacteria	Micrococcales	Micrococcaceae	Micrococcus	Micrococcus luteus	80	164	118	0	36	322	144	224	76	0	257	151	99	0	197	121	158	0	119	58	221	0	0	148	125	0	268	0	0	0	115	0	0	249	106	73	163	87	118	289	69	0
Bacteria|Actinobacteria|Actinobacteria|Micrococcales|Micrococcaceae|Neomicrococcus|Neomicrococcus aestuarii	Bacteria	Actinobacteria	Actinobacteria	Micrococcales	Micrococcaceae	Neomicrococcus	Neomicrococcus aestuarii	545	554	626	0	100	838	835	408	615	0	399	637	467	0	742	682	516	0	652	250	831	0	0	780	592	0	509	0	0	0	330	0	0	529	406	454	582	286	614	979	304	0
Bacteria|Actinobacteria|Actinobacteria|Micrococcales|Micrococcaceae|Paenarthrobacter|Paenarthrobacter aurescens	Bacteria	Actinobacteria	Actinobacteria	Micrococcales	Micrococcaceae	Paenarthrobacter	Paenarthrobacter aurescens	19	18	23	0	3	7	16	8	14	0	7	11	12	0	5	13	18	0	36	8	20	0	0	21	15	0	25	0	0	0	9	0	0	11	12	16	20	11	9	25	6	0
Bacteria|Actinobacteria|Actinobacteria|Micrococcales|Micrococcaceae|Pseudarthrobacter	Bacteria	Actinobacteria	Actinobacteria	Micrococcales	Micrococcaceae	Pseudarthrobacter	NA	207	178	222	0	39	351	457	197	297	0	351	248	142	0	328	214	160	0	187	63	371	0	0	334	213	0	121	0	0	0	130	0	0	133	228	120	185	130	252	471	115	0
Bacteria|Actinobacteria|Actinobacteria|Micrococcales|Micrococcaceae|Pseudarthrobacter|Pseudarthrobacter chlorophenolicus	Bacteria	Actinobacteria	Actinobacteria	Micrococcales	Micrococcaceae	Pseudarthrobacter	Pseudarthrobacter chlorophenolicus	213	189	165	0	47	145	235	226	159	0	86	327	182	0	164	232	132	0	184	80	172	0	0	211	189	0	173	0	0	0	121	0	0	220	79	166	249	101	150	364	109	0
Bacteria|Actinobacteria|Actinobacteria|Micrococcales|Micrococcaceae|Pseudarthrobacter|Pseudarthrobacter equi	Bacteria	Actinobacteria	Actinobacteria	Micrococcales	Micrococcaceae	Pseudarthrobacter	Pseudarthrobacter equi	307	283	294	0	56	310	393	407	279	0	228	287	222	0	317	337	313	0	257	148	363	0	0	353	317	0	231	0	0	0	185	0	0	278	185	192	297	142	283	527	156	0
Bacteria|Actinobacteria|Actinobacteria|Micrococcales|Micrococcaceae|Pseudarthrobacter|Pseudarthrobacter phenanthrenivorans	Bacteria	Actinobacteria	Actinobacteria	Micrococcales	Micrococcaceae	Pseudarthrobacter	Pseudarthrobacter phenanthrenivorans	275	303	254	0	58	225	419	329	237	0	177	264	193	0	207	280	185	0	257	109	295	0	0	260	261	0	264	0	0	0	172	0	0	297	144	155	289	118	289	450	160	0
Bacteria|Actinobacteria|Actinobacteria|Micrococcales|Micrococcaceae|Pseudarthrobacter|Pseudarthrobacter sulfonivorans	Bacteria	Actinobacteria	Actinobacteria	Micrococcales	Micrococcaceae	Pseudarthrobacter	Pseudarthrobacter sulfonivorans	268	269	289	0	71	263	337	294	210	0	113	303	224	0	241	265	216	0	247	126	378	0	0	313	290	0	266	0	0	0	154	0	0	308	185	150	305	160	253	488	152	0
Bacteria|Actinobacteria|Actinobacteria|Micrococcales|Micrococcaceae|Renibacterium|Renibacterium salmoninarum	Bacteria	Actinobacteria	Actinobacteria	Micrococcales	Micrococcaceae	Renibacterium	Renibacterium salmoninarum	130	115	94	0	34	251	239	138	86	0	231	103	63	0	178	126	145	0	101	64	181	0	0	171	112	0	63	0	0	0	63	0	0	116	156	103	128	53	102	275	56	0
Bacteria|Actinobacteria|Actinobacteria|Micrococcales|Micrococcaceae|Rothia	Bacteria	Actinobacteria	Actinobacteria	Micrococcales	Micrococcaceae	Rothia	NA	14	17	28	0	0	4	18	2	9	0	0	14	20	0	6	37	5	0	2	8	5	0	0	21	28	0	11	0	0	0	13	0	0	44	0	17	46	12	30	34	9	0
Bacteria|Actinobacteria|Actinobacteria|Micrococcales|Micrococcaceae|Rothia|Rothia dentocariosa	Bacteria	Actinobacteria	Actinobacteria	Micrococcales	Micrococcaceae	Rothia	Rothia dentocariosa	202	186	176	0	10	99	232	194	147	0	74	194	190	0	131	213	143	0	165	82	178	0	0	234	180	0	129	0	0	0	94	0	0	249	92	151	225	83	187	310	123	0
Bacteria|Actinobacteria|Actinobacteria|Micrococcales|Micrococcaceae|Rothia|Rothia mucilaginosa	Bacteria	Actinobacteria	Actinobacteria	Micrococcales	Micrococcaceae	Rothia	Rothia mucilaginosa	1169	1193	1207	0	231	1456	1777	1049	1136	0	654	1169	949	0	1811	1470	1272	0	1397	642	1614	0	0	1371	1123	0	1213	0	0	0	653	0	0	1204	714	754	1203	577	1117	1872	577	0
Bacteria|Actinobacteria|Actinobacteria|Micrococcales|Micrococcaceae|Sinomonas|Sinomonas atrocyanea	Bacteria	Actinobacteria	Actinobacteria	Micrococcales	Micrococcaceae	Sinomonas	Sinomonas atrocyanea	166	150	103	0	28	153	184	218	142	0	113	165	96	0	186	125	147	0	137	73	321	0	0	267	131	0	157	0	0	0	88	0	0	122	98	120	144	51	146	307	75	0
Bacteria|Actinobacteria|Actinobacteria|Micrococcales|Micrococcaceae|Zhihengliuella|Zhihengliuella sp. ISTPL4	Bacteria	Actinobacteria	Actinobacteria	Micrococcales	Micrococcaceae	Zhihengliuella	Zhihengliuella sp. ISTPL4	427	65	57	0	10	82	93	62	71	0	28	113	49	0	74	349	57	0	149	23	79	0	0	46	53	0	83	0	0	0	69	0	0	81	37	28	79	176	44	93	29	0
Bacteria|Actinobacteria|Actinobacteria|Micrococcales|NA|Tropheryma|Tropheryma whipplei	Bacteria	Actinobacteria	Actinobacteria	Micrococcales	NA	Tropheryma	Tropheryma whipplei	56	38	81	0	7	96	45	58	21	0	5	52	39	0	56	63	20	0	22	24	37	0	0	85	70	0	36	0	0	0	27	0	0	52	15	16	62	29	33	48	22	0
Bacteria|Actinobacteria|Actinobacteria|Micrococcales|Promicromonosporaceae	Bacteria	Actinobacteria	Actinobacteria	Micrococcales	Promicromonosporaceae	NA	NA	4	8	10	0	0	0	7	3	9	0	1	12	9	0	2	5	1	0	2	1	1	0	0	9	6	0	2	0	0	0	16	0	0	15	0	9	17	7	11	9	1	0
Bacteria|Actinobacteria|Actinobacteria|Micrococcales|Promicromonosporaceae|Cellulosimicrobium	Bacteria	Actinobacteria	Actinobacteria	Micrococcales	Promicromonosporaceae	Cellulosimicrobium	NA	13	9	22	0	4	15	19	9	15	0	5	14	5	0	11	15	28	0	16	5	14	0	0	17	16	0	42	0	0	0	6	0	0	22	6	11	29	10	17	25	11	0
Bacteria|Actinobacteria|Actinobacteria|Micrococcales|Promicromonosporaceae|Cellulosimicrobium|Cellulosimicrobium cellulans	Bacteria	Actinobacteria	Actinobacteria	Micrococcales	Promicromonosporaceae	Cellulosimicrobium	Cellulosimicrobium cellulans	101	113	67	0	15	114	97	138	88	0	55	99	55	0	130	96	99	0	101	37	111	0	0	126	64	0	146	0	0	0	50	0	0	121	50	39	81	43	76	138	50	0
Bacteria|Actinobacteria|Actinobacteria|Micrococcales|Promicromonosporaceae|Cellulosimicrobium|Cellulosimicrobium sp. TH-20	Bacteria	Actinobacteria	Actinobacteria	Micrococcales	Promicromonosporaceae	Cellulosimicrobium	Cellulosimicrobium sp. TH-20	63	80	89	0	13	68	130	91	92	0	42	52	79	0	64	69	79	0	58	28	83	0	0	84	60	0	50	0	0	0	61	0	0	82	30	40	85	30	74	159	20	0
Bacteria|Actinobacteria|Actinobacteria|Micrococcales|Promicromonosporaceae|Isoptericola	Bacteria	Actinobacteria	Actinobacteria	Micrococcales	Promicromonosporaceae	Isoptericola	NA	2	1	1	0	0	0	7	0	0	0	0	1	0	0	0	4	0	0	1	0	1	0	0	0	3	0	0	0	0	0	0	0	0	0	0	1	1	0	2	1	0	0
Bacteria|Actinobacteria|Actinobacteria|Micrococcales|Promicromonosporaceae|Isoptericola|Isoptericola dokdonensis	Bacteria	Actinobacteria	Actinobacteria	Micrococcales	Promicromonosporaceae	Isoptericola	Isoptericola dokdonensis	48	131	74	0	19	133	109	70	71	0	33	102	70	0	72	89	95	0	76	38	72	0	0	80	74	0	227	0	0	0	65	0	0	92	47	58	93	31	49	117	47	0
Bacteria|Actinobacteria|Actinobacteria|Micrococcales|Promicromonosporaceae|Isoptericola|Isoptericola variabilis	Bacteria	Actinobacteria	Actinobacteria	Micrococcales	Promicromonosporaceae	Isoptericola	Isoptericola variabilis	37	76	29	0	11	154	71	49	51	0	33	63	43	0	77	58	91	0	63	30	140	0	0	52	56	0	213	0	0	0	63	0	0	69	67	42	61	28	35	97	30	0
Bacteria|Actinobacteria|Actinobacteria|Micrococcales|Promicromonosporaceae|Xylanimonas|Xylanimonas cellulosilytica	Bacteria	Actinobacteria	Actinobacteria	Micrococcales	Promicromonosporaceae	Xylanimonas	Xylanimonas cellulosilytica	127	178	149	0	34	268	217	482	130	0	99	138	142	0	187	152	167	0	153	63	332	0	0	220	178	0	375	0	0	0	122	0	0	204	184	107	180	74	144	248	95	0
Bacteria|Actinobacteria|Actinobacteria|Micrococcales|Sanguibacteraceae|Sanguibacter|Sanguibacter keddieii	Bacteria	Actinobacteria	Actinobacteria	Micrococcales	Sanguibacteraceae	Sanguibacter	Sanguibacter keddieii	188	217	245	0	41	283	289	222	244	0	135	194	165	0	210	233	178	0	254	117	307	0	0	239	200	0	213	0	0	0	145	0	0	326	170	166	241	114	385	341	120	0
Bacteria|Actinobacteria|Actinobacteria|Micromonosporales|Micromonosporaceae	Bacteria	Actinobacteria	Actinobacteria	Micromonosporales	Micromonosporaceae	NA	NA	286	287	301	0	57	293	328	338	269	0	147	374	229	0	325	304	243	0	311	103	325	0	0	361	264	0	431	0	0	0	180	0	0	392	190	166	308	158	319	453	161	0
Bacteria|Actinobacteria|Actinobacteria|Micromonosporales|Micromonosporaceae|Actinoplanes	Bacteria	Actinobacteria	Actinobacteria	Micromonosporales	Micromonosporaceae	Actinoplanes	NA	231	316	202	0	42	316	296	236	220	0	175	209	146	0	284	212	171	0	160	82	393	0	0	328	218	0	158	0	0	0	168	0	0	283	118	136	292	119	245	393	117	0
Bacteria|Actinobacteria|Actinobacteria|Micromonosporales|Micromonosporaceae|Actinoplanes|Actinoplanes derwentensis	Bacteria	Actinobacteria	Actinobacteria	Micromonosporales	Micromonosporaceae	Actinoplanes	Actinoplanes derwentensis	309	310	299	0	50	424	445	442	283	0	272	316	274	0	467	270	235	0	330	166	573	0	0	335	312	0	258	0	0	0	212	0	0	314	219	181	342	165	309	608	167	0
Bacteria|Actinobacteria|Actinobacteria|Micromonosporales|Micromonosporaceae|Actinoplanes|Actinoplanes friuliensis	Bacteria	Actinobacteria	Actinobacteria	Micromonosporales	Micromonosporaceae	Actinoplanes	Actinoplanes friuliensis	146	234	149	0	59	286	254	309	188	0	134	174	135	0	302	165	211	0	232	93	405	0	0	250	175	0	237	0	0	0	157	0	0	258	145	136	214	89	221	347	123	0
Bacteria|Actinobacteria|Actinobacteria|Micromonosporales|Micromonosporaceae|Actinoplanes|Actinoplanes missouriensis	Bacteria	Actinobacteria	Actinobacteria	Micromonosporales	Micromonosporaceae	Actinoplanes	Actinoplanes missouriensis	168	194	154	0	57	161	190	212	145	0	101	155	131	0	187	132	164	0	200	87	181	0	0	154	160	0	230	0	0	0	104	0	0	151	95	95	203	69	131	289	87	0
Bacteria|Actinobacteria|Actinobacteria|Micromonosporales|Micromonosporaceae|Actinoplanes|Actinoplanes sp. N902-109	Bacteria	Actinobacteria	Actinobacteria	Micromonosporales	Micromonosporaceae	Actinoplanes	Actinoplanes sp. N902-109	166	278	161	0	67	271	287	271	190	0	106	251	149	0	253	228	239	0	209	129	386	0	0	303	216	0	289	0	0	0	131	0	0	267	198	132	234	114	194	371	127	0
Bacteria|Actinobacteria|Actinobacteria|Micromonosporales|Micromonosporaceae|Micromonospora	Bacteria	Actinobacteria	Actinobacteria	Micromonosporales	Micromonosporaceae	Micromonospora	NA	341	432	363	0	74	476	523	760	390	0	251	376	295	0	508	404	348	0	487	156	631	0	0	496	368	0	405	0	0	0	226	0	0	507	244	232	410	178	419	578	179	0
Bacteria|Actinobacteria|Actinobacteria|Micromonosporales|Micromonosporaceae|Micromonospora|Micromonospora aurantiaca	Bacteria	Actinobacteria	Actinobacteria	Micromonosporales	Micromonosporaceae	Micromonospora	Micromonospora aurantiaca	12	8	12	0	1	4	14	6	14	0	2	15	6	0	7	9	6	0	12	1	4	0	0	12	9	0	8	0	0	0	13	0	0	22	7	4	15	11	8	22	6	0
Bacteria|Actinobacteria|Actinobacteria|Micromonosporales|Micromonosporaceae|Micromonospora|Micromonospora auratinigra	Bacteria	Actinobacteria	Actinobacteria	Micromonosporales	Micromonosporaceae	Micromonospora	Micromonospora auratinigra	73	59	55	0	6	82	89	187	63	0	46	55	60	0	97	61	51	0	52	25	88	0	0	92	75	0	49	0	0	0	39	0	0	76	94	36	66	47	61	126	37	0
Bacteria|Actinobacteria|Actinobacteria|Micromonosporales|Micromonosporaceae|Micromonospora|Micromonospora chokoriensis	Bacteria	Actinobacteria	Actinobacteria	Micromonosporales	Micromonosporaceae	Micromonospora	Micromonospora chokoriensis	159	123	139	0	32	62	137	160	118	0	88	124	113	0	138	131	95	0	131	45	160	0	0	140	126	0	101	0	0	0	80	0	0	192	67	110	134	63	113	150	62	0
Bacteria|Actinobacteria|Actinobacteria|Micromonosporales|Micromonosporaceae|Micromonospora|Micromonospora coriariae	Bacteria	Actinobacteria	Actinobacteria	Micromonosporales	Micromonosporaceae	Micromonospora	Micromonospora coriariae	127	126	99	0	36	241	206	240	96	0	115	91	88	0	128	118	115	0	78	46	122	0	0	167	126	0	65	0	0	0	64	0	0	142	141	77	116	60	118	222	76	0
Bacteria|Actinobacteria|Actinobacteria|Micromonosporales|Micromonosporaceae|Micromonospora|Micromonospora coxensis	Bacteria	Actinobacteria	Actinobacteria	Micromonosporales	Micromonosporaceae	Micromonospora	Micromonospora coxensis	193	121	156	0	62	360	214	345	206	0	271	141	101	0	426	135	307	0	289	139	490	0	0	221	127	0	183	0	0	0	105	0	0	167	259	80	144	57	156	239	108	0
Bacteria|Actinobacteria|Actinobacteria|Micromonosporales|Micromonosporaceae|Micromonospora|Micromonospora echinaurantiaca	Bacteria	Actinobacteria	Actinobacteria	Micromonosporales	Micromonosporaceae	Micromonospora	Micromonospora echinaurantiaca	37	48	18	0	7	78	65	84	46	0	25	50	33	0	59	59	51	0	60	31	75	0	0	36	30	0	61	0	0	0	27	0	0	75	28	26	49	19	48	68	23	0
Bacteria|Actinobacteria|Actinobacteria|Micromonosporales|Micromonosporaceae|Micromonospora|Micromonospora echinofusca	Bacteria	Actinobacteria	Actinobacteria	Micromonosporales	Micromonosporaceae	Micromonospora	Micromonospora echinofusca	83	151	130	0	32	134	130	250	78	0	122	102	85	0	167	97	88	0	135	48	232	0	0	178	123	0	133	0	0	0	86	0	0	111	69	92	158	50	102	222	59	0
Bacteria|Actinobacteria|Actinobacteria|Micromonosporales|Micromonosporaceae|Micromonospora|Micromonospora echinospora	Bacteria	Actinobacteria	Actinobacteria	Micromonosporales	Micromonosporaceae	Micromonospora	Micromonospora echinospora	135	113	132	0	40	195	172	150	127	0	121	116	84	0	266	126	86	0	119	69	206	0	0	132	117	0	114	0	0	0	65	0	0	150	116	76	135	83	110	198	57	0
Bacteria|Actinobacteria|Actinobacteria|Micromonosporales|Micromonosporaceae|Micromonospora|Micromonospora inositola	Bacteria	Actinobacteria	Actinobacteria	Micromonosporales	Micromonosporaceae	Micromonospora	Micromonospora inositola	106	71	77	0	13	126	146	178	119	0	131	134	73	0	166	99	118	0	122	61	220	0	0	106	76	0	66	0	0	0	62	0	0	117	90	56	99	51	108	161	58	0
Bacteria|Actinobacteria|Actinobacteria|Micromonosporales|Micromonosporaceae|Micromonospora|Micromonospora krabiensis	Bacteria	Actinobacteria	Actinobacteria	Micromonosporales	Micromonosporaceae	Micromonospora	Micromonospora krabiensis	66	92	69	0	18	79	112	172	52	0	58	84	79	0	81	68	62	0	65	36	100	0	0	102	52	0	42	0	0	0	90	0	0	154	48	46	112	52	85	128	60	0
Bacteria|Actinobacteria|Actinobacteria|Micromonosporales|Micromonosporaceae|Micromonospora|Micromonospora narathiwatensis	Bacteria	Actinobacteria	Actinobacteria	Micromonosporales	Micromonosporaceae	Micromonospora	Micromonospora narathiwatensis	76	71	70	0	19	128	106	80	127	0	82	78	41	0	95	100	72	0	78	30	109	0	0	92	78	0	62	0	0	0	59	0	0	114	44	52	82	35	96	156	45	0
Bacteria|Actinobacteria|Actinobacteria|Micromonosporales|Micromonosporaceae|Micromonospora|Micromonospora purpureochromogenes	Bacteria	Actinobacteria	Actinobacteria	Micromonosporales	Micromonosporaceae	Micromonospora	Micromonospora purpureochromogenes	56	33	34	0	13	31	59	53	32	0	20	60	23	0	25	32	37	0	38	22	72	0	0	45	34	0	39	0	0	0	42	0	0	74	25	24	49	20	27	59	23	0
Bacteria|Actinobacteria|Actinobacteria|Micromonosporales|Micromonosporaceae|Micromonospora|Micromonospora rifamycinica	Bacteria	Actinobacteria	Actinobacteria	Micromonosporales	Micromonosporaceae	Micromonospora	Micromonospora rifamycinica	72	71	51	0	20	236	88	196	74	0	159	80	56	0	71	54	78	0	153	57	162	0	0	102	59	0	93	0	0	0	43	0	0	118	135	38	77	39	60	131	27	0
Bacteria|Actinobacteria|Actinobacteria|Micromonosporales|Micromonosporaceae|Micromonospora|Micromonospora siamensis	Bacteria	Actinobacteria	Actinobacteria	Micromonosporales	Micromonosporaceae	Micromonospora	Micromonospora siamensis	73	76	66	0	19	119	69	98	47	0	48	49	51	0	76	68	58	0	116	46	92	0	0	70	49	0	97	0	0	0	48	0	0	95	77	29	71	35	57	84	27	0
Bacteria|Actinobacteria|Actinobacteria|Micromonosporales|Micromonosporaceae|Micromonospora|Micromonospora sp. L5	Bacteria	Actinobacteria	Actinobacteria	Micromonosporales	Micromonosporaceae	Micromonospora	Micromonospora sp. L5	28	62	23	0	2	14	34	56	37	0	7	28	30	0	2	25	38	0	11	7	39	0	0	24	34	0	17	0	0	0	22	0	0	19	14	18	31	9	47	29	16	0
Bacteria|Actinobacteria|Actinobacteria|Micromonosporales|Micromonosporaceae|Micromonospora|Micromonospora sp. WMMA2032	Bacteria	Actinobacteria	Actinobacteria	Micromonosporales	Micromonosporaceae	Micromonospora	Micromonospora sp. WMMA2032	72	87	67	0	16	105	95	184	86	0	50	94	50	0	172	82	88	0	80	33	204	0	0	102	65	0	189	0	0	0	53	0	0	99	50	38	90	21	53	133	45	0
Bacteria|Actinobacteria|Actinobacteria|Micromonosporales|Micromonosporaceae|Micromonospora|Micromonospora viridifaciens	Bacteria	Actinobacteria	Actinobacteria	Micromonosporales	Micromonosporaceae	Micromonospora	Micromonospora viridifaciens	52	86	61	0	14	66	57	105	54	0	66	72	68	0	51	53	71	0	57	31	125	0	0	107	64	0	77	0	0	0	50	0	0	72	50	45	54	28	105	118	51	0
Bacteria|Actinobacteria|Actinobacteria|Micromonosporales|Micromonosporaceae|Micromonospora|Micromonospora zamorensis	Bacteria	Actinobacteria	Actinobacteria	Micromonosporales	Micromonosporaceae	Micromonospora	Micromonospora zamorensis	102	118	123	0	40	205	135	206	92	0	109	104	69	0	195	117	178	0	111	54	183	0	0	153	134	0	192	0	0	0	79	0	0	115	133	89	147	48	73	235	65	0
Bacteria|Actinobacteria|Actinobacteria|Micromonosporales|Micromonosporaceae|Plantactinospora|Plantactinospora sp. KBS50	Bacteria	Actinobacteria	Actinobacteria	Micromonosporales	Micromonosporaceae	Plantactinospora	Plantactinospora sp. KBS50	154	193	168	0	40	275	302	329	210	0	135	197	145	0	252	178	133	0	142	81	257	0	0	169	183	0	154	0	0	0	120	0	0	220	187	87	177	75	163	341	107	0
Bacteria|Actinobacteria|Actinobacteria|Micromonosporales|Micromonosporaceae|Salinispora	Bacteria	Actinobacteria	Actinobacteria	Micromonosporales	Micromonosporaceae	Salinispora	NA	4	1	1	0	0	1	2	3	1	0	3	4	2	0	1	2	3	0	0	1	1	0	0	0	4	0	0	0	0	0	0	0	0	10	1	2	2	0	4	2	1	0
Bacteria|Actinobacteria|Actinobacteria|Micromonosporales|Micromonosporaceae|Salinispora|Salinispora arenicola	Bacteria	Actinobacteria	Actinobacteria	Micromonosporales	Micromonosporaceae	Salinispora	Salinispora arenicola	196	173	159	0	24	175	245	192	145	0	81	201	162	0	150	223	116	0	168	82	294	0	0	186	150	0	169	0	0	0	87	0	0	194	94	117	213	77	155	248	95	0
Bacteria|Actinobacteria|Actinobacteria|Micromonosporales|Micromonosporaceae|Salinispora|Salinispora tropica	Bacteria	Actinobacteria	Actinobacteria	Micromonosporales	Micromonosporaceae	Salinispora	Salinispora tropica	145	180	148	0	35	145	169	295	106	0	112	137	116	0	161	172	141	0	188	59	268	0	0	196	135	0	189	0	0	0	95	0	0	169	98	87	170	64	153	230	68	0
Bacteria|Actinobacteria|Actinobacteria|Micromonosporales|Micromonosporaceae|Verrucosispora|Verrucosispora maris	Bacteria	Actinobacteria	Actinobacteria	Micromonosporales	Micromonosporaceae	Verrucosispora	Verrucosispora maris	224	259	209	0	50	326	310	261	221	0	212	205	143	0	279	143	203	0	152	102	548	0	0	272	204	0	237	0	0	0	128	0	0	214	162	146	174	98	221	449	131	0
Bacteria|Actinobacteria|Actinobacteria|Nakamurellales|Nakamurellaceae|Nakamurella	Bacteria	Actinobacteria	Actinobacteria	Nakamurellales	Nakamurellaceae	Nakamurella	NA	0	0	0	0	0	0	0	0	1	0	0	0	0	0	2	0	0	0	0	0	4	0	0	0	0	0	1	0	0	0	1	0	0	0	2	0	0	0	0	0	0	0
Bacteria|Actinobacteria|Actinobacteria|Nakamurellales|Nakamurellaceae|Nakamurella|Nakamurella multipartita	Bacteria	Actinobacteria	Actinobacteria	Nakamurellales	Nakamurellaceae	Nakamurella	Nakamurella multipartita	0	0	0	0	0	0	0	0	376	0	300	0	0	0	507	0	0	0	0	0	526	0	0	0	0	0	363	0	0	0	201	0	0	0	249	0	0	0	0	523	0	0
Bacteria|Actinobacteria|Actinobacteria|Nakamurellales|Nakamurellaceae|Nakamurella|Nakamurella panacisegetis	Bacteria	Actinobacteria	Actinobacteria	Nakamurellales	Nakamurellaceae	Nakamurella	Nakamurella panacisegetis	0	0	0	0	0	0	0	0	137	0	65	0	0	0	112	0	0	0	0	0	224	0	0	0	0	0	101	0	0	0	108	0	0	0	74	0	0	0	0	198	0	0
Bacteria|Actinobacteria|Actinobacteria|Propionibacteriales	Bacteria	Actinobacteria	Actinobacteria	Propionibacteriales	NA	NA	NA	158	109	181	0	33	206	227	139	193	0	134	198	95	0	228	214	133	0	188	65	182	0	0	216	182	0	155	0	0	0	111	0	0	155	123	100	180	68	139	288	120	0
Bacteria|Actinobacteria|Actinobacteria|Propionibacteriales|Nocardioidaceae	Bacteria	Actinobacteria	Actinobacteria	Propionibacteriales	Nocardioidaceae	NA	NA	102	91	86	0	19	66	165	123	91	0	53	89	75	0	99	112	46	0	65	20	165	0	0	112	66	0	57	0	0	0	53	0	0	75	51	48	92	40	97	182	44	0
Bacteria|Actinobacteria|Actinobacteria|Propionibacteriales|Nocardioidaceae|Actinopolymorpha|Actinopolymorpha singaporensis	Bacteria	Actinobacteria	Actinobacteria	Propionibacteriales	Nocardioidaceae	Actinopolymorpha	Actinopolymorpha singaporensis	340	283	279	0	47	382	437	447	375	0	196	314	219	0	453	325	324	0	322	136	551	0	0	421	340	0	282	0	0	0	191	0	0	377	277	139	296	145	294	456	166	0
Bacteria|Actinobacteria|Actinobacteria|Propionibacteriales|Nocardioidaceae|Aeromicrobium	Bacteria	Actinobacteria	Actinobacteria	Propionibacteriales	Nocardioidaceae	Aeromicrobium	NA	11	15	5	0	1	10	16	4	7	0	1	6	2	0	19	13	9	0	11	4	7	0	0	6	11	0	30	0	0	0	3	0	0	15	18	1	6	7	3	9	5	0
Bacteria|Actinobacteria|Actinobacteria|Propionibacteriales|Nocardioidaceae|Aeromicrobium|Aeromicrobium choanae	Bacteria	Actinobacteria	Actinobacteria	Propionibacteriales	Nocardioidaceae	Aeromicrobium	Aeromicrobium choanae	110	91	94	0	20	137	145	171	111	0	48	124	62	0	126	113	115	0	100	62	176	0	0	171	129	0	257	0	0	0	73	0	0	117	130	62	159	43	138	215	43	0
Bacteria|Actinobacteria|Actinobacteria|Propionibacteriales|Nocardioidaceae|Aeromicrobium|Aeromicrobium erythreum	Bacteria	Actinobacteria	Actinobacteria	Propionibacteriales	Nocardioidaceae	Aeromicrobium	Aeromicrobium erythreum	60	74	69	0	24	33	125	239	65	0	42	79	70	0	91	52	77	0	53	32	107	0	0	99	71	0	69	0	0	0	54	0	0	139	52	33	122	54	63	128	37	0
Bacteria|Actinobacteria|Actinobacteria|Propionibacteriales|Nocardioidaceae|Aeromicrobium|Aeromicrobium marinum	Bacteria	Actinobacteria	Actinobacteria	Propionibacteriales	Nocardioidaceae	Aeromicrobium	Aeromicrobium marinum	161	150	135	0	33	307	279	316	135	0	227	123	107	0	229	191	146	0	130	77	388	0	0	190	104	0	327	0	0	0	64	0	0	131	86	71	174	91	167	232	52	0
Bacteria|Actinobacteria|Actinobacteria|Propionibacteriales|Nocardioidaceae|Friedmanniella	Bacteria	Actinobacteria	Actinobacteria	Propionibacteriales	Nocardioidaceae	Friedmanniella	NA	7	18	6	0	2	4	7	1	9	0	1	20	6	0	6	22	5	0	4	6	5	0	0	18	14	0	7	0	0	0	4	0	0	25	1	12	12	6	5	25	8	0
Bacteria|Actinobacteria|Actinobacteria|Propionibacteriales|Nocardioidaceae|Friedmanniella|Friedmanniella luteola	Bacteria	Actinobacteria	Actinobacteria	Propionibacteriales	Nocardioidaceae	Friedmanniella	Friedmanniella luteola	116	184	130	0	34	180	212	166	135	0	87	150	147	0	163	160	137	0	142	63	195	0	0	205	169	0	119	0	0	0	119	0	0	172	136	75	158	75	153	263	72	0
Bacteria|Actinobacteria|Actinobacteria|Propionibacteriales|Nocardioidaceae|Friedmanniella|Friedmanniella sagamiharensis	Bacteria	Actinobacteria	Actinobacteria	Propionibacteriales	Nocardioidaceae	Friedmanniella	Friedmanniella sagamiharensis	91	128	96	0	35	111	128	185	89	0	76	81	60	0	126	84	108	0	144	45	166	0	0	149	104	0	87	0	0	0	62	0	0	115	85	66	102	38	80	157	42	0
Bacteria|Actinobacteria|Actinobacteria|Propionibacteriales|Nocardioidaceae|Kribbella|Kribbella flavida	Bacteria	Actinobacteria	Actinobacteria	Propionibacteriales	Nocardioidaceae	Kribbella	Kribbella flavida	204	225	245	0	49	330	294	374	242	0	138	214	201	0	270	218	189	0	193	178	375	0	0	306	203	0	248	0	0	0	139	0	0	261	175	158	219	109	259	391	99	0
Bacteria|Actinobacteria|Actinobacteria|Propionibacteriales|Nocardioidaceae|Marmoricola|Marmoricola scoriae	Bacteria	Actinobacteria	Actinobacteria	Propionibacteriales	Nocardioidaceae	Marmoricola	Marmoricola scoriae	98	160	79	0	33	140	156	283	68	0	72	104	75	0	254	127	108	0	180	70	196	0	0	137	102	0	156	0	0	0	81	0	0	148	102	71	149	89	73	184	72	0
Bacteria|Actinobacteria|Actinobacteria|Propionibacteriales|Nocardioidaceae|Nocardioides	Bacteria	Actinobacteria	Actinobacteria	Propionibacteriales	Nocardioidaceae	Nocardioides	NA	8	5	8	0	1	7	11	14	9	0	6	11	7	0	9	4	16	0	12	8	8	0	0	9	8	0	17	0	0	0	14	0	0	7	8	5	10	11	7	15	5	0
Bacteria|Actinobacteria|Actinobacteria|Propionibacteriales|Nocardioidaceae|Nocardioides|Nocardioides dokdonensis	Bacteria	Actinobacteria	Actinobacteria	Propionibacteriales	Nocardioidaceae	Nocardioides	Nocardioides dokdonensis	490	365	418	0	79	472	584	483	419	0	291	493	363	0	474	484	358	0	342	200	531	0	0	550	433	0	319	0	0	0	233	0	0	348	250	266	412	214	394	626	178	0
Bacteria|Actinobacteria|Actinobacteria|Propionibacteriales|Nocardioidaceae|Nocardioides|Nocardioides sp. 78	Bacteria	Actinobacteria	Actinobacteria	Propionibacteriales	Nocardioidaceae	Nocardioides	Nocardioides sp. 78	181	163	151	0	26	212	222	361	144	0	136	166	106	0	242	177	156	0	184	96	250	0	0	203	126	0	240	0	0	0	93	0	0	178	142	113	142	51	149	239	67	0
Bacteria|Actinobacteria|Actinobacteria|Propionibacteriales|Nocardioidaceae|Nocardioides|Nocardioides sp. CF8	Bacteria	Actinobacteria	Actinobacteria	Propionibacteriales	Nocardioidaceae	Nocardioides	Nocardioides sp. CF8	190	182	197	0	33	246	269	167	168	0	131	184	162	0	238	231	138	0	246	85	290	0	0	262	167	0	201	0	0	0	104	0	0	148	105	127	228	86	139	322	107	0
Bacteria|Actinobacteria|Actinobacteria|Propionibacteriales|Nocardioidaceae|Nocardioides|Nocardioides sp. JS614	Bacteria	Actinobacteria	Actinobacteria	Propionibacteriales	Nocardioidaceae	Nocardioides	Nocardioides sp. JS614	151	189	172	0	39	263	225	436	171	0	195	143	99	0	339	185	179	0	173	91	286	0	0	265	203	0	199	0	0	0	115	0	0	208	143	114	175	67	131	318	90	0
Bacteria|Actinobacteria|Actinobacteria|Propionibacteriales|Nocardioidaceae|Pimelobacter|Pimelobacter simplex	Bacteria	Actinobacteria	Actinobacteria	Propionibacteriales	Nocardioidaceae	Pimelobacter	Pimelobacter simplex	203	223	201	0	59	246	244	363	216	0	193	178	143	0	404	205	197	0	256	117	434	0	0	232	251	0	223	0	0	0	116	0	0	196	179	152	214	84	239	387	84	0
Bacteria|Actinobacteria|Actinobacteria|Propionibacteriales|Propionibacteriaceae	Bacteria	Actinobacteria	Actinobacteria	Propionibacteriales	Propionibacteriaceae	NA	NA	215	197	143	0	37	244	247	200	200	0	157	192	147	0	334	197	194	0	207	97	432	0	0	269	217	0	212	0	0	0	110	0	0	238	187	127	152	85	234	398	69	0
Bacteria|Actinobacteria|Actinobacteria|Propionibacteriales|Propionibacteriaceae|Acidipropionibacterium|Acidipropionibacterium acidipropionici	Bacteria	Actinobacteria	Actinobacteria	Propionibacteriales	Propionibacteriaceae	Acidipropionibacterium	Acidipropionibacterium acidipropionici	525	628	514	0	100	623	756	629	466	0	324	461	402	0	576	482	488	0	500	222	967	0	0	573	557	0	618	0	0	0	341	0	0	570	324	325	532	250	530	679	294	0
Bacteria|Actinobacteria|Actinobacteria|Propionibacteriales|Propionibacteriaceae|Auraticoccus|Auraticoccus monumenti	Bacteria	Actinobacteria	Actinobacteria	Propionibacteriales	Propionibacteriaceae	Auraticoccus	Auraticoccus monumenti	133	245	140	0	48	169	158	192	154	0	105	200	111	0	164	159	182	0	126	101	333	0	0	182	166	0	235	0	0	0	124	0	0	197	127	109	223	79	150	260	91	0
Bacteria|Actinobacteria|Actinobacteria|Propionibacteriales|Propionibacteriaceae|Cutibacterium	Bacteria	Actinobacteria	Actinobacteria	Propionibacteriales	Propionibacteriaceae	Cutibacterium	NA	28	66	54	0	15	45	60	30	43	0	41	50	27	0	40	39	34	0	56	19	95	0	0	56	45	0	42	0	0	0	22	0	0	101	31	19	60	50	62	58	19	0
Bacteria|Actinobacteria|Actinobacteria|Propionibacteriales|Propionibacteriaceae|Cutibacterium|Cutibacterium acnes	Bacteria	Actinobacteria	Actinobacteria	Propionibacteriales	Propionibacteriaceae	Cutibacterium	Cutibacterium acnes	419	305	372	0	93	436	487	543	389	0	227	324	238	0	382	394	294	0	422	187	463	0	0	458	403	0	277	0	0	0	215	0	0	444	375	230	312	191	324	579	182	0
Bacteria|Actinobacteria|Actinobacteria|Propionibacteriales|Propionibacteriaceae|Cutibacterium|Cutibacterium avidum	Bacteria	Actinobacteria	Actinobacteria	Propionibacteriales	Propionibacteriaceae	Cutibacterium	Cutibacterium avidum	482	401	484	0	129	507	627	635	467	0	398	417	295	0	473	521	487	0	477	245	778	0	0	560	625	0	371	0	0	0	244	0	0	419	341	309	478	200	432	704	235	0
Bacteria|Actinobacteria|Actinobacteria|Propionibacteriales|Propionibacteriaceae|Cutibacterium|Cutibacterium granulosum	Bacteria	Actinobacteria	Actinobacteria	Propionibacteriales	Propionibacteriaceae	Cutibacterium	Cutibacterium granulosum	159	299	221	0	37	186	322	184	188	0	77	150	124	0	271	204	130	0	159	147	355	0	0	198	150	0	172	0	0	0	138	0	0	244	201	130	196	94	191	288	99	0
Bacteria|Actinobacteria|Actinobacteria|Propionibacteriales|Propionibacteriaceae|Microlunatus	Bacteria	Actinobacteria	Actinobacteria	Propionibacteriales	Propionibacteriaceae	Microlunatus	NA	13	10	2	0	0	15	6	56	6	0	6	6	6	0	6	5	10	0	0	2	62	0	0	6	3	0	5	0	0	0	3	0	0	1	8	4	4	1	7	15	1	0
Bacteria|Actinobacteria|Actinobacteria|Propionibacteriales|Propionibacteriaceae|Microlunatus|Microlunatus phosphovorus	Bacteria	Actinobacteria	Actinobacteria	Propionibacteriales	Propionibacteriaceae	Microlunatus	Microlunatus phosphovorus	184	211	177	0	26	179	244	223	194	0	113	173	191	0	250	242	164	0	214	95	273	0	0	232	184	0	124	0	0	0	129	0	0	195	111	125	207	98	150	290	77	0
Bacteria|Actinobacteria|Actinobacteria|Propionibacteriales|Propionibacteriaceae|Microlunatus|Microlunatus soli	Bacteria	Actinobacteria	Actinobacteria	Propionibacteriales	Propionibacteriaceae	Microlunatus	Microlunatus soli	298	290	264	0	47	367	304	425	284	0	296	246	205	0	329	225	305	0	289	166	623	0	0	330	287	0	249	0	0	0	172	0	0	232	222	197	282	98	244	412	152	0
Bacteria|Actinobacteria|Actinobacteria|Propionibacteriales|Propionibacteriaceae|Propionibacterium|Propionibacterium freudenreichii	Bacteria	Actinobacteria	Actinobacteria	Propionibacteriales	Propionibacteriaceae	Propionibacterium	Propionibacterium freudenreichii	352	516	417	0	97	361	579	472	397	0	242	473	333	0	348	447	278	0	437	166	584	0	0	498	468	0	439	0	0	0	299	0	0	533	251	307	520	213	502	674	258	0
Bacteria|Actinobacteria|Actinobacteria|Propionibacteriales|Propionibacteriaceae|Propionibacterium|Propionibacterium sp. oral taxon 193	Bacteria	Actinobacteria	Actinobacteria	Propionibacteriales	Propionibacteriaceae	Propionibacterium	Propionibacterium sp. oral taxon 193	138	121	129	0	21	59	190	132	131	0	63	172	127	0	95	190	109	0	112	60	91	0	0	176	130	0	84	0	0	0	56	0	0	139	53	105	140	70	146	239	92	0
Bacteria|Actinobacteria|Actinobacteria|Propionibacteriales|Propionibacteriaceae|Propionimicrobium|Propionimicrobium sp. Marseille-P3275	Bacteria	Actinobacteria	Actinobacteria	Propionibacteriales	Propionibacteriaceae	Propionimicrobium	Propionimicrobium sp. Marseille-P3275	200	187	255	0	38	360	263	233	170	0	122	218	223	0	357	221	158	0	297	108	285	0	0	299	186	0	244	0	0	0	130	0	0	183	133	142	235	132	247	213	100	0
Bacteria|Actinobacteria|Actinobacteria|Propionibacteriales|Propionibacteriaceae|Pseudopropionibacterium|Pseudopropionibacterium propionicum	Bacteria	Actinobacteria	Actinobacteria	Propionibacteriales	Propionibacteriaceae	Pseudopropionibacterium	Pseudopropionibacterium propionicum	377	435	313	0	91	490	437	665	358	0	235	416	294	0	393	437	381	0	306	186	709	0	0	448	398	0	488	0	0	0	231	0	0	408	291	233	408	186	386	617	182	0
Bacteria|Actinobacteria|Actinobacteria|Propionibacteriales|Propionibacteriaceae|Tessaracoccus	Bacteria	Actinobacteria	Actinobacteria	Propionibacteriales	Propionibacteriaceae	Tessaracoccus	NA	107	116	99	0	34	147	112	155	79	0	50	115	66	0	115	88	91	0	104	83	168	0	0	134	102	0	114	0	0	0	45	0	0	161	75	56	100	60	86	181	70	0
Bacteria|Actinobacteria|Actinobacteria|Propionibacteriales|Propionibacteriaceae|Tessaracoccus|Tessaracoccus flavescens	Bacteria	Actinobacteria	Actinobacteria	Propionibacteriales	Propionibacteriaceae	Tessaracoccus	Tessaracoccus flavescens	385	344	315	0	76	568	498	502	347	0	291	378	280	0	437	388	344	0	305	181	516	0	0	423	317	0	339	0	0	0	202	0	0	318	307	285	326	169	361	692	201	0
Bacteria|Actinobacteria|Actinobacteria|Propionibacteriales|Propionibacteriaceae|Tessaracoccus|Tessaracoccus flavus	Bacteria	Actinobacteria	Actinobacteria	Propionibacteriales	Propionibacteriaceae	Tessaracoccus	Tessaracoccus flavus	232	297	243	0	73	360	371	303	191	0	205	267	174	0	390	294	265	0	325	153	493	0	0	322	251	0	301	0	0	0	159	0	0	336	254	155	271	128	270	452	171	0
Bacteria|Actinobacteria|Actinobacteria|Propionibacteriales|Propionibacteriaceae|Tessaracoccus|Tessaracoccus sp. NSG39	Bacteria	Actinobacteria	Actinobacteria	Propionibacteriales	Propionibacteriaceae	Tessaracoccus	Tessaracoccus sp. NSG39	474	416	372	0	86	537	492	720	401	0	379	391	276	0	581	425	422	0	422	219	668	0	0	529	382	0	466	0	0	0	208	0	0	345	392	212	424	142	359	627	186	0
Bacteria|Actinobacteria|Actinobacteria|Propionibacteriales|Propionibacteriaceae|Tessaracoccus|Tessaracoccus sp. T2.5-30	Bacteria	Actinobacteria	Actinobacteria	Propionibacteriales	Propionibacteriaceae	Tessaracoccus	Tessaracoccus sp. T2.5-30	239	307	252	0	58	383	385	371	332	0	304	263	211	0	360	277	232	0	285	134	551	0	0	359	217	0	172	0	0	0	182	0	0	227	225	232	308	133	270	502	145	0
Bacteria|Actinobacteria|Actinobacteria|Pseudonocardiales|Pseudonocardiaceae	Bacteria	Actinobacteria	Actinobacteria	Pseudonocardiales	Pseudonocardiaceae	NA	NA	250	217	236	0	50	249	283	1168	382	0	170	284	186	0	299	266	216	0	252	139	369	0	0	249	216	0	178	0	0	0	180	0	0	816	155	171	312	110	214	370	118	0
Bacteria|Actinobacteria|Actinobacteria|Pseudonocardiales|Pseudonocardiaceae|Actinoalloteichus	Bacteria	Actinobacteria	Actinobacteria	Pseudonocardiales	Pseudonocardiaceae	Actinoalloteichus	NA	100	143	110	0	27	212	140	400	140	0	73	134	69	0	80	81	98	0	111	67	283	0	0	141	104	0	66	0	0	0	77	0	0	330	74	61	143	61	74	196	52	0
Bacteria|Actinobacteria|Actinobacteria|Pseudonocardiales|Pseudonocardiaceae|Actinoalloteichus|Actinoalloteichus hoggarensis	Bacteria	Actinobacteria	Actinobacteria	Pseudonocardiales	Pseudonocardiaceae	Actinoalloteichus	Actinoalloteichus hoggarensis	99	194	120	0	16	159	149	277	122	0	35	156	93	0	167	121	83	0	135	97	99	0	0	111	104	0	251	0	0	0	78	0	0	312	147	76	99	56	129	175	73	0
Bacteria|Actinobacteria|Actinobacteria|Pseudonocardiales|Pseudonocardiaceae|Actinoalloteichus|Actinoalloteichus hymeniacidonis	Bacteria	Actinobacteria	Actinobacteria	Pseudonocardiales	Pseudonocardiaceae	Actinoalloteichus	Actinoalloteichus hymeniacidonis	141	131	126	0	23	147	152	450	140	0	117	149	111	0	137	160	114	0	164	54	202	0	0	150	151	0	120	0	0	0	75	0	0	302	123	89	121	66	154	245	59	0
Bacteria|Actinobacteria|Actinobacteria|Pseudonocardiales|Pseudonocardiaceae|Actinoalloteichus|Actinoalloteichus sp. ADI127-7	Bacteria	Actinobacteria	Actinobacteria	Pseudonocardiales	Pseudonocardiaceae	Actinoalloteichus	Actinoalloteichus sp. ADI127-7	14	2	9	0	2	28	4	35	5	0	2	2	3	0	11	16	14	0	1	0	5	0	0	17	11	0	4	0	0	0	0	0	0	2	14	5	4	3	4	20	2	0
Bacteria|Actinobacteria|Actinobacteria|Pseudonocardiales|Pseudonocardiaceae|Actinoalloteichus|Actinoalloteichus sp. AHMU CJ021	Bacteria	Actinobacteria	Actinobacteria	Pseudonocardiales	Pseudonocardiaceae	Actinoalloteichus	Actinoalloteichus sp. AHMU CJ021	104	118	328	0	20	68	171	412	211	0	38	158	268	0	181	71	66	0	85	72	139	0	0	121	99	0	123	0	0	0	73	0	0	331	55	61	130	87	145	338	56	0
Bacteria|Actinobacteria|Actinobacteria|Pseudonocardiales|Pseudonocardiaceae|Actinoalloteichus|Actinoalloteichus sp. GBA129-24	Bacteria	Actinobacteria	Actinobacteria	Pseudonocardiales	Pseudonocardiaceae	Actinoalloteichus	Actinoalloteichus sp. GBA129-24	0	1	3	0	0	0	0	1	1	0	2	0	0	0	2	0	0	0	0	0	1	0	0	0	2	0	0	0	0	0	4	0	0	0	0	0	2	0	2	1	0	0
Bacteria|Actinobacteria|Actinobacteria|Pseudonocardiales|Pseudonocardiaceae|Actinosynnema	Bacteria	Actinobacteria	Actinobacteria	Pseudonocardiales	Pseudonocardiaceae	Actinosynnema	NA	45	88	43	0	10	109	74	287	70	0	49	75	43	0	151	69	75	0	95	42	184	0	0	71	42	0	208	0	0	0	39	0	0	232	65	31	75	33	50	102	38	0
Bacteria|Actinobacteria|Actinobacteria|Pseudonocardiales|Pseudonocardiaceae|Actinosynnema|Actinosynnema mirum	Bacteria	Actinobacteria	Actinobacteria	Pseudonocardiales	Pseudonocardiaceae	Actinosynnema	Actinosynnema mirum	89	67	56	0	19	76	72	90	64	0	34	48	44	0	79	55	68	0	62	38	88	0	0	36	54	0	171	0	0	0	61	0	0	98	44	33	58	29	55	85	28	0
Bacteria|Actinobacteria|Actinobacteria|Pseudonocardiales|Pseudonocardiaceae|Actinosynnema|Actinosynnema pretiosum	Bacteria	Actinobacteria	Actinobacteria	Pseudonocardiales	Pseudonocardiaceae	Actinosynnema	Actinosynnema pretiosum	29	73	36	0	3	93	64	124	40	0	27	43	23	0	50	50	46	0	39	12	112	0	0	52	32	0	114	0	0	0	25	0	0	94	56	27	47	22	48	83	31	0
Bacteria|Actinobacteria|Actinobacteria|Pseudonocardiales|Pseudonocardiaceae|Alloactinosynnema|Alloactinosynnema sp. L-07	Bacteria	Actinobacteria	Actinobacteria	Pseudonocardiales	Pseudonocardiaceae	Alloactinosynnema	Alloactinosynnema sp. L-07	57	94	69	0	23	98	136	396	112	0	75	103	56	0	115	78	100	0	112	48	142	0	0	109	71	0	128	0	0	0	49	0	0	302	75	46	95	40	72	172	50	0
Bacteria|Actinobacteria|Actinobacteria|Pseudonocardiales|Pseudonocardiaceae|Allokutzneria|Allokutzneria albata	Bacteria	Actinobacteria	Actinobacteria	Pseudonocardiales	Pseudonocardiaceae	Allokutzneria	Allokutzneria albata	207	202	174	0	43	182	313	553	252	0	87	259	124	0	165	189	152	0	175	51	225	0	0	198	193	0	268	0	0	0	129	0	0	524	127	94	227	107	198	398	100	0
Bacteria|Actinobacteria|Actinobacteria|Pseudonocardiales|Pseudonocardiaceae|Amycolatopsis	Bacteria	Actinobacteria	Actinobacteria	Pseudonocardiales	Pseudonocardiaceae	Amycolatopsis	NA	83	164	292	0	22	219	274	454	162	0	137	171	86	0	82	127	59	0	104	37	216	0	0	235	242	0	77	0	0	0	157	0	0	943	88	129	235	114	321	240	63	0
Bacteria|Actinobacteria|Actinobacteria|Pseudonocardiales|Pseudonocardiaceae|Amycolatopsis|Amycolatopsis japonica	Bacteria	Actinobacteria	Actinobacteria	Pseudonocardiales	Pseudonocardiaceae	Amycolatopsis	Amycolatopsis japonica	38	50	44	0	7	35	59	107	33	0	9	47	32	0	20	47	23	0	21	10	39	0	0	43	54	0	16	0	0	0	29	0	0	139	28	23	58	25	31	71	25	0
Bacteria|Actinobacteria|Actinobacteria|Pseudonocardiales|Pseudonocardiaceae|Amycolatopsis|Amycolatopsis keratiniphila	Bacteria	Actinobacteria	Actinobacteria	Pseudonocardiales	Pseudonocardiaceae	Amycolatopsis	Amycolatopsis keratiniphila	25	28	16	0	3	21	23	37	22	0	8	13	8	0	22	16	29	0	13	15	27	0	0	19	11	0	53	0	0	0	10	0	0	44	9	17	29	19	12	29	14	0
Bacteria|Actinobacteria|Actinobacteria|Pseudonocardiales|Pseudonocardiaceae|Amycolatopsis|Amycolatopsis mediterranei	Bacteria	Actinobacteria	Actinobacteria	Pseudonocardiales	Pseudonocardiaceae	Amycolatopsis	Amycolatopsis mediterranei	117	180	119	0	18	120	129	339	116	0	73	138	109	0	104	142	108	0	116	43	153	0	0	130	102	0	109	0	0	0	126	0	0	328	50	66	189	91	124	221	64	0
Bacteria|Actinobacteria|Actinobacteria|Pseudonocardiales|Pseudonocardiaceae|Amycolatopsis|Amycolatopsis methanolica	Bacteria	Actinobacteria	Actinobacteria	Pseudonocardiales	Pseudonocardiaceae	Amycolatopsis	Amycolatopsis methanolica	102	151	97	0	21	131	148	578	155	0	67	140	83	0	99	105	81	0	119	44	104	0	0	86	107	0	155	0	0	0	72	0	0	503	53	53	128	52	113	227	59	0
Bacteria|Actinobacteria|Actinobacteria|Pseudonocardiales|Pseudonocardiaceae|Amycolatopsis|Amycolatopsis orientalis	Bacteria	Actinobacteria	Actinobacteria	Pseudonocardiales	Pseudonocardiaceae	Amycolatopsis	Amycolatopsis orientalis	71	64	54	0	11	90	65	208	79	0	29	80	58	0	66	62	85	0	99	33	72	0	0	80	57	0	88	0	0	0	49	0	0	200	51	54	99	49	83	117	38	0
Bacteria|Actinobacteria|Actinobacteria|Pseudonocardiales|Pseudonocardiaceae|Amycolatopsis|Amycolatopsis sp. AA4	Bacteria	Actinobacteria	Actinobacteria	Pseudonocardiales	Pseudonocardiaceae	Amycolatopsis	Amycolatopsis sp. AA4	96	148	139	0	18	81	176	296	119	0	48	171	87	0	74	114	99	0	103	49	101	0	0	145	131	0	145	0	0	0	84	0	0	282	85	90	164	73	104	214	62	0
Bacteria|Actinobacteria|Actinobacteria|Pseudonocardiales|Pseudonocardiaceae|Amycolatopsis|Amycolatopsis sp. BJA-103	Bacteria	Actinobacteria	Actinobacteria	Pseudonocardiales	Pseudonocardiaceae	Amycolatopsis	Amycolatopsis sp. BJA-103	67	87	71	0	19	194	212	188	71	0	135	95	51	0	70	40	58	0	35	28	59	0	0	104	56	0	36	0	0	0	58	0	0	109	72	37	77	37	71	157	49	0
Bacteria|Actinobacteria|Actinobacteria|Pseudonocardiales|Pseudonocardiaceae|Kibdelosporangium|Kibdelosporangium phytohabitans	Bacteria	Actinobacteria	Actinobacteria	Pseudonocardiales	Pseudonocardiaceae	Kibdelosporangium	Kibdelosporangium phytohabitans	163	205	159	0	34	144	245	354	181	0	219	194	178	0	175	191	109	0	217	54	150	0	0	172	165	0	119	0	0	0	104	0	0	302	117	101	214	78	162	346	90	0
Bacteria|Actinobacteria|Actinobacteria|Pseudonocardiales|Pseudonocardiaceae|Kutzneria|Kutzneria albida	Bacteria	Actinobacteria	Actinobacteria	Pseudonocardiales	Pseudonocardiaceae	Kutzneria	Kutzneria albida	205	239	178	0	42	280	305	708	226	0	227	294	176	0	275	208	262	0	233	87	331	0	0	273	166	0	324	0	0	0	147	0	0	525	169	118	214	114	186	394	83	0
Bacteria|Actinobacteria|Actinobacteria|Pseudonocardiales|Pseudonocardiaceae|Lentzea|Lentzea guizhouensis	Bacteria	Actinobacteria	Actinobacteria	Pseudonocardiales	Pseudonocardiaceae	Lentzea	Lentzea guizhouensis	127	149	88	0	20	115	130	315	146	0	48	136	86	0	82	105	97	0	86	39	119	0	0	134	101	0	99	0	0	0	108	0	0	320	94	82	179	59	106	646	70	0
Bacteria|Actinobacteria|Actinobacteria|Pseudonocardiales|Pseudonocardiaceae|Prauserella|Prauserella marina	Bacteria	Actinobacteria	Actinobacteria	Pseudonocardiales	Pseudonocardiaceae	Prauserella	Prauserella marina	102	100	85	0	12	146	125	220	125	0	24	117	63	0	71	90	73	0	47	28	48	0	0	100	77	0	160	0	0	0	53	0	0	239	56	60	120	46	75	127	45	0
Bacteria|Actinobacteria|Actinobacteria|Pseudonocardiales|Pseudonocardiaceae|Pseudonocardia	Bacteria	Actinobacteria	Actinobacteria	Pseudonocardiales	Pseudonocardiaceae	Pseudonocardia	NA	108	119	140	0	17	212	150	380	130	0	86	117	88	0	179	113	111	0	146	59	182	0	0	151	122	0	134	0	0	0	68	0	0	331	65	80	130	43	102	270	54	0
Bacteria|Actinobacteria|Actinobacteria|Pseudonocardiales|Pseudonocardiaceae|Pseudonocardia|Pseudonocardia dioxanivorans	Bacteria	Actinobacteria	Actinobacteria	Pseudonocardiales	Pseudonocardiaceae	Pseudonocardia	Pseudonocardia dioxanivorans	83	113	73	0	28	176	107	306	85	0	74	103	72	0	98	104	91	0	99	58	164	0	0	116	67	0	194	0	0	0	82	0	0	177	60	50	100	48	103	163	45	0
Bacteria|Actinobacteria|Actinobacteria|Pseudonocardiales|Pseudonocardiaceae|Pseudonocardia|Pseudonocardia sp. AL041005-10	Bacteria	Actinobacteria	Actinobacteria	Pseudonocardiales	Pseudonocardiaceae	Pseudonocardia	Pseudonocardia sp. AL041005-10	44	56	62	0	10	39	68	138	56	0	18	41	39	0	36	48	27	0	53	17	71	0	0	43	40	0	32	0	0	0	43	0	0	113	24	30	67	18	44	89	23	0
Bacteria|Actinobacteria|Actinobacteria|Pseudonocardiales|Pseudonocardiaceae|Pseudonocardia|Pseudonocardia sp. EC080619-01	Bacteria	Actinobacteria	Actinobacteria	Pseudonocardiales	Pseudonocardiaceae	Pseudonocardia	Pseudonocardia sp. EC080619-01	0	0	0	0	0	0	0	0	0	0	0	0	0	0	0	0	0	0	0	0	0	0	0	1	0	0	0	0	0	0	0	0	0	1	0	0	0	0	0	0	0	0
Bacteria|Actinobacteria|Actinobacteria|Pseudonocardiales|Pseudonocardiaceae|Pseudonocardia|Pseudonocardia sp. EC080625-04	Bacteria	Actinobacteria	Actinobacteria	Pseudonocardiales	Pseudonocardiaceae	Pseudonocardia	Pseudonocardia sp. EC080625-04	0	0	0	0	0	0	0	0	0	0	0	0	0	0	0	0	0	0	0	0	0	0	0	1	0	0	0	0	0	0	0	0	0	0	0	0	0	0	0	0	0	0
Bacteria|Actinobacteria|Actinobacteria|Pseudonocardiales|Pseudonocardiaceae|Pseudonocardia|Pseudonocardia sp. HH130629-09	Bacteria	Actinobacteria	Actinobacteria	Pseudonocardiales	Pseudonocardiaceae	Pseudonocardia	Pseudonocardia sp. HH130629-09	54	64	36	0	6	69	100	136	71	0	29	92	62	0	102	48	33	0	42	20	114	0	0	69	72	0	68	0	0	0	37	0	0	110	62	38	77	26	78	108	37	0
Bacteria|Actinobacteria|Actinobacteria|Pseudonocardiales|Pseudonocardiaceae|Pseudonocardia|Pseudonocardia sp. HH130630-07	Bacteria	Actinobacteria	Actinobacteria	Pseudonocardiales	Pseudonocardiaceae	Pseudonocardia	Pseudonocardia sp. HH130630-07	47	64	34	0	15	35	59	156	71	0	30	57	59	0	43	33	31	0	78	39	59	0	0	90	69	0	33	0	0	0	51	0	0	153	35	53	85	23	41	96	40	0
Bacteria|Actinobacteria|Actinobacteria|Pseudonocardiales|Pseudonocardiaceae|Saccharomonospora	Bacteria	Actinobacteria	Actinobacteria	Pseudonocardiales	Pseudonocardiaceae	Saccharomonospora	NA	31	35	37	0	15	28	51	172	59	0	25	38	23	0	47	29	12	0	63	14	56	0	0	38	35	0	37	0	0	0	19	0	0	172	40	21	52	10	47	82	18	0
Bacteria|Actinobacteria|Actinobacteria|Pseudonocardiales|Pseudonocardiaceae|Saccharomonospora|Saccharomonospora azurea	Bacteria	Actinobacteria	Actinobacteria	Pseudonocardiales	Pseudonocardiaceae	Saccharomonospora	Saccharomonospora azurea	106	117	225	0	42	182	234	956	246	0	97	232	179	0	227	131	149	0	194	53	224	0	0	91	117	0	287	0	0	0	96	0	0	995	150	70	115	75	119	287	60	0
Bacteria|Actinobacteria|Actinobacteria|Pseudonocardiales|Pseudonocardiaceae|Saccharomonospora|Saccharomonospora cyanea	Bacteria	Actinobacteria	Actinobacteria	Pseudonocardiales	Pseudonocardiaceae	Saccharomonospora	Saccharomonospora cyanea	70	83	78	0	48	73	110	290	85	0	45	96	73	0	59	94	71	0	126	44	112	0	0	83	81	0	99	0	0	0	79	0	0	305	65	56	123	53	92	121	33	0
Bacteria|Actinobacteria|Actinobacteria|Pseudonocardiales|Pseudonocardiaceae|Saccharomonospora|Saccharomonospora glauca	Bacteria	Actinobacteria	Actinobacteria	Pseudonocardiales	Pseudonocardiaceae	Saccharomonospora	Saccharomonospora glauca	128	212	316	0	18	101	365	510	436	0	36	758	330	0	234	177	154	0	150	30	143	0	0	172	199	0	190	0	0	0	136	0	0	452	102	90	669	74	233	436	66	0
Bacteria|Actinobacteria|Actinobacteria|Pseudonocardiales|Pseudonocardiaceae|Saccharomonospora|Saccharomonospora marina	Bacteria	Actinobacteria	Actinobacteria	Pseudonocardiales	Pseudonocardiaceae	Saccharomonospora	Saccharomonospora marina	130	132	133	0	31	196	144	467	170	0	89	129	93	0	239	91	139	0	171	53	187	0	0	129	120	0	184	0	0	0	95	0	0	348	115	69	152	56	99	185	66	0
Bacteria|Actinobacteria|Actinobacteria|Pseudonocardiales|Pseudonocardiaceae|Saccharomonospora|Saccharomonospora viridis	Bacteria	Actinobacteria	Actinobacteria	Pseudonocardiales	Pseudonocardiaceae	Saccharomonospora	Saccharomonospora viridis	131	123	275	0	117	321	744	1782	483	0	191	939	445	0	427	291	326	0	447	177	268	0	0	120	515	0	652	0	0	0	176	0	0	1986	372	110	222	132	273	701	97	0
Bacteria|Actinobacteria|Actinobacteria|Pseudonocardiales|Pseudonocardiaceae|Saccharopolyspora|Saccharopolyspora erythraea	Bacteria	Actinobacteria	Actinobacteria	Pseudonocardiales	Pseudonocardiaceae	Saccharopolyspora	Saccharopolyspora erythraea	158	187	220	0	40	255	395	3841	723	0	149	476	229	0	310	176	229	0	221	87	321	0	0	237	172	0	274	0	0	0	141	0	0	2971	161	102	304	91	254	567	103	0
Bacteria|Actinobacteria|Actinobacteria|Pseudonocardiales|Pseudonocardiaceae|Saccharothrix|Saccharothrix espanaensis	Bacteria	Actinobacteria	Actinobacteria	Pseudonocardiales	Pseudonocardiaceae	Saccharothrix	Saccharothrix espanaensis	71	123	66	0	23	80	145	510	110	0	45	107	103	0	94	85	100	0	91	42	102	0	0	92	94	0	67	0	0	0	80	0	0	368	70	62	110	39	75	175	39	0
Bacteria|Actinobacteria|Actinobacteria|Streptomycetales|Streptomycetaceae	Bacteria	Actinobacteria	Actinobacteria	Streptomycetales	Streptomycetaceae	NA	NA	280	345	309	0	61	442	331	614	290	0	264	268	228	0	321	323	358	0	323	158	470	0	0	397	311	0	368	0	0	0	224	0	0	310	205	187	324	139	286	457	149	0
Bacteria|Actinobacteria|Actinobacteria|Streptomycetales|Streptomycetaceae|Kitasatospora	Bacteria	Actinobacteria	Actinobacteria	Streptomycetales	Streptomycetaceae	Kitasatospora	NA	3	6	10	0	0	2	7	15	7	0	0	4	5	0	0	5	3	0	0	5	1	0	0	7	5	0	0	0	0	0	12	0	0	9	0	5	7	4	2	10	7	0
Bacteria|Actinobacteria|Actinobacteria|Streptomycetales|Streptomycetaceae|Kitasatospora|Kitasatospora albolonga	Bacteria	Actinobacteria	Actinobacteria	Streptomycetales	Streptomycetaceae	Kitasatospora	Kitasatospora albolonga	35	31	30	0	5	31	40	38	22	0	8	24	27	0	13	21	19	0	23	15	31	0	0	29	32	0	23	0	0	0	36	0	0	40	19	23	36	8	33	54	19	0
Bacteria|Actinobacteria|Actinobacteria|Streptomycetales|Streptomycetaceae|Kitasatospora|Kitasatospora aureofaciens	Bacteria	Actinobacteria	Actinobacteria	Streptomycetales	Streptomycetaceae	Kitasatospora	Kitasatospora aureofaciens	177	209	150	0	30	191	217	148	156	0	94	172	131	0	120	179	131	0	157	82	196	0	0	172	160	0	110	0	0	0	109	0	0	174	87	89	168	68	207	290	82	0
Bacteria|Actinobacteria|Actinobacteria|Streptomycetales|Streptomycetaceae|Kitasatospora|Kitasatospora setae	Bacteria	Actinobacteria	Actinobacteria	Streptomycetales	Streptomycetaceae	Kitasatospora	Kitasatospora setae	238	203	201	0	53	318	288	438	222	0	200	228	152	0	404	219	229	0	244	123	456	0	0	314	203	0	269	0	0	0	129	0	0	241	233	148	182	101	239	383	114	0
Bacteria|Actinobacteria|Actinobacteria|Streptomycetales|Streptomycetaceae|Streptomyces	Bacteria	Actinobacteria	Actinobacteria	Streptomycetales	Streptomycetaceae	Streptomyces	NA	3364	3545	3258	0	731	4519	4500	5655	3351	0	2626	3376	2536	0	5390	3495	3257	0	3659	1763	6529	0	0	4273	3266	0	3968	0	0	0	2073	0	0	3714	2728	2048	3618	1673	3387	5529	1744	0
Bacteria|Actinobacteria|Actinobacteria|Streptomycetales|Streptomycetaceae|Streptomyces|Streptomyces albireticuli	Bacteria	Actinobacteria	Actinobacteria	Streptomycetales	Streptomycetaceae	Streptomyces	Streptomyces albireticuli	89	106	83	0	15	86	162	108	102	0	50	120	88	0	216	86	65	0	97	47	119	0	0	128	98	0	76	0	0	0	90	0	0	108	52	43	138	45	82	165	55	0
Bacteria|Actinobacteria|Actinobacteria|Streptomycetales|Streptomycetaceae|Streptomyces|Streptomyces alboflavus	Bacteria	Actinobacteria	Actinobacteria	Streptomycetales	Streptomycetaceae	Streptomyces	Streptomyces alboflavus	130	150	94	0	50	86	144	126	97	0	64	120	76	0	119	138	95	0	96	26	106	0	0	188	99	0	96	0	0	0	91	0	0	123	89	57	151	61	132	179	70	0
Bacteria|Actinobacteria|Actinobacteria|Streptomycetales|Streptomycetaceae|Streptomyces|Streptomyces albulus	Bacteria	Actinobacteria	Actinobacteria	Streptomycetales	Streptomycetaceae	Streptomyces	Streptomyces albulus	166	195	181	0	26	216	240	362	183	0	150	150	162	0	278	216	185	0	134	75	291	0	0	227	194	0	172	0	0	0	95	0	0	134	131	82	162	57	134	271	68	0
Bacteria|Actinobacteria|Actinobacteria|Streptomycetales|Streptomycetaceae|Streptomyces|Streptomyces albus	Bacteria	Actinobacteria	Actinobacteria	Streptomycetales	Streptomycetaceae	Streptomyces	Streptomyces albus	132	134	145	0	16	159	152	165	114	0	84	187	108	0	104	144	134	0	102	67	212	0	0	162	123	0	250	0	0	0	64	0	0	137	65	83	145	78	121	213	66	0
Bacteria|Actinobacteria|Actinobacteria|Streptomycetales|Streptomycetaceae|Streptomyces|Streptomyces ambofaciens	Bacteria	Actinobacteria	Actinobacteria	Streptomycetales	Streptomycetaceae	Streptomyces	Streptomyces ambofaciens	73	60	81	0	17	81	118	101	94	0	81	66	50	0	135	79	77	0	54	42	175	0	0	86	54	0	95	0	0	0	49	0	0	96	62	67	82	37	64	122	36	0
Bacteria|Actinobacteria|Actinobacteria|Streptomycetales|Streptomycetaceae|Streptomyces|Streptomyces antibioticus	Bacteria	Actinobacteria	Actinobacteria	Streptomycetales	Streptomycetaceae	Streptomyces	Streptomyces antibioticus	92	119	91	0	21	106	130	216	110	0	67	116	50	0	105	105	82	0	92	31	126	0	0	115	98	0	104	0	0	0	69	0	0	151	77	58	84	55	114	121	55	0
Bacteria|Actinobacteria|Actinobacteria|Streptomycetales|Streptomycetaceae|Streptomyces|Streptomyces anulatus	Bacteria	Actinobacteria	Actinobacteria	Streptomycetales	Streptomycetaceae	Streptomyces	Streptomyces anulatus	46	47	56	0	7	56	101	73	78	0	34	63	37	0	86	53	72	0	39	26	91	0	0	71	39	0	32	0	0	0	53	0	0	52	18	44	59	21	42	67	26	0
Bacteria|Actinobacteria|Actinobacteria|Streptomycetales|Streptomycetaceae|Streptomyces|Streptomyces autolyticus	Bacteria	Actinobacteria	Actinobacteria	Streptomycetales	Streptomycetaceae	Streptomyces	Streptomyces autolyticus	13	29	13	0	2	15	18	63	16	0	10	6	7	0	23	18	20	0	17	13	14	0	0	15	20	0	29	0	0	0	12	0	0	11	13	11	14	4	15	21	8	0
Bacteria|Actinobacteria|Actinobacteria|Streptomycetales|Streptomycetaceae|Streptomyces|Streptomyces avermitilis	Bacteria	Actinobacteria	Actinobacteria	Streptomycetales	Streptomycetaceae	Streptomyces	Streptomyces avermitilis	71	78	87	0	9	91	76	123	63	0	52	78	51	0	107	93	72	0	87	42	155	0	0	76	69	0	72	0	0	0	56	0	0	79	62	47	70	30	50	121	39	0
Bacteria|Actinobacteria|Actinobacteria|Streptomycetales|Streptomycetaceae|Streptomyces|Streptomyces bingchenggensis	Bacteria	Actinobacteria	Actinobacteria	Streptomycetales	Streptomycetaceae	Streptomyces	Streptomyces bingchenggensis	123	210	130	0	61	129	197	215	126	0	146	180	112	0	177	148	132	0	167	88	452	0	0	149	151	0	163	0	0	0	101	0	0	245	154	96	196	92	93	248	86	0
Bacteria|Actinobacteria|Actinobacteria|Streptomycetales|Streptomycetaceae|Streptomyces|Streptomyces cattleya	Bacteria	Actinobacteria	Actinobacteria	Streptomycetales	Streptomycetaceae	Streptomyces	Streptomyces cattleya	155	155	142	0	53	244	187	218	121	0	115	136	142	0	257	174	158	0	192	87	262	0	0	175	141	0	143	0	0	0	82	0	0	195	93	97	171	58	170	262	51	0
Bacteria|Actinobacteria|Actinobacteria|Streptomycetales|Streptomycetaceae|Streptomyces|Streptomyces clavuligerus	Bacteria	Actinobacteria	Actinobacteria	Streptomycetales	Streptomycetaceae	Streptomyces	Streptomyces clavuligerus	163	151	146	0	18	309	222	426	173	0	207	125	102	0	174	183	186	0	135	62	263	0	0	227	176	0	233	0	0	0	100	0	0	154	93	123	159	87	142	353	68	0
Bacteria|Actinobacteria|Actinobacteria|Streptomycetales|Streptomycetaceae|Streptomyces|Streptomyces coelicolor	Bacteria	Actinobacteria	Actinobacteria	Streptomycetales	Streptomycetaceae	Streptomyces	Streptomyces coelicolor	1	1	3	0	3	0	0	7	1	0	1	3	2	0	0	5	1	0	1	0	3	0	0	1	1	0	0	0	0	0	3	0	0	5	0	1	6	2	5	7	2	0
Bacteria|Actinobacteria|Actinobacteria|Streptomycetales|Streptomycetaceae|Streptomyces|Streptomyces collinus	Bacteria	Actinobacteria	Actinobacteria	Streptomycetales	Streptomycetaceae	Streptomyces	Streptomyces collinus	166	90	116	0	11	200	131	280	176	0	135	74	73	0	189	156	116	0	96	53	255	0	0	178	127	0	98	0	0	0	54	0	0	158	73	86	127	49	153	206	59	0
Bacteria|Actinobacteria|Actinobacteria|Streptomycetales|Streptomycetaceae|Streptomyces|Streptomyces cyaneogriseus	Bacteria	Actinobacteria	Actinobacteria	Streptomycetales	Streptomycetaceae	Streptomyces	Streptomyces cyaneogriseus	24	18	15	0	4	49	21	36	18	0	24	23	21	0	28	16	26	0	21	13	26	0	0	25	11	0	20	0	0	0	16	0	0	21	14	13	35	13	16	39	11	0
Bacteria|Actinobacteria|Actinobacteria|Streptomycetales|Streptomycetaceae|Streptomyces|Streptomyces davaonensis	Bacteria	Actinobacteria	Actinobacteria	Streptomycetales	Streptomycetaceae	Streptomyces	Streptomyces davaonensis	157	154	170	0	36	206	166	453	191	0	130	135	108	0	294	153	138	0	149	82	421	0	0	257	140	0	165	0	0	0	89	0	0	168	125	96	168	75	113	286	76	0
Bacteria|Actinobacteria|Actinobacteria|Streptomycetales|Streptomycetaceae|Streptomyces|Streptomyces formicae	Bacteria	Actinobacteria	Actinobacteria	Streptomycetales	Streptomycetaceae	Streptomyces	Streptomyces formicae	118	145	134	0	18	128	170	312	123	0	77	128	83	0	152	111	153	0	120	53	153	0	0	169	99	0	217	0	0	0	92	0	0	144	99	82	154	43	109	177	68	0
Bacteria|Actinobacteria|Actinobacteria|Streptomycetales|Streptomycetaceae|Streptomyces|Streptomyces fulvissimus	Bacteria	Actinobacteria	Actinobacteria	Streptomycetales	Streptomycetaceae	Streptomyces	Streptomyces fulvissimus	76	84	67	0	21	89	97	130	85	0	33	55	63	0	104	60	76	0	60	40	161	0	0	102	60	0	37	0	0	0	68	0	0	64	54	55	67	56	55	116	69	0
Bacteria|Actinobacteria|Actinobacteria|Streptomycetales|Streptomycetaceae|Streptomyces|Streptomyces gilvosporeus	Bacteria	Actinobacteria	Actinobacteria	Streptomycetales	Streptomycetaceae	Streptomyces	Streptomyces gilvosporeus	77	95	78	0	17	91	136	162	112	0	85	130	56	0	70	57	108	0	85	30	158	0	0	111	89	0	63	0	0	0	55	0	0	104	76	64	89	37	96	152	65	0
Bacteria|Actinobacteria|Actinobacteria|Streptomycetales|Streptomycetaceae|Streptomyces|Streptomyces glaucescens	Bacteria	Actinobacteria	Actinobacteria	Streptomycetales	Streptomycetaceae	Streptomyces	Streptomyces glaucescens	33	54	38	0	9	38	56	92	46	0	30	80	64	0	67	40	27	0	81	16	42	0	0	64	46	0	41	0	0	0	25	0	0	96	26	29	53	27	41	81	43	0
Bacteria|Actinobacteria|Actinobacteria|Streptomycetales|Streptomycetaceae|Streptomyces|Streptomyces globisporus	Bacteria	Actinobacteria	Actinobacteria	Streptomycetales	Streptomycetaceae	Streptomyces	Streptomyces globisporus	31	54	36	0	4	63	55	43	28	0	27	46	38	0	43	39	24	0	16	9	42	0	0	44	53	0	21	0	0	0	28	0	0	37	13	18	35	13	36	66	26	0
Bacteria|Actinobacteria|Actinobacteria|Streptomycetales|Streptomycetaceae|Streptomyces|Streptomyces griseochromogenes	Bacteria	Actinobacteria	Actinobacteria	Streptomycetales	Streptomycetaceae	Streptomyces	Streptomyces griseochromogenes	97	135	106	0	20	170	151	281	87	0	114	104	99	0	162	139	114	0	106	51	195	0	0	118	103	0	125	0	0	0	63	0	0	142	81	64	123	56	102	201	77	0
Bacteria|Actinobacteria|Actinobacteria|Streptomycetales|Streptomycetaceae|Streptomyces|Streptomyces griseus	Bacteria	Actinobacteria	Actinobacteria	Streptomycetales	Streptomycetaceae	Streptomyces	Streptomyces griseus	50	44	41	0	4	44	51	109	37	0	18	60	24	0	37	40	54	0	46	21	47	0	0	59	32	0	86	0	0	0	27	0	0	47	20	18	51	28	51	76	22	0
Bacteria|Actinobacteria|Actinobacteria|Streptomycetales|Streptomycetaceae|Streptomyces|Streptomyces hygroscopicus	Bacteria	Actinobacteria	Actinobacteria	Streptomycetales	Streptomycetaceae	Streptomyces	Streptomyces hygroscopicus	359	330	374	0	59	533	526	658	349	0	218	286	295	0	364	354	320	0	335	149	546	0	0	457	364	0	281	0	0	0	177	0	0	310	259	220	351	152	468	558	208	0
Bacteria|Actinobacteria|Actinobacteria|Streptomycetales|Streptomycetaceae|Streptomyces|Streptomyces katrae	Bacteria	Actinobacteria	Actinobacteria	Streptomycetales	Streptomycetaceae	Streptomyces	Streptomyces katrae	58	66	43	0	25	68	55	84	44	0	40	64	33	0	109	64	62	0	113	26	155	0	0	55	60	0	72	0	0	0	41	0	0	91	59	42	78	28	58	125	19	0
Bacteria|Actinobacteria|Actinobacteria|Streptomycetales|Streptomycetaceae|Streptomyces|Streptomyces lavendulae	Bacteria	Actinobacteria	Actinobacteria	Streptomycetales	Streptomycetaceae	Streptomyces	Streptomyces lavendulae	73	71	59	0	17	107	79	168	88	0	65	76	46	0	64	60	53	0	90	32	141	0	0	86	55	0	69	0	0	0	28	0	0	76	52	41	53	34	85	97	36	0
Bacteria|Actinobacteria|Actinobacteria|Streptomycetales|Streptomycetaceae|Streptomyces|Streptomyces leeuwenhoekii	Bacteria	Actinobacteria	Actinobacteria	Streptomycetales	Streptomycetaceae	Streptomyces	Streptomyces leeuwenhoekii	18	22	18	0	2	39	36	78	31	0	20	23	20	0	37	31	25	0	15	19	58	0	0	29	52	0	25	0	0	0	20	0	0	38	12	31	39	17	33	42	7	0
Bacteria|Actinobacteria|Actinobacteria|Streptomycetales|Streptomycetaceae|Streptomyces|Streptomyces lincolnensis	Bacteria	Actinobacteria	Actinobacteria	Streptomycetales	Streptomycetaceae	Streptomyces	Streptomyces lincolnensis	134	203	126	0	31	271	179	193	113	0	167	131	86	0	196	156	152	0	124	88	285	0	0	203	115	0	272	0	0	0	99	0	0	168	132	99	166	68	126	252	86	0
Bacteria|Actinobacteria|Actinobacteria|Streptomycetales|Streptomycetaceae|Streptomyces|Streptomyces lividans	Bacteria	Actinobacteria	Actinobacteria	Streptomycetales	Streptomycetaceae	Streptomyces	Streptomyces lividans	33	38	37	0	2	56	23	20	22	0	9	16	12	0	23	18	34	0	19	4	7	0	0	19	14	0	85	0	0	0	15	0	0	30	15	15	44	16	21	27	19	0
Bacteria|Actinobacteria|Actinobacteria|Streptomycetales|Streptomycetaceae|Streptomyces|Streptomyces lydicus	Bacteria	Actinobacteria	Actinobacteria	Streptomycetales	Streptomycetaceae	Streptomyces	Streptomyces lydicus	531	532	505	0	72	565	745	485	467	0	338	462	409	0	463	554	392	0	432	205	590	0	0	505	470	0	355	0	0	0	327	0	0	465	229	310	512	211	425	887	242	0
Bacteria|Actinobacteria|Actinobacteria|Streptomycetales|Streptomycetaceae|Streptomyces|Streptomyces malaysiensis	Bacteria	Actinobacteria	Actinobacteria	Streptomycetales	Streptomycetaceae	Streptomyces	Streptomyces malaysiensis	29	16	19	0	4	33	16	19	22	0	16	26	11	0	19	24	23	0	9	8	11	0	0	16	20	0	131	0	0	0	13	0	0	14	5	7	21	12	21	37	11	0
Bacteria|Actinobacteria|Actinobacteria|Streptomycetales|Streptomycetaceae|Streptomyces|Streptomyces niveus	Bacteria	Actinobacteria	Actinobacteria	Streptomycetales	Streptomycetaceae	Streptomyces	Streptomyces niveus	180	218	199	0	53	319	277	372	175	0	144	220	150	0	270	203	201	0	272	96	482	0	0	273	213	0	196	0	0	0	154	0	0	284	178	125	229	111	184	359	103	0
Bacteria|Actinobacteria|Actinobacteria|Streptomycetales|Streptomycetaceae|Streptomyces|Streptomyces nodosus	Bacteria	Actinobacteria	Actinobacteria	Streptomycetales	Streptomycetaceae	Streptomyces	Streptomyces nodosus	133	121	127	0	27	202	145	270	135	0	149	122	87	0	298	142	138	0	139	70	362	0	0	152	118	0	146	0	0	0	68	0	0	121	121	108	123	47	132	189	71	0
Bacteria|Actinobacteria|Actinobacteria|Streptomycetales|Streptomycetaceae|Streptomyces|Streptomyces noursei	Bacteria	Actinobacteria	Actinobacteria	Streptomycetales	Streptomycetaceae	Streptomyces	Streptomyces noursei	32	53	41	0	13	44	62	58	30	0	11	48	30	0	25	36	23	0	54	26	28	0	0	62	46	0	30	0	0	0	41	0	0	29	20	42	35	18	38	62	21	0
Bacteria|Actinobacteria|Actinobacteria|Streptomycetales|Streptomycetaceae|Streptomyces|Streptomyces pactum	Bacteria	Actinobacteria	Actinobacteria	Streptomycetales	Streptomycetaceae	Streptomyces	Streptomyces pactum	150	168	111	0	23	116	213	272	180	0	88	149	138	0	213	113	135	0	176	83	268	0	0	177	155	0	134	0	0	0	102	0	0	150	99	92	184	72	122	252	58	0
Bacteria|Actinobacteria|Actinobacteria|Streptomycetales|Streptomycetaceae|Streptomyces|Streptomyces parvulus	Bacteria	Actinobacteria	Actinobacteria	Streptomycetales	Streptomycetaceae	Streptomyces	Streptomyces parvulus	87	123	86	0	28	216	105	149	68	0	72	73	64	0	134	64	135	0	125	26	172	0	0	118	74	0	165	0	0	0	67	0	0	138	79	72	89	66	102	169	41	0
Bacteria|Actinobacteria|Actinobacteria|Streptomycetales|Streptomycetaceae|Streptomyces|Streptomyces peucetius	Bacteria	Actinobacteria	Actinobacteria	Streptomycetales	Streptomycetaceae	Streptomyces	Streptomyces peucetius	143	197	149	0	29	156	234	167	146	0	129	148	130	0	210	173	147	0	166	79	249	0	0	187	156	0	220	0	0	0	99	0	0	174	95	88	184	64	152	327	86	0
Bacteria|Actinobacteria|Actinobacteria|Streptomycetales|Streptomycetaceae|Streptomyces|Streptomyces pluripotens	Bacteria	Actinobacteria	Actinobacteria	Streptomycetales	Streptomycetaceae	Streptomyces	Streptomyces pluripotens	156	189	150	0	18	155	168	158	124	0	84	132	94	0	185	124	137	0	152	108	164	0	0	161	136	0	112	0	0	0	79	0	0	207	109	74	165	40	176	251	72	0
Bacteria|Actinobacteria|Actinobacteria|Streptomycetales|Streptomycetaceae|Streptomyces|Streptomyces pratensis	Bacteria	Actinobacteria	Actinobacteria	Streptomycetales	Streptomycetaceae	Streptomyces	Streptomyces pratensis	6	11	2	0	1	2	3	11	6	0	6	9	3	0	0	12	6	0	0	0	2	0	0	11	3	0	1	0	0	0	5	0	0	8	0	1	4	12	3	4	3	0
Bacteria|Actinobacteria|Actinobacteria|Streptomycetales|Streptomycetaceae|Streptomyces|Streptomyces pristinaespiralis	Bacteria	Actinobacteria	Actinobacteria	Streptomycetales	Streptomycetaceae	Streptomyces	Streptomyces pristinaespiralis	80	151	76	0	22	140	131	159	95	0	82	102	82	0	142	122	113	0	128	57	138	0	0	112	95	0	101	0	0	0	77	0	0	158	98	63	151	51	96	260	70	0
Bacteria|Actinobacteria|Actinobacteria|Streptomycetales|Streptomycetaceae|Streptomyces|Streptomyces puniciscabiei	Bacteria	Actinobacteria	Actinobacteria	Streptomycetales	Streptomycetaceae	Streptomyces	Streptomyces puniciscabiei	158	135	181	0	38	234	241	241	197	0	140	208	112	0	291	154	153	0	137	86	296	0	0	192	140	0	187	0	0	0	72	0	0	133	105	92	124	54	165	261	68	0
Bacteria|Actinobacteria|Actinobacteria|Streptomycetales|Streptomycetaceae|Streptomyces|Streptomyces reticuli	Bacteria	Actinobacteria	Actinobacteria	Streptomycetales	Streptomycetaceae	Streptomyces	Streptomyces reticuli	55	53	55	0	15	44	52	127	39	0	26	54	34	0	38	52	45	0	72	37	92	0	0	56	64	0	52	0	0	0	34	0	0	97	56	32	67	30	50	104	36	0
Bacteria|Actinobacteria|Actinobacteria|Streptomycetales|Streptomycetaceae|Streptomyces|Streptomyces roseochromogenus	Bacteria	Actinobacteria	Actinobacteria	Streptomycetales	Streptomycetaceae	Streptomyces	Streptomyces roseochromogenus	75	97	75	0	14	96	115	138	65	0	103	74	64	0	94	127	53	0	105	41	194	0	0	94	65	0	46	0	0	0	74	0	0	112	83	62	83	38	126	124	50	0
Bacteria|Actinobacteria|Actinobacteria|Streptomycetales|Streptomycetaceae|Streptomyces|Streptomyces rubrolavendulae	Bacteria	Actinobacteria	Actinobacteria	Streptomycetales	Streptomycetaceae	Streptomyces	Streptomyces rubrolavendulae	55	84	80	0	11	110	79	96	59	0	34	93	40	0	53	69	105	0	65	35	84	0	0	75	90	0	55	0	0	0	38	0	0	114	51	38	86	24	74	112	27	0
Bacteria|Actinobacteria|Actinobacteria|Streptomycetales|Streptomycetaceae|Streptomyces|Streptomyces sampsonii	Bacteria	Actinobacteria	Actinobacteria	Streptomycetales	Streptomycetaceae	Streptomyces	Streptomyces sampsonii	5	9	10	0	0	12	9	3	9	0	0	13	11	0	6	16	3	0	13	6	12	0	0	6	5	0	4	0	0	0	5	0	0	6	2	2	19	3	8	5	7	0
Bacteria|Actinobacteria|Actinobacteria|Streptomycetales|Streptomycetaceae|Streptomyces|Streptomyces scabiei	Bacteria	Actinobacteria	Actinobacteria	Streptomycetales	Streptomycetaceae	Streptomyces	Streptomyces scabiei	128	129	113	0	64	138	122	153	83	0	62	134	74	0	132	130	126	0	154	53	164	0	0	131	129	0	138	0	0	0	61	0	0	178	106	62	121	50	119	121	57	0
Bacteria|Actinobacteria|Actinobacteria|Streptomycetales|Streptomycetaceae|Streptomyces|Streptomyces silaceus	Bacteria	Actinobacteria	Actinobacteria	Streptomycetales	Streptomycetaceae	Streptomyces	Streptomyces silaceus	98	117	76	0	28	164	127	181	92	0	102	100	63	0	134	108	189	0	87	64	184	0	0	172	95	0	125	0	0	0	44	0	0	84	69	68	111	54	59	175	44	0
Bacteria|Actinobacteria|Actinobacteria|Streptomycetales|Streptomycetaceae|Streptomyces|Streptomyces sp. 2114.2	Bacteria	Actinobacteria	Actinobacteria	Streptomycetales	Streptomycetaceae	Streptomyces	Streptomyces sp. 2114.2	7	15	16	0	1	5	20	12	17	0	3	12	8	0	5	14	11	0	11	1	11	0	0	10	7	0	5	0	0	0	7	0	0	17	14	4	16	8	15	18	9	0
Bacteria|Actinobacteria|Actinobacteria|Streptomycetales|Streptomycetaceae|Streptomyces|Streptomyces sp. 2323.1	Bacteria	Actinobacteria	Actinobacteria	Streptomycetales	Streptomycetaceae	Streptomyces	Streptomyces sp. 2323.1	92	90	77	0	20	117	143	134	69	0	50	81	61	0	128	79	108	0	105	40	178	0	0	108	74	0	238	0	0	0	50	0	0	83	77	58	106	33	92	128	45	0
Bacteria|Actinobacteria|Actinobacteria|Streptomycetales|Streptomycetaceae|Streptomyces|Streptomyces sp. 3124.6	Bacteria	Actinobacteria	Actinobacteria	Streptomycetales	Streptomycetaceae	Streptomyces	Streptomyces sp. 3124.6	103	138	113	0	24	122	148	116	96	0	76	106	108	0	118	111	106	0	118	48	183	0	0	158	106	0	135	0	0	0	92	0	0	102	115	68	171	56	117	177	54	0
Bacteria|Actinobacteria|Actinobacteria|Streptomycetales|Streptomycetaceae|Streptomyces|Streptomyces sp. 3211	Bacteria	Actinobacteria	Actinobacteria	Streptomycetales	Streptomycetaceae	Streptomyces	Streptomyces sp. 3211	13	14	11	0	2	14	11	21	11	0	16	28	20	0	21	12	26	0	25	6	7	0	0	33	9	0	16	0	0	0	10	0	0	16	13	17	17	10	16	41	3	0
Bacteria|Actinobacteria|Actinobacteria|Streptomycetales|Streptomycetaceae|Streptomyces|Streptomyces sp. 4F	Bacteria	Actinobacteria	Actinobacteria	Streptomycetales	Streptomycetaceae	Streptomyces	Streptomyces sp. 4F	165	182	131	0	32	253	189	294	119	0	158	163	133	0	176	140	156	0	156	91	322	0	0	189	191	0	163	0	0	0	92	0	0	182	149	80	154	100	163	294	54	0
Bacteria|Actinobacteria|Actinobacteria|Streptomycetales|Streptomycetaceae|Streptomyces|Streptomyces sp. 769	Bacteria	Actinobacteria	Actinobacteria	Streptomycetales	Streptomycetaceae	Streptomyces	Streptomyces sp. 769	69	47	63	0	15	87	76	100	68	0	90	69	44	0	68	55	53	0	87	44	131	0	0	64	50	0	66	0	0	0	25	0	0	69	57	32	48	25	51	80	23	0
Bacteria|Actinobacteria|Actinobacteria|Streptomycetales|Streptomycetaceae|Streptomyces|Streptomyces sp. CCM_MD2014	Bacteria	Actinobacteria	Actinobacteria	Streptomycetales	Streptomycetaceae	Streptomyces	Streptomyces sp. CCM_MD2014	85	93	124	0	11	94	196	151	171	0	50	113	71	0	96	82	87	0	97	33	141	0	0	137	101	0	108	0	0	0	72	0	0	111	50	67	124	29	110	180	54	0
Bacteria|Actinobacteria|Actinobacteria|Streptomycetales|Streptomycetaceae|Streptomyces|Streptomyces sp. CFMR 7	Bacteria	Actinobacteria	Actinobacteria	Streptomycetales	Streptomycetaceae	Streptomyces	Streptomyces sp. CFMR 7	33	35	37	0	10	51	56	76	38	0	33	33	31	0	43	35	35	0	79	16	107	0	0	51	24	0	36	0	0	0	28	0	0	52	40	22	39	17	40	57	9	0
Bacteria|Actinobacteria|Actinobacteria|Streptomycetales|Streptomycetaceae|Streptomyces|Streptomyces sp. CLI2509	Bacteria	Actinobacteria	Actinobacteria	Streptomycetales	Streptomycetaceae	Streptomyces	Streptomyces sp. CLI2509	6	6	5	0	5	35	15	32	9	0	11	13	3	0	0	11	7	0	10	5	9	0	0	17	4	0	10	0	0	0	5	0	0	4	3	3	6	2	4	14	1	0
Bacteria|Actinobacteria|Actinobacteria|Streptomycetales|Streptomycetaceae|Streptomyces|Streptomyces sp. CMB-StM0423	Bacteria	Actinobacteria	Actinobacteria	Streptomycetales	Streptomycetaceae	Streptomyces	Streptomyces sp. CMB-StM0423	68	77	72	0	11	85	104	97	68	0	31	67	63	0	75	82	88	0	68	30	85	0	0	79	84	0	64	0	0	0	42	0	0	107	52	47	70	50	73	102	37	0
Bacteria|Actinobacteria|Actinobacteria|Streptomycetales|Streptomycetaceae|Streptomyces|Streptomyces sp. CNQ-509	Bacteria	Actinobacteria	Actinobacteria	Streptomycetales	Streptomycetaceae	Streptomyces	Streptomyces sp. CNQ-509	73	83	63	0	15	83	90	79	82	0	46	106	59	0	63	65	58	0	57	25	100	0	0	97	76	0	70	0	0	0	43	0	0	95	30	43	84	34	64	155	58	0
Bacteria|Actinobacteria|Actinobacteria|Streptomycetales|Streptomycetaceae|Streptomyces|Streptomyces sp. CdTB01	Bacteria	Actinobacteria	Actinobacteria	Streptomycetales	Streptomycetaceae	Streptomyces	Streptomyces sp. CdTB01	277	280	244	0	46	349	368	341	270	0	201	296	199	0	271	344	219	0	269	113	396	0	0	339	227	0	214	0	0	0	154	0	0	263	222	166	329	131	360	421	135	0
Bacteria|Actinobacteria|Actinobacteria|Streptomycetales|Streptomycetaceae|Streptomyces|Streptomyces sp. FR-008	Bacteria	Actinobacteria	Actinobacteria	Streptomycetales	Streptomycetaceae	Streptomyces	Streptomyces sp. FR-008	20	29	21	0	7	29	38	43	23	0	6	49	32	0	29	27	18	0	18	13	33	0	0	21	12	0	15	0	0	0	18	0	0	18	18	14	10	15	21	64	16	0
Bacteria|Actinobacteria|Actinobacteria|Streptomycetales|Streptomycetaceae|Streptomyces|Streptomyces sp. GBA 94-10	Bacteria	Actinobacteria	Actinobacteria	Streptomycetales	Streptomycetaceae	Streptomyces	Streptomyces sp. GBA 94-10	2	4	2	0	1	9	5	2	2	0	2	4	5	0	7	2	5	0	11	3	4	0	0	3	2	0	8	0	0	0	2	0	0	12	1	2	4	0	3	9	0	0
Bacteria|Actinobacteria|Actinobacteria|Streptomycetales|Streptomycetaceae|Streptomyces|Streptomyces sp. M56	Bacteria	Actinobacteria	Actinobacteria	Streptomycetales	Streptomycetaceae	Streptomyces	Streptomyces sp. M56	24	20	23	0	4	13	32	37	20	0	5	21	11	0	22	22	20	0	38	16	10	0	0	26	20	0	11	0	0	0	13	0	0	35	7	19	30	11	24	43	11	0
Bacteria|Actinobacteria|Actinobacteria|Streptomycetales|Streptomycetaceae|Streptomyces|Streptomyces sp. MOE7	Bacteria	Actinobacteria	Actinobacteria	Streptomycetales	Streptomycetaceae	Streptomyces	Streptomyces sp. MOE7	18	13	17	0	5	40	23	56	10	0	9	21	23	0	17	20	24	0	43	14	30	0	0	26	24	0	14	0	0	0	15	0	0	38	9	20	22	7	31	22	11	0
Bacteria|Actinobacteria|Actinobacteria|Streptomycetales|Streptomycetaceae|Streptomyces|Streptomyces sp. Mg1	Bacteria	Actinobacteria	Actinobacteria	Streptomycetales	Streptomycetaceae	Streptomyces	Streptomyces sp. Mg1	83	85	62	0	25	77	108	171	89	0	99	92	58	0	157	59	44	0	135	34	138	0	0	76	62	0	85	0	0	0	59	0	0	101	81	43	94	54	67	153	41	0
Bacteria|Actinobacteria|Actinobacteria|Streptomycetales|Streptomycetaceae|Streptomyces|Streptomyces sp. PAMC 26508	Bacteria	Actinobacteria	Actinobacteria	Streptomycetales	Streptomycetaceae	Streptomyces	Streptomyces sp. PAMC 26508	9	6	6	0	2	2	17	2	6	0	2	8	7	0	7	6	5	0	6	2	2	0	0	17	10	0	0	0	0	0	8	0	0	22	1	5	9	2	2	6	3	0
Bacteria|Actinobacteria|Actinobacteria|Streptomycetales|Streptomycetaceae|Streptomyces|Streptomyces sp. PVA 94-07	Bacteria	Actinobacteria	Actinobacteria	Streptomycetales	Streptomycetaceae	Streptomyces	Streptomyces sp. PVA 94-07	5	7	6	0	1	7	11	0	3	0	5	6	10	0	6	8	6	0	10	3	12	0	0	6	4	0	9	0	0	0	7	0	0	8	5	4	5	3	9	15	4	0
Bacteria|Actinobacteria|Actinobacteria|Streptomycetales|Streptomycetaceae|Streptomyces|Streptomyces sp. RTd22	Bacteria	Actinobacteria	Actinobacteria	Streptomycetales	Streptomycetaceae	Streptomyces	Streptomyces sp. RTd22	115	165	96	0	35	156	172	139	137	0	77	138	98	0	145	120	130	0	149	54	160	0	0	190	133	0	188	0	0	0	97	0	0	205	93	70	160	88	144	244	75	0
Bacteria|Actinobacteria|Actinobacteria|Streptomycetales|Streptomycetaceae|Streptomyces|Streptomyces sp. S10(2016)	Bacteria	Actinobacteria	Actinobacteria	Streptomycetales	Streptomycetaceae	Streptomyces	Streptomyces sp. S10(2016)	140	140	80	0	23	199	153	168	100	0	83	156	90	0	133	126	139	0	133	53	234	0	0	148	104	0	410	0	0	0	77	0	0	191	98	78	155	67	123	170	70	0
Bacteria|Actinobacteria|Actinobacteria|Streptomycetales|Streptomycetaceae|Streptomyces|Streptomyces sp. S8	Bacteria	Actinobacteria	Actinobacteria	Streptomycetales	Streptomycetaceae	Streptomyces	Streptomyces sp. S8	71	72	47	0	12	90	76	183	64	0	54	53	33	0	136	105	49	0	136	54	127	0	0	88	63	0	66	0	0	0	46	0	0	86	72	36	63	24	71	117	35	0
Bacteria|Actinobacteria|Actinobacteria|Streptomycetales|Streptomycetaceae|Streptomyces|Streptomyces sp. SAT1	Bacteria	Actinobacteria	Actinobacteria	Streptomycetales	Streptomycetaceae	Streptomyces	Streptomyces sp. SAT1	57	64	67	0	7	71	84	75	44	0	50	57	54	0	66	53	39	0	73	30	87	0	0	51	63	0	38	0	0	0	37	0	0	93	46	25	75	36	44	87	26	0
Bacteria|Actinobacteria|Actinobacteria|Streptomycetales|Streptomycetaceae|Streptomyces|Streptomyces sp. SCSIO 03032	Bacteria	Actinobacteria	Actinobacteria	Streptomycetales	Streptomycetaceae	Streptomyces	Streptomyces sp. SCSIO 03032	118	136	92	0	32	124	130	172	102	0	39	127	103	0	123	96	140	0	104	55	181	0	0	115	85	0	156	0	0	0	80	0	0	149	56	61	157	55	92	148	54	0
Bacteria|Actinobacteria|Actinobacteria|Streptomycetales|Streptomycetaceae|Streptomyces|Streptomyces sp. Sge12	Bacteria	Actinobacteria	Actinobacteria	Streptomycetales	Streptomycetaceae	Streptomyces	Streptomyces sp. Sge12	7	31	19	0	3	9	27	6	14	0	11	7	13	0	35	11	8	0	28	5	34	0	0	16	20	0	25	0	0	0	17	0	0	91	10	11	16	12	13	30	8	0
Bacteria|Actinobacteria|Actinobacteria|Streptomycetales|Streptomycetaceae|Streptomyces|Streptomyces sp. SirexAA-E	Bacteria	Actinobacteria	Actinobacteria	Streptomycetales	Streptomycetaceae	Streptomyces	Streptomyces sp. SirexAA-E	52	78	74	0	14	83	78	63	84	0	52	53	50	0	52	56	57	0	84	45	135	0	0	81	62	0	47	0	0	0	62	0	0	128	44	57	98	38	91	133	33	0
Bacteria|Actinobacteria|Actinobacteria|Streptomycetales|Streptomycetaceae|Streptomyces|Streptomyces sp. TLI_053	Bacteria	Actinobacteria	Actinobacteria	Streptomycetales	Streptomycetaceae	Streptomyces	Streptomyces sp. TLI_053	127	126	195	0	18	216	168	216	135	0	109	119	119	0	267	112	145	0	213	81	307	0	0	156	148	0	176	0	0	0	78	0	0	146	137	78	153	85	140	213	65	0
Bacteria|Actinobacteria|Actinobacteria|Streptomycetales|Streptomycetaceae|Streptomyces|Streptomyces sp. TN58	Bacteria	Actinobacteria	Actinobacteria	Streptomycetales	Streptomycetaceae	Streptomyces	Streptomyces sp. TN58	72	118	52	0	12	34	57	59	52	0	45	51	26	0	56	73	40	0	23	38	70	0	0	45	42	0	38	0	0	0	31	0	0	79	32	56	57	30	46	168	31	0
Bacteria|Actinobacteria|Actinobacteria|Streptomycetales|Streptomycetaceae|Streptomyces|Streptomyces sp. Tu6071	Bacteria	Actinobacteria	Actinobacteria	Streptomycetales	Streptomycetaceae	Streptomyces	Streptomyces sp. Tu6071	2	5	3	0	0	1	8	1	0	0	1	2	0	0	3	7	0	0	1	2	5	0	0	7	4	0	2	0	0	0	1	0	0	22	0	2	8	2	8	11	1	0
Bacteria|Actinobacteria|Actinobacteria|Streptomycetales|Streptomycetaceae|Streptomyces|Streptomyces sp. Tue 6075	Bacteria	Actinobacteria	Actinobacteria	Streptomycetales	Streptomycetaceae	Streptomyces	Streptomyces sp. Tue 6075	44	29	33	0	14	49	60	54	36	0	18	39	30	0	16	35	34	0	51	18	32	0	0	24	31	0	23	0	0	0	23	0	0	37	27	15	39	14	24	82	16	0
Bacteria|Actinobacteria|Actinobacteria|Streptomycetales|Streptomycetaceae|Streptomyces|Streptomyces sp. fd1-xmd	Bacteria	Actinobacteria	Actinobacteria	Streptomycetales	Streptomycetaceae	Streptomyces	Streptomyces sp. fd1-xmd	43	58	39	0	12	74	60	66	39	0	25	52	43	0	91	44	48	0	43	24	100	0	0	42	29	0	101	0	0	0	36	0	0	56	40	38	41	21	58	86	23	0
Bacteria|Actinobacteria|Actinobacteria|Streptomycetales|Streptomycetaceae|Streptomyces|Streptomyces sviceus	Bacteria	Actinobacteria	Actinobacteria	Streptomycetales	Streptomycetaceae	Streptomyces	Streptomyces sviceus	150	232	141	0	24	221	262	276	158	0	100	154	112	0	128	196	138	0	166	77	187	0	0	198	153	0	271	0	0	0	94	0	0	182	101	112	185	75	164	219	96	0
Bacteria|Actinobacteria|Actinobacteria|Streptomycetales|Streptomycetaceae|Streptomyces|Streptomyces venezuelae	Bacteria	Actinobacteria	Actinobacteria	Streptomycetales	Streptomycetaceae	Streptomyces	Streptomyces venezuelae	152	185	116	0	47	230	240	341	148	0	106	193	126	0	202	161	188	0	194	74	175	0	0	215	155	0	184	0	0	0	95	0	0	177	156	101	191	66	169	226	90	0
Bacteria|Actinobacteria|Actinobacteria|Streptomycetales|Streptomycetaceae|Streptomyces|Streptomyces vietnamensis	Bacteria	Actinobacteria	Actinobacteria	Streptomycetales	Streptomycetaceae	Streptomyces	Streptomyces vietnamensis	68	51	72	0	16	115	103	102	93	0	53	43	57	0	76	88	98	0	83	46	112	0	0	81	81	0	176	0	0	0	34	0	0	59	39	41	76	33	81	82	39	0
Bacteria|Actinobacteria|Actinobacteria|Streptomycetales|Streptomycetaceae|Streptomyces|Streptomyces violaceoruber	Bacteria	Actinobacteria	Actinobacteria	Streptomycetales	Streptomycetaceae	Streptomyces	Streptomyces violaceoruber	107	103	82	0	9	126	90	190	95	0	37	59	49	0	135	71	60	0	74	45	188	0	0	133	66	0	55	0	0	0	32	0	0	85	60	36	70	30	67	153	39	0
Bacteria|Actinobacteria|Actinobacteria|Streptomycetales|Streptomycetaceae|Streptomyces|Streptomyces violaceusniger	Bacteria	Actinobacteria	Actinobacteria	Streptomycetales	Streptomycetaceae	Streptomyces	Streptomyces violaceusniger	59	81	66	0	4	81	113	118	74	0	37	72	60	0	41	60	40	0	51	20	49	0	0	86	64	0	39	0	0	0	51	0	0	81	23	32	70	38	57	90	22	0
Bacteria|Actinobacteria|Actinobacteria|Streptomycetales|Streptomycetaceae|Streptomyces|Streptomyces xiamenensis	Bacteria	Actinobacteria	Actinobacteria	Streptomycetales	Streptomycetaceae	Streptomyces	Streptomyces xiamenensis	210	231	230	0	33	232	237	261	194	0	124	239	203	0	271	197	194	0	198	122	370	0	0	243	177	0	327	0	0	0	159	0	0	237	139	137	260	113	213	385	126	0
Bacteria|Actinobacteria|Actinobacteria|Streptomycetales|Streptomycetaceae|Streptomyces|Streptomyces xinghaiensis	Bacteria	Actinobacteria	Actinobacteria	Streptomycetales	Streptomycetaceae	Streptomyces	Streptomyces xinghaiensis	105	108	114	0	19	156	141	134	89	0	75	125	91	0	136	157	122	0	129	67	199	0	0	142	122	0	117	0	0	0	80	0	0	136	73	57	147	50	115	252	61	0
Bacteria|Actinobacteria|Actinobacteria|Streptosporangiales	Bacteria	Actinobacteria	Actinobacteria	Streptosporangiales	NA	NA	NA	36	40	28	0	5	83	29	75	29	0	27	22	18	0	49	50	18	0	44	26	106	0	0	61	39	0	13	0	0	0	18	0	0	50	14	20	42	30	28	47	13	0
Bacteria|Actinobacteria|Actinobacteria|Streptosporangiales|Nocardiopsaceae	Bacteria	Actinobacteria	Actinobacteria	Streptosporangiales	Nocardiopsaceae	NA	NA	6	15	8	0	1	7	9	34	13	0	7	12	7	0	9	13	10	0	15	3	21	0	0	8	12	0	6	0	0	0	11	0	0	19	5	10	11	2	6	13	8	0
Bacteria|Actinobacteria|Actinobacteria|Streptosporangiales|Nocardiopsaceae|Nocardiopsis	Bacteria	Actinobacteria	Actinobacteria	Streptosporangiales	Nocardiopsaceae	Nocardiopsis	NA	270	141	165	0	35	164	225	282	226	0	130	160	128	0	193	206	123	0	115	70	280	0	0	254	204	0	119	0	0	0	82	0	0	203	167	79	154	77	165	282	67	0
Bacteria|Actinobacteria|Actinobacteria|Streptosporangiales|Nocardiopsaceae|Nocardiopsis|Nocardiopsis alba	Bacteria	Actinobacteria	Actinobacteria	Streptosporangiales	Nocardiopsaceae	Nocardiopsis	Nocardiopsis alba	443	376	5225	0	87	454	3744	5067	1384	0	298	1247	4305	0	512	440	414	0	558	143	541	0	0	373	423	0	522	0	0	0	492	0	0	2214	268	308	712	666	1143	2980	176	0
Bacteria|Actinobacteria|Actinobacteria|Streptosporangiales|Nocardiopsaceae|Nocardiopsis|Nocardiopsis dassonvillei	Bacteria	Actinobacteria	Actinobacteria	Streptosporangiales	Nocardiopsaceae	Nocardiopsis	Nocardiopsis dassonvillei	184	311	460	0	77	268	562	1105	338	0	233	323	416	0	360	245	219	0	326	172	378	0	0	269	250	0	351	0	0	0	186	0	0	813	194	146	282	167	273	540	113	0
Bacteria|Actinobacteria|Actinobacteria|Streptosporangiales|Nocardiopsaceae|Nocardiopsis|Nocardiopsis gilva	Bacteria	Actinobacteria	Actinobacteria	Streptosporangiales	Nocardiopsaceae	Nocardiopsis	Nocardiopsis gilva	119	142	86	0	22	122	137	262	89	0	38	157	107	0	96	135	121	0	127	65	141	0	0	118	105	0	137	0	0	0	89	0	0	175	57	53	135	76	120	203	72	0
Bacteria|Actinobacteria|Actinobacteria|Streptosporangiales|Nocardiopsaceae|Thermobifida|Thermobifida fusca	Bacteria	Actinobacteria	Actinobacteria	Streptosporangiales	Nocardiopsaceae	Thermobifida	Thermobifida fusca	275	458	373	0	344	526	819	1076	489	0	354	963	464	0	763	441	647	0	580	289	727	0	0	355	1141	0	1188	0	0	0	257	0	0	1237	469	170	398	233	493	639	189	0
Bacteria|Actinobacteria|Actinobacteria|Streptosporangiales|Streptosporangiaceae	Bacteria	Actinobacteria	Actinobacteria	Streptosporangiales	Streptosporangiaceae	NA	NA	3	5	2	0	0	6	12	12	6	0	1	5	12	0	1	2	4	0	3	3	18	0	0	1	5	0	11	0	0	0	3	0	0	3	2	9	5	1	9	7	3	0
Bacteria|Actinobacteria|Actinobacteria|Streptosporangiales|Streptosporangiaceae|Nonomuraea|Nonomuraea sp. ATCC 55076	Bacteria	Actinobacteria	Actinobacteria	Streptosporangiales	Streptosporangiaceae	Nonomuraea	Nonomuraea sp. ATCC 55076	298	382	263	0	86	408	363	526	285	0	267	318	225	0	407	332	352	0	262	170	631	0	0	403	236	0	449	0	0	0	207	0	0	318	255	197	311	117	249	507	159	0
Bacteria|Actinobacteria|Actinobacteria|Streptosporangiales|Streptosporangiaceae|Streptosporangium|Streptosporangium roseum	Bacteria	Actinobacteria	Actinobacteria	Streptosporangiales	Streptosporangiaceae	Streptosporangium	Streptosporangium roseum	236	277	216	0	41	237	300	358	224	0	107	270	180	0	214	240	189	0	179	160	412	0	0	221	216	0	253	0	0	0	145	0	0	314	121	154	292	120	246	329	129	0
Bacteria|Actinobacteria|Actinobacteria|Streptosporangiales|Thermomonosporaceae|Thermomonospora|Thermomonospora curvata	Bacteria	Actinobacteria	Actinobacteria	Streptosporangiales	Thermomonosporaceae	Thermomonospora	Thermomonospora curvata	390	447	380	0	95	548	525	691	444	0	310	405	303	0	607	448	357	0	440	168	782	0	0	499	366	0	335	0	0	0	203	0	0	499	405	267	426	202	402	688	213	0
Bacteria|Actinobacteria|Coriobacteriia	Bacteria	Actinobacteria	Coriobacteriia	NA	NA	NA	NA	1081	1251	1023	6517	381	3884	1671	1239	1175	4038	994	1200	865	4231	3495	1142	3566	3217	2720	1338	4432	13174	2658	1460	985	5991	4893	6973	2054	3291	823	10606	5552	1109	1522	693	1306	551	1240	1925	669	4878
Bacteria|Actinobacteria|Coriobacteriia|Coriobacteriales	Bacteria	Actinobacteria	Coriobacteriia	Coriobacteriales	NA	NA	NA	578	662	606	3190	210	2054	874	898	641	2230	481	624	523	1913	1842	673	1631	1687	1463	627	1868	5318	1441	821	585	2408	2133	3239	995	1207	451	4204	2664	687	849	365	758	347	642	1096	349	2447
Bacteria|Actinobacteria|Coriobacteriia|Coriobacteriales|Atopobiaceae	Bacteria	Actinobacteria	Coriobacteriia	Coriobacteriales	Atopobiaceae	NA	NA	408	594	473	2579	158	1502	709	707	483	1523	443	432	368	1166	1432	482	1252	1364	1068	463	1452	3810	890	641	400	1724	1494	2044	725	892	465	3776	2001	406	570	271	568	280	511	1024	291	1836
Bacteria|Actinobacteria|Coriobacteriia|Coriobacteriales|Atopobiaceae|Atopobium|Atopobium parvulum	Bacteria	Actinobacteria	Coriobacteriia	Coriobacteriales	Atopobiaceae	Atopobium	Atopobium parvulum	1023	855	895	1569	201	1146	1336	1126	950	1349	571	901	940	1399	1128	1184	1210	1150	1093	709	1388	2747	913	1102	933	1631	1107	1482	957	865	547	2423	1668	1026	641	720	1073	586	896	1758	559	1758
Bacteria|Actinobacteria|Coriobacteriia|Coriobacteriales|Atopobiaceae|Libanicoccus|Libanicoccus massiliensis	Bacteria	Actinobacteria	Coriobacteriia	Coriobacteriales	Atopobiaceae	Libanicoccus	Libanicoccus massiliensis	3645	4634	3800	13710	995	8798	5844	4496	3734	8498	3229	3916	3113	7189	8098	4019	6342	8337	6480	3195	8640	17592	5529	4652	3486	8273	6412	11277	4344	4740	2854	16231	10191	3759	4410	2383	4180	1859	3941	7056	2170	9542
Bacteria|Actinobacteria|Coriobacteriia|Coriobacteriales|Atopobiaceae|Olsenella	Bacteria	Actinobacteria	Coriobacteriia	Coriobacteriales	Atopobiaceae	Olsenella	NA	313	534	361	4082	203	2404	648	522	472	2527	447	457	309	1866	2069	379	1872	1818	1525	757	2052	6289	996	465	298	2603	2332	3219	848	1276	493	5926	3491	378	733	319	489	258	383	982	264	3111
Bacteria|Actinobacteria|Coriobacteriia|Coriobacteriales|Atopobiaceae|Olsenella|Olsenella sp. Marseille-P2300	Bacteria	Actinobacteria	Coriobacteriia	Coriobacteriales	Atopobiaceae	Olsenella	Olsenella sp. Marseille-P2300	3041	4406	3300	16995	970	8703	5913	3889	3989	8794	2774	3961	3095	6423	9056	3567	7227	9086	6591	3583	9157	20929	5379	4517	3111	8622	7548	12221	4430	5480	3194	19859	11162	3314	5150	2150	4097	1891	3719	7515	2006	10438
Bacteria|Actinobacteria|Coriobacteriia|Coriobacteriales|Atopobiaceae|Olsenella|Olsenella sp. oral taxon 807	Bacteria	Actinobacteria	Coriobacteriia	Coriobacteriales	Atopobiaceae	Olsenella	Olsenella sp. oral taxon 807	1204	1722	1343	6258	336	3276	2068	1754	1516	3556	1045	1507	1152	2558	3300	1496	2526	3182	2434	1188	3852	6896	2068	1826	1297	3274	2570	4558	1916	1856	1163	6600	4203	1287	1614	857	1591	759	1521	2901	801	3999
Bacteria|Actinobacteria|Coriobacteriia|Coriobacteriales|Atopobiaceae|Olsenella|Olsenella uli	Bacteria	Actinobacteria	Coriobacteriia	Coriobacteriales	Atopobiaceae	Olsenella	Olsenella uli	2248	2837	2404	12576	728	6697	4134	3127	2763	6553	2068	2770	2198	5159	6687	2651	5358	6609	4889	2577	6855	15735	3935	2958	2179	6942	5693	8950	3151	3825	2109	15276	8337	2132	3365	1530	2802	1313	2771	5193	1376	8147
Bacteria|Actinobacteria|Coriobacteriia|Coriobacteriales|Atopobiaceae|Olsenella|Olsenella umbonata	Bacteria	Actinobacteria	Coriobacteriia	Coriobacteriales	Atopobiaceae	Olsenella	Olsenella umbonata	2684	3676	2951	215347	8925	104839	5473	4106	3244	209930	12308	3350	2988	448734	173105	3137	250245	121125	107357	31510	241119	1176768	131115	3984	2984	428289	503220	209018	104802	229596	2728	1039052	290343	3000	19882	1947	3781	1745	3280	6398	1900	272844
Bacteria|Actinobacteria|Coriobacteriia|Coriobacteriales|Coriobacteriaceae	Bacteria	Actinobacteria	Coriobacteriia	Coriobacteriales	Coriobacteriaceae	NA	NA	49	65	35	67	7	66	79	34	47	45	19	68	46	76	59	42	51	47	57	36	44	137	91	54	40	63	55	143	25	47	33	151	68	53	39	18	57	28	65	66	30	38
Bacteria|Actinobacteria|Coriobacteriia|Coriobacteriales|Coriobacteriaceae|Collinsella|Collinsella aerofaciens	Bacteria	Actinobacteria	Coriobacteriia	Coriobacteriales	Coriobacteriaceae	Collinsella	Collinsella aerofaciens	4734	5121	4573	9446	1053	13952	6935	5998	4628	6570	3526	5313	3818	7726	6832	5382	5279	7311	5721	2532	8215	12322	17300	5426	4742	6246	4822	37234	4388	4149	3065	12155	6100	4910	4548	3105	4926	2384	5003	8656	2451	6707
Bacteria|Actinobacteria|Coriobacteriia|Coriobacteriales|Coriobacteriaceae|Collinsella|Coriobacteriaceae bacterium 68-1-3	Bacteria	Actinobacteria	Coriobacteriia	Coriobacteriales	Coriobacteriaceae	Collinsella	Coriobacteriaceae bacterium 68-1-3	1272	1605	1291	0	301	1656	2137	1781	1508	1660	903	1552	1224	1767	1988	1562	1215	2029	1793	901	1920	3584	1500	1805	1352	1961	1440	3718	1154	1478	1352	0	1862	1577	987	933	1742	866	1498	2822	779	1810
Bacteria|Actinobacteria|Coriobacteriia|Coriobacteriales|Coriobacteriaceae|Coriobacterium|Coriobacterium glomerans	Bacteria	Actinobacteria	Coriobacteriia	Coriobacteriales	Coriobacteriaceae	Coriobacterium	Coriobacterium glomerans	800	933	675	2432	239	1419	1106	1202	774	1562	567	874	639	1141	1601	690	1119	1722	1151	552	1588	3013	1092	1040	765	1378	1173	1957	907	810	531	2859	1698	848	771	472	901	384	773	1372	415	1471
Bacteria|Actinobacteria|Coriobacteriia|Coriobacteriales|Coriobacteriaceae|NA|Coriobacteriaceae bacterium 68-1-3	Bacteria	Actinobacteria	Coriobacteriia	Coriobacteriales	Coriobacteriaceae	NA	Coriobacteriaceae bacterium 68-1-3	0	0	0	2200	0	0	0	0	0	0	0	0	0	0	0	0	0	0	0	0	0	0	0	0	0	0	0	0	0	0	0	2779	0	0	0	0	0	0	0	0	0	0
Bacteria|Actinobacteria|Coriobacteriia|Eggerthellales|Eggerthellaceae	Bacteria	Actinobacteria	Coriobacteriia	Eggerthellales	Eggerthellaceae	NA	NA	1535	1823	1502	2366	350	1674	2242	1997	1619	1701	931	1793	1346	1759	2020	1575	1356	2001	1681	831	2293	3608	1530	1992	1401	1820	1452	3040	1315	1373	1263	2864	1738	1471	1083	1049	2091	866	1755	3097	864	1755
Bacteria|Actinobacteria|Coriobacteriia|Eggerthellales|Eggerthellaceae|Adlercreutzia|Adlercreutzia equolifaciens	Bacteria	Actinobacteria	Coriobacteriia	Eggerthellales	Eggerthellaceae	Adlercreutzia	Adlercreutzia equolifaciens	3725	4082	3401	5253	746	4246	4892	5096	3687	3892	2626	3789	2864	4066	4670	4104	3069	5547	3812	1684	5526	7562	3652	4502	3514	4239	3212	5887	3264	2774	2431	6242	3810	3465	2751	2283	4297	1720	3668	6313	1992	4210
Bacteria|Actinobacteria|Coriobacteriia|Eggerthellales|Eggerthellaceae|Cryptobacterium|Cryptobacterium curtum	Bacteria	Actinobacteria	Coriobacteriia	Eggerthellales	Eggerthellaceae	Cryptobacterium	Cryptobacterium curtum	261	337	393	231	60	367	433	348	328	335	147	342	283	383	200	406	341	268	292	186	256	839	427	384	257	280	199	489	231	421	214	456	311	290	153	212	365	144	326	522	154	546
Bacteria|Actinobacteria|Coriobacteriia|Eggerthellales|Eggerthellaceae|Denitrobacterium|Denitrobacterium detoxificans	Bacteria	Actinobacteria	Coriobacteriia	Eggerthellales	Eggerthellaceae	Denitrobacterium	Denitrobacterium detoxificans	1831	2573	1867	7805	1017	4059	3358	2552	2858	3807	1365	2478	1968	2909	3303	2234	2535	4446	6571	1209	4461	7154	2481	2699	1858	4874	3854	6655	2675	2389	2117	5894	4659	2625	2264	1573	2519	1434	2303	5070	1238	9373
Bacteria|Actinobacteria|Coriobacteriia|Eggerthellales|Eggerthellaceae|Eggerthella	Bacteria	Actinobacteria	Coriobacteriia	Eggerthellales	Eggerthellaceae	Eggerthella	NA	137	112	80	155	23	97	125	50	126	116	53	109	83	90	94	78	109	177	95	62	180	281	108	130	99	140	88	147	120	65	57	167	95	105	54	65	133	40	104	166	42	79
Bacteria|Actinobacteria|Coriobacteriia|Eggerthellales|Eggerthellaceae|Eggerthella|Eggerthella lenta	Bacteria	Actinobacteria	Coriobacteriia	Eggerthellales	Eggerthellaceae	Eggerthella	Eggerthella lenta	2026	2426	1914	2651	487	2357	2995	2415	2210	2320	1254	2166	1799	2322	2379	2243	1699	2527	2216	999	2860	4642	2004	2610	1924	2362	2051	5055	1445	1808	1745	3891	2049	2164	1377	1369	2553	1178	2110	3730	1194	2236
Bacteria|Actinobacteria|Coriobacteriia|Eggerthellales|Eggerthellaceae|Eggerthella|Eggerthella sp. YY7918	Bacteria	Actinobacteria	Coriobacteriia	Eggerthellales	Eggerthellaceae	Eggerthella	Eggerthella sp. YY7918	1757	1765	1757	1923	436	1551	2440	2031	1815	1805	1198	1811	1466	2931	2282	2037	1548	2542	1769	773	2848	3594	2196	2437	1702	2558	2417	2798	1722	1433	1136	2932	1552	1821	1063	1131	1998	1001	1833	3162	922	9586
Bacteria|Actinobacteria|Coriobacteriia|Eggerthellales|Eggerthellaceae|Gordonibacter	Bacteria	Actinobacteria	Coriobacteriia	Eggerthellales	Eggerthellaceae	Gordonibacter	NA	1574	1941	1468	2347	318	1899	2227	2245	1709	1908	994	1628	1280	1704	2066	1667	1310	2390	1666	787	2338	3643	1609	2188	1381	1874	1480	3238	1367	1317	1354	2759	1634	1459	1171	932	1990	901	1530	3028	859	1693
Bacteria|Actinobacteria|Coriobacteriia|Eggerthellales|Eggerthellaceae|Gordonibacter|Gordonibacter massiliensis	Bacteria	Actinobacteria	Coriobacteriia	Eggerthellales	Eggerthellaceae	Gordonibacter	Gordonibacter massiliensis	2795	2559	2580	3688	492	2804	3649	3577	3338	2571	2641	2333	1930	2991	5517	2587	2580	4736	3044	1475	4873	6375	3031	3677	2504	3228	2389	4971	4397	2240	1758	4495	2657	2405	1789	1701	2860	1462	2899	4945	1300	2715
Bacteria|Actinobacteria|Coriobacteriia|Eggerthellales|Eggerthellaceae|Gordonibacter|Gordonibacter pamelaeae	Bacteria	Actinobacteria	Coriobacteriia	Eggerthellales	Eggerthellaceae	Gordonibacter	Gordonibacter pamelaeae	1265	1352	1146	1885	252	1342	1669	1559	1372	1180	834	1287	950	1466	1513	1284	1078	1725	1168	600	1742	2663	1339	1616	1182	1514	1189	2304	786	1048	910	2038	1206	1126	817	761	1456	654	1318	2205	663	1273
Bacteria|Actinobacteria|Coriobacteriia|Eggerthellales|Eggerthellaceae|Gordonibacter|Gordonibacter urolithinfaciens	Bacteria	Actinobacteria	Coriobacteriia	Eggerthellales	Eggerthellaceae	Gordonibacter	Gordonibacter urolithinfaciens	1195	1371	1182	1698	245	1206	1825	1423	1371	1199	714	1375	1015	1290	1514	1411	996	1436	1179	536	1643	2600	1130	1503	1147	1382	1045	2245	943	935	955	2176	1173	1150	735	863	1517	636	1296	2297	682	1282
Bacteria|Actinobacteria|Coriobacteriia|Eggerthellales|Eggerthellaceae|Phoenicibacter|Phoenicibacter massiliensis	Bacteria	Actinobacteria	Coriobacteriia	Eggerthellales	Eggerthellaceae	Phoenicibacter	Phoenicibacter massiliensis	319	240	341	413	143	469	432	500	285	414	391	337	264	881	449	410	518	572	538	431	613	1636	502	350	320	544	522	642	417	471	186	2353	400	348	290	208	286	192	281	567	168	508
Bacteria|Actinobacteria|Coriobacteriia|Eggerthellales|Eggerthellaceae|Slackia|Slackia heliotrinireducens	Bacteria	Actinobacteria	Coriobacteriia	Eggerthellales	Eggerthellaceae	Slackia	Slackia heliotrinireducens	7218	8704	7789	10163	1201	7212	13366	9137	8507	6371	4582	9178	6681	7136	7760	8236	5617	9816	6795	3032	9727	14125	6897	11162	8058	7607	5276	11721	5881	5330	5074	10730	6496	6912	4783	5190	8982	3739	8039	16618	4035	7528
Bacteria|Actinobacteria|NA|Acidothermales|Acidothermaceae|Acidothermus|Acidothermus cellulolyticus	Bacteria	Actinobacteria	NA	Acidothermales	Acidothermaceae	Acidothermus	Acidothermus cellulolyticus	165	203	188	219	29	254	245	200	138	237	74	222	178	170	166	204	159	200	163	71	221	363	193	221	164	155	149	247	151	137	139	301	158	238	112	112	274	99	187	285	116	245
Bacteria|Actinobacteria|NA|Actinomycetales|Actinomycetaceae	Bacteria	Actinobacteria	NA	Actinomycetales	Actinomycetaceae	NA	NA	0	0	0	5	0	0	0	0	0	1	0	0	0	2	0	0	0	1	0	0	0	4	2	0	0	8	0	29	4	3	0	5	2	0	0	0	0	0	0	0	0	7
Bacteria|Actinobacteria|NA|Actinomycetales|Actinomycetaceae|Actinomyces	Bacteria	Actinobacteria	NA	Actinomycetales	Actinomycetaceae	Actinomyces	NA	0	0	0	418	0	0	0	0	0	380	0	0	0	359	0	0	0	494	0	0	0	581	372	0	0	319	0	440	312	275	0	550	270	0	0	0	0	0	0	0	0	370
Bacteria|Actinobacteria|NA|Actinomycetales|Actinomycetaceae|Actinomyces|Actinomyces gaoshouyii	Bacteria	Actinobacteria	NA	Actinomycetales	Actinomycetaceae	Actinomyces	Actinomyces gaoshouyii	0	0	0	192	0	0	0	0	0	252	0	0	0	196	0	0	0	240	0	0	0	486	294	0	0	240	0	289	142	128	0	332	154	0	0	0	0	0	0	0	0	227
Bacteria|Actinobacteria|NA|Actinomycetales|Actinomycetaceae|Actinomyces|Actinomyces hongkongensis	Bacteria	Actinobacteria	NA	Actinomycetales	Actinomycetaceae	Actinomyces	Actinomyces hongkongensis	0	0	0	172	0	0	0	0	0	237	0	0	0	272	0	0	0	188	0	0	0	309	199	0	0	141	0	203	107	109	0	345	183	0	0	0	0	0	0	0	0	188
Bacteria|Actinobacteria|NA|Actinomycetales|Actinomycetaceae|Actinomyces|Actinomyces meyeri	Bacteria	Actinobacteria	NA	Actinomycetales	Actinomycetaceae	Actinomyces	Actinomyces meyeri	0	0	0	346	0	0	0	0	0	290	0	0	0	359	0	0	0	469	0	0	0	634	318	0	0	273	0	453	217	209	0	456	319	0	0	0	0	0	0	0	0	298
Bacteria|Actinobacteria|NA|Actinomycetales|Actinomycetaceae|Actinomyces|Actinomyces oris	Bacteria	Actinobacteria	NA	Actinomycetales	Actinomycetaceae	Actinomyces	Actinomyces oris	0	0	0	446	0	0	0	0	0	246	0	0	0	342	0	0	0	460	0	0	0	601	334	0	0	309	0	360	264	204	0	413	275	0	0	0	0	0	0	0	0	338
Bacteria|Actinobacteria|NA|Actinomycetales|Actinomycetaceae|Actinomyces|Actinomyces pacaensis	Bacteria	Actinobacteria	NA	Actinomycetales	Actinomycetaceae	Actinomyces	Actinomyces pacaensis	0	0	0	287	0	0	0	0	0	265	0	0	0	338	0	0	0	292	0	0	0	456	287	0	0	309	0	329	233	222	0	392	299	0	0	0	0	0	0	0	0	316
Bacteria|Actinobacteria|NA|Actinomycetales|Actinomycetaceae|Actinomyces|Actinomyces radicidentis	Bacteria	Actinobacteria	NA	Actinomycetales	Actinomycetaceae	Actinomyces	Actinomyces radicidentis	0	0	0	356	0	0	0	0	0	260	0	0	0	304	0	0	0	402	0	0	0	487	261	0	0	241	0	338	207	183	0	397	295	0	0	0	0	0	0	0	0	316
Bacteria|Actinobacteria|NA|Actinomycetales|Actinomycetaceae|Actinomyces|Actinomyces radingae	Bacteria	Actinobacteria	NA	Actinomycetales	Actinomycetaceae	Actinomyces	Actinomyces radingae	0	0	0	206	0	0	0	0	0	174	0	0	0	250	0	0	0	300	0	0	0	378	253	0	0	233	0	234	201	176	0	379	175	0	0	0	0	0	0	0	0	220
Bacteria|Actinobacteria|NA|Actinomycetales|Actinomycetaceae|Actinomyces|Actinomyces sp. Chiba101	Bacteria	Actinobacteria	NA	Actinomycetales	Actinomycetaceae	Actinomyces	Actinomyces sp. Chiba101	0	0	0	226	0	0	0	0	0	271	0	0	0	195	0	0	0	236	0	0	0	377	140	0	0	191	0	251	115	114	0	356	171	0	0	0	0	0	0	0	0	239
Bacteria|Actinobacteria|NA|Actinomycetales|Actinomycetaceae|Actinomyces|Actinomyces sp. VUL4_3	Bacteria	Actinobacteria	NA	Actinomycetales	Actinomycetaceae	Actinomyces	Actinomyces sp. VUL4_3	0	0	0	271	0	0	0	0	0	263	0	0	0	386	0	0	0	367	0	0	0	655	258	0	0	283	0	328	501	221	0	459	389	0	0	0	0	0	0	0	0	281
Bacteria|Actinobacteria|NA|Actinomycetales|Actinomycetaceae|Actinomyces|Actinomyces sp. oral taxon 414	Bacteria	Actinobacteria	NA	Actinomycetales	Actinomycetaceae	Actinomyces	Actinomyces sp. oral taxon 414	0	0	0	675	0	0	0	0	0	621	0	0	0	541	0	0	0	733	0	0	0	1010	504	0	0	441	0	683	389	306	0	1108	422	0	0	0	0	0	0	0	0	454
Bacteria|Actinobacteria|NA|Actinomycetales|Actinomycetaceae|Actinotignum|Actinotignum schaalii	Bacteria	Actinobacteria	NA	Actinomycetales	Actinomycetaceae	Actinotignum	Actinotignum schaalii	0	0	0	236	0	0	0	0	0	308	0	0	0	319	0	0	0	310	0	0	0	491	308	0	0	240	0	247	238	290	0	302	231	0	0	0	0	0	0	0	0	201
Bacteria|Actinobacteria|NA|Actinomycetales|Actinomycetaceae|Arcanobacterium	Bacteria	Actinobacteria	NA	Actinomycetales	Actinomycetaceae	Arcanobacterium	NA	0	0	0	2	0	0	0	0	0	3	0	0	0	7	0	0	0	12	0	0	0	29	20	0	0	5	0	5	1	33	0	3	2	0	0	0	0	0	0	0	0	0
Bacteria|Actinobacteria|NA|Actinomycetales|Actinomycetaceae|Arcanobacterium|Arcanobacterium haemolyticum	Bacteria	Actinobacteria	NA	Actinomycetales	Actinomycetaceae	Arcanobacterium	Arcanobacterium haemolyticum	0	0	0	176	0	0	0	0	0	132	0	0	0	289	0	0	0	268	0	0	0	452	162	0	0	379	0	212	177	147	0	234	210	0	0	0	0	0	0	0	0	256
Bacteria|Actinobacteria|NA|Actinomycetales|Actinomycetaceae|Arcanobacterium|Arcanobacterium phocae	Bacteria	Actinobacteria	NA	Actinomycetales	Actinomycetaceae	Arcanobacterium	Arcanobacterium phocae	0	0	0	225	0	0	0	0	0	124	0	0	0	393	0	0	0	345	0	0	0	324	328	0	0	210	0	249	183	292	0	331	408	0	0	0	0	0	0	0	0	294
Bacteria|Actinobacteria|NA|Actinomycetales|Actinomycetaceae|Mobiluncus|Mobiluncus curtisii	Bacteria	Actinobacteria	NA	Actinomycetales	Actinomycetaceae	Mobiluncus	Mobiluncus curtisii	0	0	0	133	0	0	0	0	0	197	0	0	0	397	0	0	0	250	0	0	0	395	257	0	0	199	0	238	225	179	0	351	194	0	0	0	0	0	0	0	0	312
Bacteria|Actinobacteria|NA|Actinomycetales|Actinomycetaceae|Trueperella|Trueperella pyogenes	Bacteria	Actinobacteria	NA	Actinomycetales	Actinomycetaceae	Trueperella	Trueperella pyogenes	0	0	0	1226	0	0	0	0	0	1176	0	0	0	1734	0	0	0	1526	0	0	0	2240	1413	0	0	1515	0	1552	1331	1127	0	2332	1191	0	0	0	0	0	0	0	0	1578
Bacteria|Actinobacteria|NA|Actinopolysporales|Actinopolysporaceae|Actinopolyspora|Actinopolyspora erythraea	Bacteria	Actinobacteria	NA	Actinopolysporales	Actinopolysporaceae	Actinopolyspora	Actinopolyspora erythraea	237	296	258	317	59	280	354	0	353	299	170	325	191	286	217	265	241	262	232	100	316	410	405	248	231	247	247	343	193	139	170	472	206	0	134	150	278	102	251	493	137	263
Bacteria|Actinobacteria|NA|Bifidobacteriales|Bifidobacteriaceae	Bacteria	Actinobacteria	NA	Bifidobacteriales	Bifidobacteriaceae	NA	NA	0	0	0	28	0	0	0	0	0	65	0	0	0	62	0	0	0	72	0	0	0	77	21	0	0	62	0	32	27	17	0	327	17	0	0	0	0	0	0	0	0	62
Bacteria|Actinobacteria|NA|Bifidobacteriales|Bifidobacteriaceae|Bifidobacterium	Bacteria	Actinobacteria	NA	Bifidobacteriales	Bifidobacteriaceae	Bifidobacterium	NA	0	0	0	3603	0	0	0	0	0	5828	0	0	0	5562	0	0	0	4903	0	0	0	7261	4081	0	0	5107	0	4557	4535	2682	0	23011	3686	0	0	0	0	0	0	0	0	5316
Bacteria|Actinobacteria|NA|Bifidobacteriales|Bifidobacteriaceae|Bifidobacterium|Bifidobacterium actinocoloniiforme	Bacteria	Actinobacteria	NA	Bifidobacteriales	Bifidobacteriaceae	Bifidobacterium	Bifidobacterium actinocoloniiforme	0	0	0	743	0	0	0	0	0	665	0	0	0	593	0	0	0	1005	0	0	0	1110	654	0	0	593	0	596	528	440	0	1021	561	0	0	0	0	0	0	0	0	647
Bacteria|Actinobacteria|NA|Bifidobacteriales|Bifidobacteriaceae|Bifidobacterium|Bifidobacterium adolescentis	Bacteria	Actinobacteria	NA	Bifidobacteriales	Bifidobacteriaceae	Bifidobacterium	Bifidobacterium adolescentis	0	0	0	952	0	0	0	0	0	1457	0	0	0	2387	0	0	0	1176	0	0	0	1384	918	0	0	1072	0	887	670	637	0	11580	693	0	0	0	0	0	0	0	0	1015
Bacteria|Actinobacteria|NA|Bifidobacteriales|Bifidobacteriaceae|Bifidobacterium|Bifidobacterium angulatum	Bacteria	Actinobacteria	NA	Bifidobacteriales	Bifidobacteriaceae	Bifidobacterium	Bifidobacterium angulatum	0	0	0	1025	0	0	0	0	0	784	0	0	0	1869	0	0	0	1090	0	0	0	1385	845	0	0	785	0	898	740	621	0	55539	762	0	0	0	0	0	0	0	0	881
Bacteria|Actinobacteria|NA|Bifidobacteriales|Bifidobacteriaceae|Bifidobacterium|Bifidobacterium animalis	Bacteria	Actinobacteria	NA	Bifidobacteriales	Bifidobacteriaceae	Bifidobacterium	Bifidobacterium animalis	0	0	0	1242	0	0	0	0	0	2183	0	0	0	1830	0	0	0	1404	0	0	0	2362	1063	0	0	1856	0	1149	1144	755	0	6507	845	0	0	0	0	0	0	0	0	1684
Bacteria|Actinobacteria|NA|Bifidobacteriales|Bifidobacteriaceae|Bifidobacterium|Bifidobacterium asteroides	Bacteria	Actinobacteria	NA	Bifidobacteriales	Bifidobacteriaceae	Bifidobacterium	Bifidobacterium asteroides	0	0	0	1504	0	0	0	0	0	1208	0	0	0	1141	0	0	0	1510	0	0	0	2244	1158	0	0	1192	0	1227	1001	872	0	1679	960	0	0	0	0	0	0	0	0	1096
Bacteria|Actinobacteria|NA|Bifidobacteriales|Bifidobacteriaceae|Bifidobacterium|Bifidobacterium bifidum	Bacteria	Actinobacteria	NA	Bifidobacteriales	Bifidobacteriaceae	Bifidobacterium	Bifidobacterium bifidum	0	0	0	1944	0	0	0	0	0	1122	0	0	0	1081	0	0	0	1940	0	0	0	2128	991	0	0	1379	0	1288	954	716	0	5450	1232	0	0	0	0	0	0	0	0	1832
Bacteria|Actinobacteria|NA|Bifidobacteriales|Bifidobacteriaceae|Bifidobacterium|Bifidobacterium breve	Bacteria	Actinobacteria	NA	Bifidobacteriales	Bifidobacteriaceae	Bifidobacterium	Bifidobacterium breve	0	0	0	1572	0	0	0	0	0	1303	0	0	0	1512	0	0	0	1733	0	0	0	2571	1309	0	0	1557	0	1712	1154	882	0	4535	1296	0	0	0	0	0	0	0	0	1258
Bacteria|Actinobacteria|NA|Bifidobacteriales|Bifidobacteriaceae|Bifidobacterium|Bifidobacterium catenulatum	Bacteria	Actinobacteria	NA	Bifidobacteriales	Bifidobacteriaceae	Bifidobacterium	Bifidobacterium catenulatum	0	0	0	176	0	0	0	0	0	698	0	0	0	479	0	0	0	388	0	0	0	805	347	0	0	421	0	441	316	227	0	2285	383	0	0	0	0	0	0	0	0	438
Bacteria|Actinobacteria|NA|Bifidobacteriales|Bifidobacteriaceae|Bifidobacterium|Bifidobacterium choerinum	Bacteria	Actinobacteria	NA	Bifidobacteriales	Bifidobacteriaceae	Bifidobacterium	Bifidobacterium choerinum	0	0	0	778	0	0	0	0	0	1797	0	0	0	2296	0	0	0	911	0	0	0	1112	678	0	0	903	0	795	16875	428	0	22492	518	0	0	0	0	0	0	0	0	1318
Bacteria|Actinobacteria|NA|Bifidobacteriales|Bifidobacteriaceae|Bifidobacterium|Bifidobacterium coryneforme	Bacteria	Actinobacteria	NA	Bifidobacteriales	Bifidobacteriaceae	Bifidobacterium	Bifidobacterium coryneforme	0	0	0	58	0	0	0	0	0	94	0	0	0	69	0	0	0	68	0	0	0	107	76	0	0	68	0	58	72	63	0	93	42	0	0	0	0	0	0	0	0	71
Bacteria|Actinobacteria|NA|Bifidobacteriales|Bifidobacteriaceae|Bifidobacterium|Bifidobacterium dentium	Bacteria	Actinobacteria	NA	Bifidobacteriales	Bifidobacteriaceae	Bifidobacterium	Bifidobacterium dentium	0	0	0	676	0	0	0	0	0	629	0	0	0	621	0	0	0	648	0	0	0	1137	563	0	0	603	0	665	398	395	0	3230	493	0	0	0	0	0	0	0	0	621
Bacteria|Actinobacteria|NA|Bifidobacteriales|Bifidobacteriaceae|Bifidobacterium|Bifidobacterium indicum	Bacteria	Actinobacteria	NA	Bifidobacteriales	Bifidobacteriaceae	Bifidobacterium	Bifidobacterium indicum	0	0	0	237	0	0	0	0	0	128	0	0	0	153	0	0	0	272	0	0	0	302	159	0	0	132	0	162	103	134	0	240	143	0	0	0	0	0	0	0	0	147
Bacteria|Actinobacteria|NA|Bifidobacteriales|Bifidobacteriaceae|Bifidobacterium|Bifidobacterium kashiwanohense	Bacteria	Actinobacteria	NA	Bifidobacteriales	Bifidobacteriaceae	Bifidobacterium	Bifidobacterium kashiwanohense	0	0	0	513	0	0	0	0	0	477	0	0	0	611	0	0	0	502	0	0	0	921	477	0	0	599	0	644	366	347	0	2473	506	0	0	0	0	0	0	0	0	459
Bacteria|Actinobacteria|NA|Bifidobacteriales|Bifidobacteriaceae|Bifidobacterium|Bifidobacterium longum	Bacteria	Actinobacteria	NA	Bifidobacteriales	Bifidobacteriaceae	Bifidobacterium	Bifidobacterium longum	0	0	0	3494	0	0	0	0	0	4722	0	0	0	4163	0	0	0	4845	0	0	0	7793	3652	0	0	4532	0	4382	3994	2691	0	13158	3800	0	0	0	0	0	0	0	0	4191
Bacteria|Actinobacteria|NA|Bifidobacteriales|Bifidobacteriaceae|Bifidobacterium|Bifidobacterium pseudocatenulatum	Bacteria	Actinobacteria	NA	Bifidobacteriales	Bifidobacteriaceae	Bifidobacterium	Bifidobacterium pseudocatenulatum	0	0	0	1144	0	0	0	0	0	917	0	0	0	1834	0	0	0	1469	0	0	0	1973	1309	0	0	1288	0	1439	819	640	0	3113	1240	0	0	0	0	0	0	0	0	1113
Bacteria|Actinobacteria|NA|Bifidobacteriales|Bifidobacteriaceae|Bifidobacterium|Bifidobacterium pseudolongum	Bacteria	Actinobacteria	NA	Bifidobacteriales	Bifidobacteriaceae	Bifidobacterium	Bifidobacterium pseudolongum	0	0	0	15771	0	0	0	0	0	125952	0	0	0	91175	0	0	0	28937	0	0	0	20238	8922	0	0	68677	0	5980	9144	1455	0	608407	1960	0	0	0	0	0	0	0	0	70454
Bacteria|Actinobacteria|NA|Bifidobacteriales|Bifidobacteriaceae|Bifidobacterium|Bifidobacterium scardovii	Bacteria	Actinobacteria	NA	Bifidobacteriales	Bifidobacteriaceae	Bifidobacterium	Bifidobacterium scardovii	0	0	0	1699	0	0	0	0	0	1620	0	0	0	1541	0	0	0	2207	0	0	0	2805	1367	0	0	1919	0	1546	1121	935	0	4742	1376	0	0	0	0	0	0	0	0	1837
Bacteria|Actinobacteria|NA|Bifidobacteriales|Bifidobacteriaceae|Bifidobacterium|Bifidobacterium thermophilum	Bacteria	Actinobacteria	NA	Bifidobacteriales	Bifidobacteriaceae	Bifidobacterium	Bifidobacterium thermophilum	0	0	0	917	0	0	0	0	0	1877	0	0	0	848	0	0	0	698	0	0	0	1711	613	0	0	940	0	1201	1212	573	0	4877	854	0	0	0	0	0	0	0	0	962
Bacteria|Actinobacteria|NA|Bifidobacteriales|Bifidobacteriaceae|Gardnerella|Gardnerella vaginalis	Bacteria	Actinobacteria	NA	Bifidobacteriales	Bifidobacteriaceae	Gardnerella	Gardnerella vaginalis	0	0	0	188	0	0	0	0	0	289	0	0	0	535	0	0	0	333	0	0	0	523	310	0	0	335	0	278	228	255	0	412	328	0	0	0	0	0	0	0	0	377
Bacteria|Actinobacteria|NA|Bifidobacteriales|Bifidobacteriaceae|Parascardovia|Parascardovia denticolens	Bacteria	Actinobacteria	NA	Bifidobacteriales	Bifidobacteriaceae	Parascardovia	Parascardovia denticolens	0	0	0	916	0	0	0	0	0	733	0	0	0	897	0	0	0	1204	0	0	0	1554	701	0	0	873	0	867	666	530	0	1132	798	0	0	0	0	0	0	0	0	724
Bacteria|Actinobacteria|NA|Bifidobacteriales|Bifidobacteriaceae|Scardovia|Scardovia inopinata	Bacteria	Actinobacteria	NA	Bifidobacteriales	Bifidobacteriaceae	Scardovia	Scardovia inopinata	0	0	0	352	0	0	0	0	0	331	0	0	0	318	0	0	0	421	0	0	0	582	307	0	0	323	0	335	268	200	0	519	376	0	0	0	0	0	0	0	0	275
Bacteria|Actinobacteria|NA|Candidatus Nanopelagicales	Bacteria	Actinobacteria	NA	Candidatus Nanopelagicales	NA	NA	NA	0	0	0	0	0	0	0	0	0	0	0	0	0	0	0	0	0	1	0	0	0	0	0	0	0	0	0	0	0	1	0	0	0	0	0	0	0	0	0	0	0	0
Bacteria|Actinobacteria|NA|Candidatus Nanopelagicales|NA|Candidatus Nanopelagicus	Bacteria	Actinobacteria	NA	Candidatus Nanopelagicales	NA	Candidatus Nanopelagicus	NA	0	0	0	7	0	0	0	0	0	9	0	0	0	22	0	0	0	14	0	0	0	30	12	0	0	24	0	24	10	7	0	20	13	0	0	0	0	0	0	0	0	21
Bacteria|Actinobacteria|NA|Candidatus Nanopelagicales|NA|Candidatus Nanopelagicus|Candidatus Nanopelagicus abundans	Bacteria	Actinobacteria	NA	Candidatus Nanopelagicales	NA	Candidatus Nanopelagicus	Candidatus Nanopelagicus abundans	0	0	0	20	0	0	0	0	0	21	0	0	0	64	0	0	0	41	0	0	0	111	56	0	0	87	0	57	38	32	0	105	71	0	0	0	0	0	0	0	0	68
Bacteria|Actinobacteria|NA|Candidatus Nanopelagicales|NA|Candidatus Nanopelagicus|Candidatus Nanopelagicus hibericus	Bacteria	Actinobacteria	NA	Candidatus Nanopelagicales	NA	Candidatus Nanopelagicus	Candidatus Nanopelagicus hibericus	0	0	0	16	0	0	0	0	0	56	0	0	0	88	0	0	0	46	0	0	0	30	44	0	0	25	0	77	27	45	0	30	48	0	0	0	0	0	0	0	0	40
Bacteria|Actinobacteria|NA|Candidatus Nanopelagicales|NA|Candidatus Nanopelagicus|Candidatus Nanopelagicus limnes	Bacteria	Actinobacteria	NA	Candidatus Nanopelagicales	NA	Candidatus Nanopelagicus	Candidatus Nanopelagicus limnes	0	0	0	42	0	0	0	0	0	125	0	0	0	134	0	0	0	129	0	0	0	104	53	0	0	95	0	128	63	55	0	147	89	0	0	0	0	0	0	0	0	47
Bacteria|Actinobacteria|NA|Candidatus Nanopelagicales|NA|Candidatus Planktophila	Bacteria	Actinobacteria	NA	Candidatus Nanopelagicales	NA	Candidatus Planktophila	NA	0	0	0	27	0	0	0	0	0	15	0	0	0	138	0	0	0	32	0	0	0	77	31	0	0	50	0	48	24	38	0	89	33	0	0	0	0	0	0	0	0	38
Bacteria|Actinobacteria|NA|Candidatus Nanopelagicales|NA|Candidatus Planktophila|Candidatus Planktophila dulcis	Bacteria	Actinobacteria	NA	Candidatus Nanopelagicales	NA	Candidatus Planktophila	Candidatus Planktophila dulcis	0	0	0	81	0	0	0	0	0	115	0	0	0	122	0	0	0	141	0	0	0	140	133	0	0	98	0	181	109	66	0	134	201	0	0	0	0	0	0	0	0	84
Bacteria|Actinobacteria|NA|Candidatus Nanopelagicales|NA|Candidatus Planktophila|Candidatus Planktophila lacus	Bacteria	Actinobacteria	NA	Candidatus Nanopelagicales	NA	Candidatus Planktophila	Candidatus Planktophila lacus	0	0	0	62	0	0	0	0	0	76	0	0	0	165	0	0	0	123	0	0	0	171	113	0	0	135	0	110	113	117	0	238	177	0	0	0	0	0	0	0	0	121
Bacteria|Actinobacteria|NA|Candidatus Nanopelagicales|NA|Candidatus Planktophila|Candidatus Planktophila limnetica	Bacteria	Actinobacteria	NA	Candidatus Nanopelagicales	NA	Candidatus Planktophila	Candidatus Planktophila limnetica	0	0	0	47	0	0	0	0	0	65	0	0	0	91	0	0	0	107	0	0	0	137	110	0	0	75	0	77	96	112	0	164	102	0	0	0	0	0	0	0	0	119
Bacteria|Actinobacteria|NA|Candidatus Nanopelagicales|NA|Candidatus Planktophila|Candidatus Planktophila sulfonica	Bacteria	Actinobacteria	NA	Candidatus Nanopelagicales	NA	Candidatus Planktophila	Candidatus Planktophila sulfonica	0	0	0	58	0	0	0	0	0	98	0	0	0	218	0	0	0	119	0	0	0	133	107	0	0	131	0	92	125	48	0	92	54	0	0	0	0	0	0	0	0	356
Bacteria|Actinobacteria|NA|Candidatus Nanopelagicales|NA|Candidatus Planktophila|Candidatus Planktophila vernalis	Bacteria	Actinobacteria	NA	Candidatus Nanopelagicales	NA	Candidatus Planktophila	Candidatus Planktophila vernalis	0	0	0	24	0	0	0	0	0	40	0	0	0	96	0	0	0	52	0	0	0	75	70	0	0	60	0	66	50	41	0	70	40	0	0	0	0	0	0	0	0	106
Bacteria|Actinobacteria|NA|Candidatus Nanopelagicales|NA|Candidatus Planktophila|Candidatus Planktophila versatilis	Bacteria	Actinobacteria	NA	Candidatus Nanopelagicales	NA	Candidatus Planktophila	Candidatus Planktophila versatilis	0	0	0	77	0	0	0	0	0	147	0	0	0	195	0	0	0	161	0	0	0	189	139	0	0	93	0	150	160	88	0	179	142	0	0	0	0	0	0	0	0	216
Bacteria|Actinobacteria|NA|Catenulisporales|Catenulisporaceae|Catenulispora|Catenulispora acidiphila	Bacteria	Actinobacteria	NA	Catenulisporales	Catenulisporaceae	Catenulispora	Catenulispora acidiphila	367	295	303	453	61	372	281	725	283	381	0	263	199	401	0	259	329	488	234	178	0	630	323	397	309	331	331	399	194	204	188	481	241	353	0	175	281	160	224	525	123	272
Bacteria|Actinobacteria|NA|Corynebacteriales	Bacteria	Actinobacteria	NA	Corynebacteriales	NA	NA	NA	0	0	0	1191	0	0	0	0	0	755	0	0	0	947	0	0	0	1176	0	0	0	1492	859	0	0	926	0	1038	639	526	0	1248	733	0	0	0	0	0	0	0	0	815
Bacteria|Actinobacteria|NA|Corynebacteriales|Corynebacteriaceae|Corynebacterium	Bacteria	Actinobacteria	NA	Corynebacteriales	Corynebacteriaceae	Corynebacterium	NA	0	0	0	2959	0	0	0	0	0	2642	0	0	0	3227	0	0	0	3687	0	0	0	5609	2878	0	0	2435	0	3156	2213	2338	0	3690	2578	0	0	0	0	0	0	0	0	3374
Bacteria|Actinobacteria|NA|Corynebacteriales|Corynebacteriaceae|Corynebacterium|Corynebacterium ammoniagenes	Bacteria	Actinobacteria	NA	Corynebacteriales	Corynebacteriaceae	Corynebacterium	Corynebacterium ammoniagenes	0	0	0	187	0	0	0	0	0	170	0	0	0	243	0	0	0	304	0	0	0	405	269	0	0	184	0	267	220	182	0	231	211	0	0	0	0	0	0	0	0	243
Bacteria|Actinobacteria|NA|Corynebacteriales|Corynebacteriaceae|Corynebacterium|Corynebacterium aquilae	Bacteria	Actinobacteria	NA	Corynebacteriales	Corynebacteriaceae	Corynebacterium	Corynebacterium aquilae	0	0	0	519	0	0	0	0	0	352	0	0	0	643	0	0	0	636	0	0	0	848	515	0	0	555	0	582	523	340	0	645	445	0	0	0	0	0	0	0	0	571
Bacteria|Actinobacteria|NA|Corynebacteriales|Corynebacteriaceae|Corynebacterium|Corynebacterium argentoratense	Bacteria	Actinobacteria	NA	Corynebacteriales	Corynebacteriaceae	Corynebacterium	Corynebacterium argentoratense	0	0	0	216	0	0	0	0	0	208	0	0	0	372	0	0	0	248	0	0	0	383	219	0	0	222	0	281	185	210	0	304	221	0	0	0	0	0	0	0	0	240
Bacteria|Actinobacteria|NA|Corynebacteriales|Corynebacteriaceae|Corynebacterium|Corynebacterium atypicum	Bacteria	Actinobacteria	NA	Corynebacteriales	Corynebacteriaceae	Corynebacterium	Corynebacterium atypicum	0	0	0	162	0	0	0	0	0	129	0	0	0	227	0	0	0	173	0	0	0	187	135	0	0	182	0	177	84	90	0	223	146	0	0	0	0	0	0	0	0	153
Bacteria|Actinobacteria|NA|Corynebacteriales|Corynebacteriaceae|Corynebacterium|Corynebacterium aurimucosum	Bacteria	Actinobacteria	NA	Corynebacteriales	Corynebacteriaceae	Corynebacterium	Corynebacterium aurimucosum	0	0	0	595	0	0	0	0	0	292	0	0	0	503	0	0	0	615	0	0	0	696	411	0	0	526	0	346	301	227	0	544	327	0	0	0	0	0	0	0	0	562
Bacteria|Actinobacteria|NA|Corynebacteriales|Corynebacteriaceae|Corynebacterium|Corynebacterium callunae	Bacteria	Actinobacteria	NA	Corynebacteriales	Corynebacteriaceae	Corynebacterium	Corynebacterium callunae	0	0	0	243	0	0	0	0	0	226	0	0	0	268	0	0	0	379	0	0	0	527	387	0	0	289	0	322	240	286	0	530	292	0	0	0	0	0	0	0	0	368
Bacteria|Actinobacteria|NA|Corynebacteriales|Corynebacteriaceae|Corynebacterium|Corynebacterium camporealensis	Bacteria	Actinobacteria	NA	Corynebacteriales	Corynebacteriaceae	Corynebacterium	Corynebacterium camporealensis	0	0	0	232	0	0	0	0	0	157	0	0	0	241	0	0	0	261	0	0	0	404	225	0	0	199	0	264	203	145	0	325	183	0	0	0	0	0	0	0	0	191
Bacteria|Actinobacteria|NA|Corynebacteriales|Corynebacteriaceae|Corynebacterium|Corynebacterium casei	Bacteria	Actinobacteria	NA	Corynebacteriales	Corynebacteriaceae	Corynebacterium	Corynebacterium casei	0	0	0	117	0	0	0	0	0	158	0	0	0	229	0	0	0	226	0	0	0	427	211	0	0	198	0	207	163	119	0	270	160	0	0	0	0	0	0	0	0	209
Bacteria|Actinobacteria|NA|Corynebacteriales|Corynebacteriaceae|Corynebacterium|Corynebacterium crudilactis	Bacteria	Actinobacteria	NA	Corynebacteriales	Corynebacteriaceae	Corynebacterium	Corynebacterium crudilactis	0	0	0	98	0	0	0	0	0	150	0	0	0	131	0	0	0	208	0	0	0	337	144	0	0	149	0	172	84	109	0	197	120	0	0	0	0	0	0	0	0	211
Bacteria|Actinobacteria|NA|Corynebacteriales|Corynebacteriaceae|Corynebacterium|Corynebacterium cystitidis	Bacteria	Actinobacteria	NA	Corynebacteriales	Corynebacteriaceae	Corynebacterium	Corynebacterium cystitidis	0	0	0	434	0	0	0	0	0	157	0	0	0	257	0	0	0	401	0	0	0	382	208	0	0	262	0	268	322	188	0	295	229	0	0	0	0	0	0	0	0	267
Bacteria|Actinobacteria|NA|Corynebacteriales|Corynebacteriaceae|Corynebacterium|Corynebacterium deserti	Bacteria	Actinobacteria	NA	Corynebacteriales	Corynebacteriaceae	Corynebacterium	Corynebacterium deserti	0	0	0	528	0	0	0	0	0	221	0	0	0	353	0	0	0	548	0	0	0	553	313	0	0	320	0	302	371	217	0	370	248	0	0	0	0	0	0	0	0	422
Bacteria|Actinobacteria|NA|Corynebacteriales|Corynebacteriaceae|Corynebacterium|Corynebacterium diphtheriae	Bacteria	Actinobacteria	NA	Corynebacteriales	Corynebacteriaceae	Corynebacterium	Corynebacterium diphtheriae	0	0	0	631	0	0	0	0	0	459	0	0	0	738	0	0	0	765	0	0	0	982	608	0	0	667	0	671	454	464	0	853	701	0	0	0	0	0	0	0	0	597
Bacteria|Actinobacteria|NA|Corynebacteriales|Corynebacteriaceae|Corynebacterium|Corynebacterium doosanense	Bacteria	Actinobacteria	NA	Corynebacteriales	Corynebacteriaceae	Corynebacterium	Corynebacterium doosanense	0	0	0	256	0	0	0	0	0	225	0	0	0	282	0	0	0	368	0	0	0	413	286	0	0	288	0	233	262	175	0	447	249	0	0	0	0	0	0	0	0	368
Bacteria|Actinobacteria|NA|Corynebacteriales|Corynebacteriaceae|Corynebacterium|Corynebacterium efficiens	Bacteria	Actinobacteria	NA	Corynebacteriales	Corynebacteriaceae	Corynebacterium	Corynebacterium efficiens	0	0	0	267	0	0	0	0	0	529	0	0	0	421	0	0	0	498	0	0	0	538	361	0	0	327	0	446	329	245	0	369	295	0	0	0	0	0	0	0	0	429
Bacteria|Actinobacteria|NA|Corynebacteriales|Corynebacteriaceae|Corynebacterium|Corynebacterium epidermidicanis	Bacteria	Actinobacteria	NA	Corynebacteriales	Corynebacteriaceae	Corynebacterium	Corynebacterium epidermidicanis	0	0	0	235	0	0	0	0	0	216	0	0	0	326	0	0	0	295	0	0	0	333	368	0	0	242	0	319	185	247	0	266	219	0	0	0	0	0	0	0	0	188
Bacteria|Actinobacteria|NA|Corynebacteriales|Corynebacteriaceae|Corynebacterium|Corynebacterium falsenii	Bacteria	Actinobacteria	NA	Corynebacteriales	Corynebacteriaceae	Corynebacterium	Corynebacterium falsenii	0	0	0	469	0	0	0	0	0	427	0	0	0	458	0	0	0	636	0	0	0	872	477	0	0	472	0	446	376	299	0	614	449	0	0	0	0	0	0	0	0	531
Bacteria|Actinobacteria|NA|Corynebacteriales|Corynebacteriaceae|Corynebacterium|Corynebacterium flavescens	Bacteria	Actinobacteria	NA	Corynebacteriales	Corynebacteriaceae	Corynebacterium	Corynebacterium flavescens	0	0	0	508	0	0	0	0	0	288	0	0	0	411	0	0	0	513	0	0	0	657	422	0	0	440	0	417	274	241	0	695	355	0	0	0	0	0	0	0	0	334
Bacteria|Actinobacteria|NA|Corynebacteriales|Corynebacteriaceae|Corynebacterium|Corynebacterium frankenforstense	Bacteria	Actinobacteria	NA	Corynebacteriales	Corynebacteriaceae	Corynebacterium	Corynebacterium frankenforstense	0	0	0	371	0	0	0	0	0	361	0	0	0	312	0	0	0	463	0	0	0	469	262	0	0	300	0	373	284	181	0	428	225	0	0	0	0	0	0	0	0	242
Bacteria|Actinobacteria|NA|Corynebacteriales|Corynebacteriaceae|Corynebacterium|Corynebacterium genitalium	Bacteria	Actinobacteria	NA	Corynebacteriales	Corynebacteriaceae	Corynebacterium	Corynebacterium genitalium	0	0	0	420	0	0	0	0	0	196	0	0	0	319	0	0	0	413	0	0	0	459	321	0	0	264	0	350	203	155	0	459	206	0	0	0	0	0	0	0	0	307
Bacteria|Actinobacteria|NA|Corynebacteriales|Corynebacteriaceae|Corynebacterium|Corynebacterium glaucum	Bacteria	Actinobacteria	NA	Corynebacteriales	Corynebacteriaceae	Corynebacterium	Corynebacterium glaucum	0	0	0	167	0	0	0	0	0	107	0	0	0	202	0	0	0	215	0	0	0	285	163	0	0	123	0	169	100	132	0	249	142	0	0	0	0	0	0	0	0	125
Bacteria|Actinobacteria|NA|Corynebacteriales|Corynebacteriaceae|Corynebacterium|Corynebacterium glutamicum	Bacteria	Actinobacteria	NA	Corynebacteriales	Corynebacteriaceae	Corynebacterium	Corynebacterium glutamicum	0	0	0	213	0	0	0	0	0	274	0	0	0	341	0	0	0	316	0	0	0	558	218	0	0	306	0	286	176	254	0	492	280	0	0	0	0	0	0	0	0	376
Bacteria|Actinobacteria|NA|Corynebacteriales|Corynebacteriaceae|Corynebacterium|Corynebacterium glyciniphilum	Bacteria	Actinobacteria	NA	Corynebacteriales	Corynebacteriaceae	Corynebacterium	Corynebacterium glyciniphilum	0	0	0	382	0	0	0	0	0	226	0	0	0	340	0	0	0	371	0	0	0	477	205	0	0	239	0	210	204	153	0	282	188	0	0	0	0	0	0	0	0	265
Bacteria|Actinobacteria|NA|Corynebacteriales|Corynebacteriaceae|Corynebacterium|Corynebacterium halotolerans	Bacteria	Actinobacteria	NA	Corynebacteriales	Corynebacteriaceae	Corynebacterium	Corynebacterium halotolerans	0	0	0	197	0	0	0	0	0	176	0	0	0	186	0	0	0	300	0	0	0	235	169	0	0	179	0	167	158	93	0	277	144	0	0	0	0	0	0	0	0	221
Bacteria|Actinobacteria|NA|Corynebacteriales|Corynebacteriaceae|Corynebacterium|Corynebacterium humireducens	Bacteria	Actinobacteria	NA	Corynebacteriales	Corynebacteriaceae	Corynebacterium	Corynebacterium humireducens	0	0	0	394	0	0	0	0	0	243	0	0	0	220	0	0	0	416	0	0	0	406	194	0	0	194	0	273	179	152	0	350	156	0	0	0	0	0	0	0	0	250
Bacteria|Actinobacteria|NA|Corynebacteriales|Corynebacteriaceae|Corynebacterium|Corynebacterium imitans	Bacteria	Actinobacteria	NA	Corynebacteriales	Corynebacteriaceae	Corynebacterium	Corynebacterium imitans	0	0	0	159	0	0	0	0	0	186	0	0	0	184	0	0	0	217	0	0	0	346	235	0	0	200	0	241	122	141	0	279	136	0	0	0	0	0	0	0	0	132
Bacteria|Actinobacteria|NA|Corynebacteriales|Corynebacteriaceae|Corynebacterium|Corynebacterium jeikeium	Bacteria	Actinobacteria	NA	Corynebacteriales	Corynebacteriaceae	Corynebacterium	Corynebacterium jeikeium	0	0	0	389	0	0	0	0	0	331	0	0	0	513	0	0	0	622	0	0	0	738	424	0	0	408	0	468	360	271	0	628	377	0	0	0	0	0	0	0	0	467
Bacteria|Actinobacteria|NA|Corynebacteriales|Corynebacteriaceae|Corynebacterium|Corynebacterium kroppenstedtii	Bacteria	Actinobacteria	NA	Corynebacteriales	Corynebacteriaceae	Corynebacterium	Corynebacterium kroppenstedtii	0	0	0	272	0	0	0	0	0	168	0	0	0	192	0	0	0	436	0	0	0	564	182	0	0	218	0	145	139	323	0	209	117	0	0	0	0	0	0	0	0	263
Bacteria|Actinobacteria|NA|Corynebacteriales|Corynebacteriaceae|Corynebacterium|Corynebacterium kutscheri	Bacteria	Actinobacteria	NA	Corynebacteriales	Corynebacteriaceae	Corynebacterium	Corynebacterium kutscheri	0	0	0	89	0	0	0	0	0	110	0	0	0	182	0	0	0	199	0	0	0	377	173	0	0	140	0	159	149	101	0	236	178	0	0	0	0	0	0	0	0	272
Bacteria|Actinobacteria|NA|Corynebacteriales|Corynebacteriaceae|Corynebacterium|Corynebacterium lactis	Bacteria	Actinobacteria	NA	Corynebacteriales	Corynebacteriaceae	Corynebacterium	Corynebacterium lactis	0	0	0	316	0	0	0	0	0	232	0	0	0	375	0	0	0	433	0	0	0	487	281	0	0	357	0	392	223	208	0	389	271	0	0	0	0	0	0	0	0	302
Bacteria|Actinobacteria|NA|Corynebacteriales|Corynebacteriaceae|Corynebacterium|Corynebacterium marinum	Bacteria	Actinobacteria	NA	Corynebacteriales	Corynebacteriaceae	Corynebacterium	Corynebacterium marinum	0	0	0	277	0	0	0	0	0	218	0	0	0	185	0	0	0	266	0	0	0	354	237	0	0	184	0	316	197	118	0	266	194	0	0	0	0	0	0	0	0	249
Bacteria|Actinobacteria|NA|Corynebacteriales|Corynebacteriaceae|Corynebacterium|Corynebacterium maris	Bacteria	Actinobacteria	NA	Corynebacteriales	Corynebacteriaceae	Corynebacterium	Corynebacterium maris	0	0	0	282	0	0	0	0	0	589	0	0	0	238	0	0	0	576	0	0	0	451	249	0	0	217	0	278	173	143	0	345	184	0	0	0	0	0	0	0	0	242
Bacteria|Actinobacteria|NA|Corynebacteriales|Corynebacteriaceae|Corynebacterium|Corynebacterium mustelae	Bacteria	Actinobacteria	NA	Corynebacteriales	Corynebacteriaceae	Corynebacterium	Corynebacterium mustelae	0	0	0	360	0	0	0	0	0	440	0	0	0	465	0	0	0	451	0	0	0	479	300	0	0	208	0	259	305	237	0	309	418	0	0	0	0	0	0	0	0	386
Bacteria|Actinobacteria|NA|Corynebacteriales|Corynebacteriaceae|Corynebacterium|Corynebacterium mycetoides	Bacteria	Actinobacteria	NA	Corynebacteriales	Corynebacteriaceae	Corynebacterium	Corynebacterium mycetoides	0	0	0	88	0	0	0	0	0	119	0	0	0	177	0	0	0	194	0	0	0	208	118	0	0	133	0	132	111	65	0	221	115	0	0	0	0	0	0	0	0	122
Bacteria|Actinobacteria|NA|Corynebacteriales|Corynebacteriaceae|Corynebacterium|Corynebacterium phocae	Bacteria	Actinobacteria	NA	Corynebacteriales	Corynebacteriaceae	Corynebacterium	Corynebacterium phocae	0	0	0	229	0	0	0	0	0	200	0	0	0	325	0	0	0	330	0	0	0	519	219	0	0	227	0	285	219	187	0	359	333	0	0	0	0	0	0	0	0	250
Bacteria|Actinobacteria|NA|Corynebacteriales|Corynebacteriaceae|Corynebacterium|Corynebacterium pseudotuberculosis	Bacteria	Actinobacteria	NA	Corynebacteriales	Corynebacteriaceae	Corynebacterium	Corynebacterium pseudotuberculosis	0	0	0	912	0	0	0	0	0	770	0	0	0	915	0	0	0	1354	0	0	0	1877	879	0	0	886	0	1089	913	767	0	1158	717	0	0	0	0	0	0	0	0	981
Bacteria|Actinobacteria|NA|Corynebacteriales|Corynebacteriaceae|Corynebacterium|Corynebacterium resistens	Bacteria	Actinobacteria	NA	Corynebacteriales	Corynebacteriaceae	Corynebacterium	Corynebacterium resistens	0	0	0	164	0	0	0	0	0	223	0	0	0	315	0	0	0	216	0	0	0	416	260	0	0	195	0	255	200	362	0	325	185	0	0	0	0	0	0	0	0	401
Bacteria|Actinobacteria|NA|Corynebacteriales|Corynebacteriaceae|Corynebacterium|Corynebacterium riegelii	Bacteria	Actinobacteria	NA	Corynebacteriales	Corynebacteriaceae	Corynebacterium	Corynebacterium riegelii	0	0	0	285	0	0	0	0	0	230	0	0	0	447	0	0	0	294	0	0	0	452	285	0	0	314	0	327	334	306	0	363	241	0	0	0	0	0	0	0	0	286
Bacteria|Actinobacteria|NA|Corynebacteriales|Corynebacteriaceae|Corynebacterium|Corynebacterium simulans	Bacteria	Actinobacteria	NA	Corynebacteriales	Corynebacteriaceae	Corynebacterium	Corynebacterium simulans	0	0	0	350	0	0	0	0	0	327	0	0	0	367	0	0	0	377	0	0	0	711	363	0	0	338	0	464	320	240	0	423	281	0	0	0	0	0	0	0	0	339
Bacteria|Actinobacteria|NA|Corynebacteriales|Corynebacteriaceae|Corynebacterium|Corynebacterium singulare	Bacteria	Actinobacteria	NA	Corynebacteriales	Corynebacteriaceae	Corynebacterium	Corynebacterium singulare	0	0	0	240	0	0	0	0	0	215	0	0	0	306	0	0	0	328	0	0	0	446	262	0	0	222	0	255	224	264	0	392	230	0	0	0	0	0	0	0	0	460
Bacteria|Actinobacteria|NA|Corynebacteriales|Corynebacteriaceae|Corynebacterium|Corynebacterium sp. ATCC 6931	Bacteria	Actinobacteria	NA	Corynebacteriales	Corynebacteriaceae	Corynebacterium	Corynebacterium sp. ATCC 6931	0	0	0	147	0	0	0	0	0	159	0	0	0	140	0	0	0	187	0	0	0	219	113	0	0	143	0	177	122	151	0	322	187	0	0	0	0	0	0	0	0	163
Bacteria|Actinobacteria|NA|Corynebacteriales|Corynebacteriaceae|Corynebacterium|Corynebacterium sp. NML98-0116	Bacteria	Actinobacteria	NA	Corynebacteriales	Corynebacteriaceae	Corynebacterium	Corynebacterium sp. NML98-0116	0	0	0	280	0	0	0	0	0	243	0	0	0	263	0	0	0	331	0	0	0	373	183	0	0	185	0	262	181	183	0	294	244	0	0	0	0	0	0	0	0	207
Bacteria|Actinobacteria|NA|Corynebacteriales|Corynebacteriaceae|Corynebacterium|Corynebacterium sphenisci	Bacteria	Actinobacteria	NA	Corynebacteriales	Corynebacteriaceae	Corynebacterium	Corynebacterium sphenisci	0	0	0	315	0	0	0	0	0	265	0	0	0	308	0	0	0	453	0	0	0	478	263	0	0	304	0	264	282	182	0	394	258	0	0	0	0	0	0	0	0	269
Bacteria|Actinobacteria|NA|Corynebacteriales|Corynebacteriaceae|Corynebacterium|Corynebacterium stationis	Bacteria	Actinobacteria	NA	Corynebacteriales	Corynebacteriaceae	Corynebacterium	Corynebacterium stationis	0	0	0	244	0	0	0	0	0	176	0	0	0	340	0	0	0	267	0	0	0	450	192	0	0	273	0	223	202	245	0	228	225	0	0	0	0	0	0	0	0	292
Bacteria|Actinobacteria|NA|Corynebacteriales|Corynebacteriaceae|Corynebacterium|Corynebacterium striatum	Bacteria	Actinobacteria	NA	Corynebacteriales	Corynebacteriaceae	Corynebacterium	Corynebacterium striatum	0	0	0	564	0	0	0	0	0	448	0	0	0	614	0	0	0	774	0	0	0	1094	648	0	0	556	0	762	468	493	0	832	423	0	0	0	0	0	0	0	0	581
Bacteria|Actinobacteria|NA|Corynebacteriales|Corynebacteriaceae|Corynebacterium|Corynebacterium terpenotabidum	Bacteria	Actinobacteria	NA	Corynebacteriales	Corynebacteriaceae	Corynebacterium	Corynebacterium terpenotabidum	0	0	0	349	0	0	0	0	0	282	0	0	0	293	0	0	0	483	0	0	0	569	334	0	0	366	0	374	277	225	0	454	302	0	0	0	0	0	0	0	0	373
Bacteria|Actinobacteria|NA|Corynebacteriales|Corynebacteriaceae|Corynebacterium|Corynebacterium testudinoris	Bacteria	Actinobacteria	NA	Corynebacteriales	Corynebacteriaceae	Corynebacterium	Corynebacterium testudinoris	0	0	0	243	0	0	0	0	0	172	0	0	0	204	0	0	0	219	0	0	0	365	240	0	0	186	0	297	127	144	0	273	224	0	0	0	0	0	0	0	0	219
Bacteria|Actinobacteria|NA|Corynebacteriales|Corynebacteriaceae|Corynebacterium|Corynebacterium timonense	Bacteria	Actinobacteria	NA	Corynebacteriales	Corynebacteriaceae	Corynebacterium	Corynebacterium timonense	0	0	0	126	0	0	0	0	0	96	0	0	0	114	0	0	0	200	0	0	0	239	133	0	0	147	0	127	95	106	0	283	104	0	0	0	0	0	0	0	0	153
Bacteria|Actinobacteria|NA|Corynebacteriales|Corynebacteriaceae|Corynebacterium|Corynebacterium ulcerans	Bacteria	Actinobacteria	NA	Corynebacteriales	Corynebacteriaceae	Corynebacterium	Corynebacterium ulcerans	0	0	0	227	0	0	0	0	0	243	0	0	0	326	0	0	0	348	0	0	0	624	372	0	0	286	0	334	356	232	0	315	280	0	0	0	0	0	0	0	0	251
Bacteria|Actinobacteria|NA|Corynebacteriales|Corynebacteriaceae|Corynebacterium|Corynebacterium urealyticum	Bacteria	Actinobacteria	NA	Corynebacteriales	Corynebacteriaceae	Corynebacterium	Corynebacterium urealyticum	0	0	0	628	0	0	0	0	0	365	0	0	0	421	0	0	0	663	0	0	0	752	332	0	0	386	0	462	308	290	0	630	439	0	0	0	0	0	0	0	0	408
Bacteria|Actinobacteria|NA|Corynebacteriales|Corynebacteriaceae|Corynebacterium|Corynebacterium ureicelerivorans	Bacteria	Actinobacteria	NA	Corynebacteriales	Corynebacteriaceae	Corynebacterium	Corynebacterium ureicelerivorans	0	0	0	223	0	0	0	0	0	166	0	0	0	219	0	0	0	206	0	0	0	399	147	0	0	196	0	202	154	181	0	277	194	0	0	0	0	0	0	0	0	226
Bacteria|Actinobacteria|NA|Corynebacteriales|Corynebacteriaceae|Corynebacterium|Corynebacterium uterequi	Bacteria	Actinobacteria	NA	Corynebacteriales	Corynebacteriaceae	Corynebacterium	Corynebacterium uterequi	0	0	0	367	0	0	0	0	0	270	0	0	0	246	0	0	0	276	0	0	0	457	246	0	0	273	0	335	255	147	0	355	219	0	0	0	0	0	0	0	0	335
Bacteria|Actinobacteria|NA|Corynebacteriales|Corynebacteriaceae|Corynebacterium|Corynebacterium variabile	Bacteria	Actinobacteria	NA	Corynebacteriales	Corynebacteriaceae	Corynebacterium	Corynebacterium variabile	0	0	0	520	0	0	0	0	0	310	0	0	0	445	0	0	0	509	0	0	0	878	470	0	0	470	0	488	368	498	0	518	466	0	0	0	0	0	0	0	0	527
Bacteria|Actinobacteria|NA|Corynebacteriales|Corynebacteriaceae|Corynebacterium|Corynebacterium vitaeruminis	Bacteria	Actinobacteria	NA	Corynebacteriales	Corynebacteriaceae	Corynebacterium	Corynebacterium vitaeruminis	0	0	0	472	0	0	0	0	0	497	0	0	0	421	0	0	0	568	0	0	0	642	366	0	0	334	0	443	318	217	0	581	362	0	0	0	0	0	0	0	0	354
Bacteria|Actinobacteria|NA|Corynebacteriales|Dietziaceae|Dietzia|Dietzia timorensis	Bacteria	Actinobacteria	NA	Corynebacteriales	Dietziaceae	Dietzia	Dietzia timorensis	0	0	0	84	0	0	0	0	0	106	0	0	0	115	0	0	0	114	0	0	0	162	86	0	0	96	0	121	110	77	0	165	82	0	0	0	0	0	0	0	0	141
Bacteria|Actinobacteria|NA|Corynebacteriales|Gordoniaceae|Gordonia	Bacteria	Actinobacteria	NA	Corynebacteriales	Gordoniaceae	Gordonia	NA	0	0	0	106	0	0	0	0	0	131	0	0	0	73	0	0	0	84	0	0	0	109	59	0	0	83	0	108	55	63	0	112	54	0	0	0	0	0	0	0	0	87
Bacteria|Actinobacteria|NA|Corynebacteriales|Gordoniaceae|Gordonia|Gordonia bronchialis	Bacteria	Actinobacteria	NA	Corynebacteriales	Gordoniaceae	Gordonia	Gordonia bronchialis	0	0	0	339	0	0	0	0	0	168	0	0	0	174	0	0	0	302	0	0	0	283	187	0	0	195	0	232	108	105	0	255	135	0	0	0	0	0	0	0	0	206
Bacteria|Actinobacteria|NA|Corynebacteriales|Gordoniaceae|Gordonia|Gordonia phthalatica	Bacteria	Actinobacteria	NA	Corynebacteriales	Gordoniaceae	Gordonia	Gordonia phthalatica	0	0	0	291	0	0	0	0	0	256	0	0	0	155	0	0	0	314	0	0	0	284	255	0	0	221	0	282	107	168	0	320	153	0	0	0	0	0	0	0	0	187
Bacteria|Actinobacteria|NA|Corynebacteriales|Gordoniaceae|Gordonia|Gordonia polyisoprenivorans	Bacteria	Actinobacteria	NA	Corynebacteriales	Gordoniaceae	Gordonia	Gordonia polyisoprenivorans	0	0	0	272	0	0	0	0	0	137	0	0	0	120	0	0	0	213	0	0	0	281	149	0	0	127	0	124	90	61	0	233	127	0	0	0	0	0	0	0	0	112
Bacteria|Actinobacteria|NA|Corynebacteriales|Gordoniaceae|Gordonia|Gordonia sp. 1D	Bacteria	Actinobacteria	NA	Corynebacteriales	Gordoniaceae	Gordonia	Gordonia sp. 1D	0	0	0	345	0	0	0	0	0	216	0	0	0	256	0	0	0	267	0	0	0	440	330	0	0	224	0	312	185	134	0	278	177	0	0	0	0	0	0	0	0	269
Bacteria|Actinobacteria|NA|Corynebacteriales|Gordoniaceae|Gordonia|Gordonia sp. KTR9	Bacteria	Actinobacteria	NA	Corynebacteriales	Gordoniaceae	Gordonia	Gordonia sp. KTR9	0	0	0	64	0	0	0	0	0	76	0	0	0	152	0	0	0	106	0	0	0	128	65	0	0	91	0	90	51	92	0	159	72	0	0	0	0	0	0	0	0	120
Bacteria|Actinobacteria|NA|Corynebacteriales|Gordoniaceae|Gordonia|Gordonia sp. YC-JH1	Bacteria	Actinobacteria	NA	Corynebacteriales	Gordoniaceae	Gordonia	Gordonia sp. YC-JH1	0	0	0	309	0	0	0	0	0	114	0	0	0	202	0	0	0	200	0	0	0	294	271	0	0	355	0	163	191	220	0	268	189	0	0	0	0	0	0	0	0	234
Bacteria|Actinobacteria|NA|Corynebacteriales|Gordoniaceae|Gordonia|Gordonia terrae	Bacteria	Actinobacteria	NA	Corynebacteriales	Gordoniaceae	Gordonia	Gordonia terrae	0	0	0	106	0	0	0	0	0	54	0	0	0	102	0	0	0	95	0	0	0	127	107	0	0	73	0	96	32	92	0	88	63	0	0	0	0	0	0	0	0	56
Bacteria|Actinobacteria|NA|Corynebacteriales|Mycobacteriaceae	Bacteria	Actinobacteria	NA	Corynebacteriales	Mycobacteriaceae	NA	NA	0	0	0	3	0	0	0	0	0	3	0	0	0	8	0	0	0	1	0	0	0	9	3	0	0	3	0	1	1	4	0	7	2	0	0	0	0	0	0	0	0	3
Bacteria|Actinobacteria|NA|Corynebacteriales|Mycobacteriaceae|Hoyosella|Hoyosella subflava	Bacteria	Actinobacteria	NA	Corynebacteriales	Mycobacteriaceae	Hoyosella	Hoyosella subflava	0	0	0	81	0	0	0	0	0	51	0	0	0	86	0	0	0	105	0	0	0	128	74	0	0	108	0	76	74	84	0	116	86	0	0	0	0	0	0	0	0	162
Bacteria|Actinobacteria|NA|Corynebacteriales|Mycobacteriaceae|Mycobacterium	Bacteria	Actinobacteria	NA	Corynebacteriales	Mycobacteriaceae	Mycobacterium	NA	0	0	0	1990	0	0	0	0	0	1554	0	0	0	1630	0	0	0	2115	0	0	0	2724	1641	0	0	1576	0	1728	1301	1243	0	2358	1225	0	0	0	0	0	0	0	0	1619
Bacteria|Actinobacteria|NA|Corynebacteriales|Mycobacteriaceae|Mycobacterium|Mycobacterium abscessus	Bacteria	Actinobacteria	NA	Corynebacteriales	Mycobacteriaceae	Mycobacterium	Mycobacterium abscessus	0	0	0	239	0	0	0	0	0	230	0	0	0	243	0	0	0	214	0	0	0	441	248	0	0	231	0	259	233	139	0	338	174	0	0	0	0	0	0	0	0	201
Bacteria|Actinobacteria|NA|Corynebacteriales|Mycobacteriaceae|Mycobacterium|Mycobacterium aurum	Bacteria	Actinobacteria	NA	Corynebacteriales	Mycobacteriaceae	Mycobacterium	Mycobacterium aurum	0	0	0	137	0	0	0	0	0	77	0	0	0	72	0	0	0	112	0	0	0	163	84	0	0	99	0	87	74	54	0	140	99	0	0	0	0	0	0	0	0	87
Bacteria|Actinobacteria|NA|Corynebacteriales|Mycobacteriaceae|Mycobacterium|Mycobacterium avium	Bacteria	Actinobacteria	NA	Corynebacteriales	Mycobacteriaceae	Mycobacterium	Mycobacterium avium	0	0	0	112	0	0	0	0	0	102	0	0	0	123	0	0	0	105	0	0	0	210	101	0	0	131	0	136	101	95	0	157	96	0	0	0	0	0	0	0	0	106
Bacteria|Actinobacteria|NA|Corynebacteriales|Mycobacteriaceae|Mycobacterium|Mycobacterium bovis	Bacteria	Actinobacteria	NA	Corynebacteriales	Mycobacteriaceae	Mycobacterium	Mycobacterium bovis	0	0	0	0	0	0	0	0	0	2	0	0	0	3	0	0	0	0	0	0	0	1	3	0	0	0	0	0	6	3	0	0	1	0	0	0	0	0	0	0	0	0
Bacteria|Actinobacteria|NA|Corynebacteriales|Mycobacteriaceae|Mycobacterium|Mycobacterium canettii	Bacteria	Actinobacteria	NA	Corynebacteriales	Mycobacteriaceae	Mycobacterium	Mycobacterium canettii	0	0	0	12	0	0	0	0	0	19	0	0	0	13	0	0	0	56	0	0	0	26	14	0	0	20	0	27	13	39	0	39	23	0	0	0	0	0	0	0	0	20
Bacteria|Actinobacteria|NA|Corynebacteriales|Mycobacteriaceae|Mycobacterium|Mycobacterium chelonae	Bacteria	Actinobacteria	NA	Corynebacteriales	Mycobacteriaceae	Mycobacterium	Mycobacterium chelonae	0	0	0	98	0	0	0	0	0	148	0	0	0	116	0	0	0	112	0	0	0	111	121	0	0	147	0	126	63	56	0	78	66	0	0	0	0	0	0	0	0	123
Bacteria|Actinobacteria|NA|Corynebacteriales|Mycobacteriaceae|Mycobacterium|Mycobacterium chimaera	Bacteria	Actinobacteria	NA	Corynebacteriales	Mycobacteriaceae	Mycobacterium	Mycobacterium chimaera	0	0	0	10	0	0	0	0	0	2	0	0	0	6	0	0	0	4	0	0	0	4	1	0	0	1	0	3	3	0	0	2	1	0	0	0	0	0	0	0	0	8
Bacteria|Actinobacteria|NA|Corynebacteriales|Mycobacteriaceae|Mycobacterium|Mycobacterium chubuense	Bacteria	Actinobacteria	NA	Corynebacteriales	Mycobacteriaceae	Mycobacterium	Mycobacterium chubuense	0	0	0	106	0	0	0	0	0	102	0	0	0	101	0	0	0	197	0	0	0	216	89	0	0	111	0	105	84	63	0	178	102	0	0	0	0	0	0	0	0	103
Bacteria|Actinobacteria|NA|Corynebacteriales|Mycobacteriaceae|Mycobacterium|Mycobacterium colombiense	Bacteria	Actinobacteria	NA	Corynebacteriales	Mycobacteriaceae	Mycobacterium	Mycobacterium colombiense	0	0	0	49	0	0	0	0	0	69	0	0	0	42	0	0	0	75	0	0	0	183	51	0	0	107	0	73	120	32	0	85	48	0	0	0	0	0	0	0	0	41
Bacteria|Actinobacteria|NA|Corynebacteriales|Mycobacteriaceae|Mycobacterium|Mycobacterium dioxanotrophicus	Bacteria	Actinobacteria	NA	Corynebacteriales	Mycobacteriaceae	Mycobacterium	Mycobacterium dioxanotrophicus	0	0	0	211	0	0	0	0	0	169	0	0	0	148	0	0	0	226	0	0	0	247	169	0	0	212	0	247	168	89	0	230	138	0	0	0	0	0	0	0	0	114
Bacteria|Actinobacteria|NA|Corynebacteriales|Mycobacteriaceae|Mycobacterium|Mycobacterium fortuitum	Bacteria	Actinobacteria	NA	Corynebacteriales	Mycobacteriaceae	Mycobacterium	Mycobacterium fortuitum	0	0	0	18	0	0	0	0	0	14	0	0	0	22	0	0	0	11	0	0	0	12	9	0	0	9	0	33	18	8	0	21	14	0	0	0	0	0	0	0	0	21
Bacteria|Actinobacteria|NA|Corynebacteriales|Mycobacteriaceae|Mycobacterium|Mycobacterium gilvum	Bacteria	Actinobacteria	NA	Corynebacteriales	Mycobacteriaceae	Mycobacterium	Mycobacterium gilvum	0	0	0	114	0	0	0	0	0	75	0	0	0	112	0	0	0	153	0	0	0	170	186	0	0	124	0	171	73	80	0	167	73	0	0	0	0	0	0	0	0	136
Bacteria|Actinobacteria|NA|Corynebacteriales|Mycobacteriaceae|Mycobacterium|Mycobacterium goodii	Bacteria	Actinobacteria	NA	Corynebacteriales	Mycobacteriaceae	Mycobacterium	Mycobacterium goodii	0	0	0	104	0	0	0	0	0	125	0	0	0	133	0	0	0	130	0	0	0	213	88	0	0	83	0	91	73	80	0	167	132	0	0	0	0	0	0	0	0	84
Bacteria|Actinobacteria|NA|Corynebacteriales|Mycobacteriaceae|Mycobacterium|Mycobacterium haemophilum	Bacteria	Actinobacteria	NA	Corynebacteriales	Mycobacteriaceae	Mycobacterium	Mycobacterium haemophilum	0	0	0	58	0	0	0	0	0	64	0	0	0	98	0	0	0	96	0	0	0	106	81	0	0	77	0	114	52	76	0	90	47	0	0	0	0	0	0	0	0	61
Bacteria|Actinobacteria|NA|Corynebacteriales|Mycobacteriaceae|Mycobacterium|Mycobacterium immunogenum	Bacteria	Actinobacteria	NA	Corynebacteriales	Mycobacteriaceae	Mycobacterium	Mycobacterium immunogenum	0	0	0	83	0	0	0	0	0	98	0	0	0	147	0	0	0	89	0	0	0	218	94	0	0	118	0	151	113	71	0	173	150	0	0	0	0	0	0	0	0	90
Bacteria|Actinobacteria|NA|Corynebacteriales|Mycobacteriaceae|Mycobacterium|Mycobacterium indicus pranii	Bacteria	Actinobacteria	NA	Corynebacteriales	Mycobacteriaceae	Mycobacterium	Mycobacterium indicus pranii	0	0	0	3	0	0	0	0	0	5	0	0	0	1	0	0	0	8	0	0	0	9	0	0	0	1	0	1	3	0	0	8	3	0	0	0	0	0	0	0	0	0
Bacteria|Actinobacteria|NA|Corynebacteriales|Mycobacteriaceae|Mycobacterium|Mycobacterium intracellulare	Bacteria	Actinobacteria	NA	Corynebacteriales	Mycobacteriaceae	Mycobacterium	Mycobacterium intracellulare	0	0	0	14	0	0	0	0	0	13	0	0	0	22	0	0	0	24	0	0	0	49	20	0	0	16	0	19	14	19	0	37	19	0	0	0	0	0	0	0	0	22
Bacteria|Actinobacteria|NA|Corynebacteriales|Mycobacteriaceae|Mycobacterium|Mycobacterium kansasii	Bacteria	Actinobacteria	NA	Corynebacteriales	Mycobacteriaceae	Mycobacterium	Mycobacterium kansasii	0	0	0	122	0	0	0	0	0	79	0	0	0	149	0	0	0	202	0	0	0	169	142	0	0	156	0	155	110	89	0	213	128	0	0	0	0	0	0	0	0	156
Bacteria|Actinobacteria|NA|Corynebacteriales|Mycobacteriaceae|Mycobacterium|Mycobacterium leprae	Bacteria	Actinobacteria	NA	Corynebacteriales	Mycobacteriaceae	Mycobacterium	Mycobacterium leprae	0	0	0	41	0	0	0	0	0	58	0	0	0	70	0	0	0	80	0	0	0	102	57	0	0	48	0	67	47	52	0	76	59	0	0	0	0	0	0	0	0	71
Bacteria|Actinobacteria|NA|Corynebacteriales|Mycobacteriaceae|Mycobacterium|Mycobacterium liflandii	Bacteria	Actinobacteria	NA	Corynebacteriales	Mycobacteriaceae	Mycobacterium	Mycobacterium liflandii	0	0	0	4	0	0	0	0	0	0	0	0	0	0	0	0	0	0	0	0	0	0	0	0	0	1	0	1	0	0	0	4	0	0	0	0	0	0	0	0	0	0
Bacteria|Actinobacteria|NA|Corynebacteriales|Mycobacteriaceae|Mycobacterium|Mycobacterium litorale	Bacteria	Actinobacteria	NA	Corynebacteriales	Mycobacteriaceae	Mycobacterium	Mycobacterium litorale	0	0	0	84	0	0	0	0	0	157	0	0	0	148	0	0	0	117	0	0	0	215	151	0	0	90	0	119	73	63	0	174	86	0	0	0	0	0	0	0	0	114
Bacteria|Actinobacteria|NA|Corynebacteriales|Mycobacteriaceae|Mycobacterium|Mycobacterium marinum	Bacteria	Actinobacteria	NA	Corynebacteriales	Mycobacteriaceae	Mycobacterium	Mycobacterium marinum	0	0	0	99	0	0	0	0	0	163	0	0	0	71	0	0	0	122	0	0	0	141	73	0	0	60	0	78	67	49	0	108	70	0	0	0	0	0	0	0	0	68
Bacteria|Actinobacteria|NA|Corynebacteriales|Mycobacteriaceae|Mycobacterium|Mycobacterium marseillense	Bacteria	Actinobacteria	NA	Corynebacteriales	Mycobacteriaceae	Mycobacterium	Mycobacterium marseillense	0	0	0	13	0	0	0	0	0	14	0	0	0	17	0	0	0	20	0	0	0	40	17	0	0	17	0	29	14	9	0	36	11	0	0	0	0	0	0	0	0	49
Bacteria|Actinobacteria|NA|Corynebacteriales|Mycobacteriaceae|Mycobacterium|Mycobacterium paraintracellulare	Bacteria	Actinobacteria	NA	Corynebacteriales	Mycobacteriaceae	Mycobacterium	Mycobacterium paraintracellulare	0	0	0	2	0	0	0	0	0	6	0	0	0	10	0	0	0	8	0	0	0	5	9	0	0	7	0	13	7	2	0	15	6	0	0	0	0	0	0	0	0	8
Bacteria|Actinobacteria|NA|Corynebacteriales|Mycobacteriaceae|Mycobacterium|Mycobacterium phlei	Bacteria	Actinobacteria	NA	Corynebacteriales	Mycobacteriaceae	Mycobacterium	Mycobacterium phlei	0	0	0	156	0	0	0	0	0	100	0	0	0	171	0	0	0	188	0	0	0	161	82	0	0	166	0	154	105	92	0	228	122	0	0	0	0	0	0	0	0	117
Bacteria|Actinobacteria|NA|Corynebacteriales|Mycobacteriaceae|Mycobacterium|Mycobacterium rhodesiae	Bacteria	Actinobacteria	NA	Corynebacteriales	Mycobacteriaceae	Mycobacterium	Mycobacterium rhodesiae	0	0	0	118	0	0	0	0	0	116	0	0	0	141	0	0	0	90	0	0	0	173	109	0	0	117	0	100	62	85	0	180	105	0	0	0	0	0	0	0	0	109
Bacteria|Actinobacteria|NA|Corynebacteriales|Mycobacteriaceae|Mycobacterium|Mycobacterium rutilum	Bacteria	Actinobacteria	NA	Corynebacteriales	Mycobacteriaceae	Mycobacterium	Mycobacterium rutilum	0	0	0	153	0	0	0	0	0	201	0	0	0	190	0	0	0	140	0	0	0	304	183	0	0	117	0	216	99	143	0	248	121	0	0	0	0	0	0	0	0	165
Bacteria|Actinobacteria|NA|Corynebacteriales|Mycobacteriaceae|Mycobacterium|Mycobacterium saopaulense	Bacteria	Actinobacteria	NA	Corynebacteriales	Mycobacteriaceae	Mycobacterium	Mycobacterium saopaulense	0	0	0	124	0	0	0	0	0	103	0	0	0	155	0	0	0	138	0	0	0	257	150	0	0	173	0	154	118	80	0	188	110	0	0	0	0	0	0	0	0	144
Bacteria|Actinobacteria|NA|Corynebacteriales|Mycobacteriaceae|Mycobacterium|Mycobacterium shigaense	Bacteria	Actinobacteria	NA	Corynebacteriales	Mycobacteriaceae	Mycobacterium	Mycobacterium shigaense	0	0	0	74	0	0	0	0	0	62	0	0	0	44	0	0	0	89	0	0	0	126	53	0	0	77	0	61	42	38	0	94	69	0	0	0	0	0	0	0	0	53
Bacteria|Actinobacteria|NA|Corynebacteriales|Mycobacteriaceae|Mycobacterium|Mycobacterium simiae	Bacteria	Actinobacteria	NA	Corynebacteriales	Mycobacteriaceae	Mycobacterium	Mycobacterium simiae	0	0	0	63	0	0	0	0	0	94	0	0	0	87	0	0	0	56	0	0	0	87	100	0	0	66	0	54	40	46	0	95	49	0	0	0	0	0	0	0	0	100
Bacteria|Actinobacteria|NA|Corynebacteriales|Mycobacteriaceae|Mycobacterium|Mycobacterium sinense	Bacteria	Actinobacteria	NA	Corynebacteriales	Mycobacteriaceae	Mycobacterium	Mycobacterium sinense	0	0	0	189	0	0	0	0	0	134	0	0	0	184	0	0	0	166	0	0	0	310	115	0	0	196	0	127	64	91	0	182	117	0	0	0	0	0	0	0	0	126
Bacteria|Actinobacteria|NA|Corynebacteriales|Mycobacteriaceae|Mycobacterium|Mycobacterium smegmatis	Bacteria	Actinobacteria	NA	Corynebacteriales	Mycobacteriaceae	Mycobacterium	Mycobacterium smegmatis	0	0	0	298	0	0	0	0	0	161	0	0	0	194	0	0	0	314	0	0	0	538	220	0	0	283	0	250	196	149	0	379	141	0	0	0	0	0	0	0	0	157
Bacteria|Actinobacteria|NA|Corynebacteriales|Mycobacteriaceae|Mycobacterium|Mycobacterium sp. EPa45	Bacteria	Actinobacteria	NA	Corynebacteriales	Mycobacteriaceae	Mycobacterium	Mycobacterium sp. EPa45	0	0	0	29	0	0	0	0	0	34	0	0	0	68	0	0	0	34	0	0	0	77	59	0	0	55	0	69	38	27	0	114	42	0	0	0	0	0	0	0	0	34
Bacteria|Actinobacteria|NA|Corynebacteriales|Mycobacteriaceae|Mycobacterium|Mycobacterium sp. JLS	Bacteria	Actinobacteria	NA	Corynebacteriales	Mycobacteriaceae	Mycobacterium	Mycobacterium sp. JLS	0	0	0	11	0	0	0	0	0	12	0	0	0	11	0	0	0	19	0	0	0	11	4	0	0	11	0	17	9	15	0	25	12	0	0	0	0	0	0	0	0	10
Bacteria|Actinobacteria|NA|Corynebacteriales|Mycobacteriaceae|Mycobacterium|Mycobacterium sp. JS623	Bacteria	Actinobacteria	NA	Corynebacteriales	Mycobacteriaceae	Mycobacterium	Mycobacterium sp. JS623	0	0	0	75	0	0	0	0	0	78	0	0	0	69	0	0	0	114	0	0	0	149	76	0	0	67	0	163	67	92	0	113	83	0	0	0	0	0	0	0	0	84
Bacteria|Actinobacteria|NA|Corynebacteriales|Mycobacteriaceae|Mycobacterium|Mycobacterium sp. MOTT36Y	Bacteria	Actinobacteria	NA	Corynebacteriales	Mycobacteriaceae	Mycobacterium	Mycobacterium sp. MOTT36Y	0	0	0	0	0	0	0	0	0	1	0	0	0	0	0	0	0	1	0	0	0	0	0	0	0	0	0	1	0	0	0	0	1	0	0	0	0	0	0	0	0	0
Bacteria|Actinobacteria|NA|Corynebacteriales|Mycobacteriaceae|Mycobacterium|Mycobacterium sp. MS1601	Bacteria	Actinobacteria	NA	Corynebacteriales	Mycobacteriaceae	Mycobacterium	Mycobacterium sp. MS1601	0	0	0	84	0	0	0	0	0	109	0	0	0	135	0	0	0	118	0	0	0	203	130	0	0	112	0	161	73	100	0	148	108	0	0	0	0	0	0	0	0	164
Bacteria|Actinobacteria|NA|Corynebacteriales|Mycobacteriaceae|Mycobacterium|Mycobacterium sp. PYR15	Bacteria	Actinobacteria	NA	Corynebacteriales	Mycobacteriaceae	Mycobacterium	Mycobacterium sp. PYR15	0	0	0	59	0	0	0	0	0	60	0	0	0	39	0	0	0	36	0	0	0	58	33	0	0	29	0	20	16	26	0	50	13	0	0	0	0	0	0	0	0	97
Bacteria|Actinobacteria|NA|Corynebacteriales|Mycobacteriaceae|Mycobacterium|Mycobacterium sp. QIA-37	Bacteria	Actinobacteria	NA	Corynebacteriales	Mycobacteriaceae	Mycobacterium	Mycobacterium sp. QIA-37	0	0	0	40	0	0	0	0	0	48	0	0	0	39	0	0	0	63	0	0	0	75	63	0	0	36	0	51	48	66	0	114	53	0	0	0	0	0	0	0	0	44
Bacteria|Actinobacteria|NA|Corynebacteriales|Mycobacteriaceae|Mycobacterium|Mycobacterium sp. VKM Ac-1817D	Bacteria	Actinobacteria	NA	Corynebacteriales	Mycobacteriaceae	Mycobacterium	Mycobacterium sp. VKM Ac-1817D	0	0	0	3	0	0	0	0	0	3	0	0	0	17	0	0	0	16	0	0	0	17	20	0	0	7	0	26	26	14	0	9	9	0	0	0	0	0	0	0	0	10
Bacteria|Actinobacteria|NA|Corynebacteriales|Mycobacteriaceae|Mycobacterium|Mycobacterium sp. WY10	Bacteria	Actinobacteria	NA	Corynebacteriales	Mycobacteriaceae	Mycobacterium	Mycobacterium sp. WY10	0	0	0	13	0	0	0	0	0	7	0	0	0	9	0	0	0	8	0	0	0	19	7	0	0	9	0	24	6	5	0	17	7	0	0	0	0	0	0	0	0	3
Bacteria|Actinobacteria|NA|Corynebacteriales|Mycobacteriaceae|Mycobacterium|Mycobacterium sp. YC-RL4	Bacteria	Actinobacteria	NA	Corynebacteriales	Mycobacteriaceae	Mycobacterium	Mycobacterium sp. YC-RL4	0	0	0	273	0	0	0	0	0	200	0	0	0	114	0	0	0	237	0	0	0	268	165	0	0	172	0	150	113	103	0	210	123	0	0	0	0	0	0	0	0	128
Bacteria|Actinobacteria|NA|Corynebacteriales|Mycobacteriaceae|Mycobacterium|Mycobacterium sp. djl-10	Bacteria	Actinobacteria	NA	Corynebacteriales	Mycobacteriaceae	Mycobacterium	Mycobacterium sp. djl-10	0	0	0	269	0	0	0	0	0	187	0	0	0	212	0	0	0	319	0	0	0	463	171	0	0	236	0	261	219	147	0	329	153	0	0	0	0	0	0	0	0	262
Bacteria|Actinobacteria|NA|Corynebacteriales|Mycobacteriaceae|Mycobacterium|Mycobacterium stephanolepidis	Bacteria	Actinobacteria	NA	Corynebacteriales	Mycobacteriaceae	Mycobacterium	Mycobacterium stephanolepidis	0	0	0	268	0	0	0	0	0	76	0	0	0	73	0	0	0	204	0	0	0	234	67	0	0	61	0	85	57	85	0	206	94	0	0	0	0	0	0	0	0	66
Bacteria|Actinobacteria|NA|Corynebacteriales|Mycobacteriaceae|Mycobacterium|Mycobacterium terrae	Bacteria	Actinobacteria	NA	Corynebacteriales	Mycobacteriaceae	Mycobacterium	Mycobacterium terrae	0	0	0	169	0	0	0	0	0	67	0	0	0	91	0	0	0	96	0	0	0	185	83	0	0	126	0	64	58	43	0	118	93	0	0	0	0	0	0	0	0	72
Bacteria|Actinobacteria|NA|Corynebacteriales|Mycobacteriaceae|Mycobacterium|Mycobacterium thermoresistibile	Bacteria	Actinobacteria	NA	Corynebacteriales	Mycobacteriaceae	Mycobacterium	Mycobacterium thermoresistibile	0	0	0	93	0	0	0	0	0	119	0	0	0	88	0	0	0	110	0	0	0	159	76	0	0	125	0	116	75	71	0	129	82	0	0	0	0	0	0	0	0	104
Bacteria|Actinobacteria|NA|Corynebacteriales|Mycobacteriaceae|Mycobacterium|Mycobacterium tuberculosis	Bacteria	Actinobacteria	NA	Corynebacteriales	Mycobacteriaceae	Mycobacterium	Mycobacterium tuberculosis	0	0	0	129	0	0	0	0	0	110	0	0	0	86	0	0	0	98	0	0	0	177	96	0	0	77	0	76	59	44	0	106	90	0	0	0	0	0	0	0	0	64
Bacteria|Actinobacteria|NA|Corynebacteriales|Mycobacteriaceae|Mycobacterium|Mycobacterium ulcerans	Bacteria	Actinobacteria	NA	Corynebacteriales	Mycobacteriaceae	Mycobacterium	Mycobacterium ulcerans	0	0	0	12	0	0	0	0	0	16	0	0	0	16	0	0	0	4	0	0	0	9	4	0	0	15	0	20	7	4	0	12	11	0	0	0	0	0	0	0	0	12
Bacteria|Actinobacteria|NA|Corynebacteriales|Mycobacteriaceae|Mycobacterium|Mycobacterium vaccae	Bacteria	Actinobacteria	NA	Corynebacteriales	Mycobacteriaceae	Mycobacterium	Mycobacterium vaccae	0	0	0	135	0	0	0	0	0	133	0	0	0	113	0	0	0	155	0	0	0	256	148	0	0	102	0	219	44	116	0	230	87	0	0	0	0	0	0	0	0	81
Bacteria|Actinobacteria|NA|Corynebacteriales|Mycobacteriaceae|Mycobacterium|Mycobacterium vanbaalenii	Bacteria	Actinobacteria	NA	Corynebacteriales	Mycobacteriaceae	Mycobacterium	Mycobacterium vanbaalenii	0	0	0	79	0	0	0	0	0	113	0	0	0	65	0	0	0	70	0	0	0	217	123	0	0	102	0	115	72	54	0	151	73	0	0	0	0	0	0	0	0	57
Bacteria|Actinobacteria|NA|Corynebacteriales|Mycobacteriaceae|Mycobacterium|Mycobacterium yongonense	Bacteria	Actinobacteria	NA	Corynebacteriales	Mycobacteriaceae	Mycobacterium	Mycobacterium yongonense	0	0	0	0	0	0	0	0	0	5	0	0	0	6	0	0	0	12	0	0	0	27	2	0	0	1	0	1	3	5	0	8	10	0	0	0	0	0	0	0	0	4
Bacteria|Actinobacteria|NA|Corynebacteriales|NA|Lawsonella|Lawsonella clevelandensis	Bacteria	Actinobacteria	NA	Corynebacteriales	NA	Lawsonella	Lawsonella clevelandensis	0	0	0	332	0	0	0	0	0	320	0	0	0	313	0	0	0	289	0	0	0	427	258	0	0	294	0	215	200	129	0	291	175	0	0	0	0	0	0	0	0	211
Bacteria|Actinobacteria|NA|Corynebacteriales|Nocardiaceae	Bacteria	Actinobacteria	NA	Corynebacteriales	Nocardiaceae	NA	NA	0	0	0	9	0	0	0	0	0	24	0	0	0	34	0	0	0	8	0	0	0	31	42	0	0	19	0	46	35	16	0	42	57	0	0	0	0	0	0	0	0	19
Bacteria|Actinobacteria|NA|Corynebacteriales|Nocardiaceae|Nocardia	Bacteria	Actinobacteria	NA	Corynebacteriales	Nocardiaceae	Nocardia	NA	0	0	0	149	0	0	0	0	0	71	0	0	0	102	0	0	0	151	0	0	0	151	75	0	0	80	0	98	63	75	0	114	58	0	0	0	0	0	0	0	0	80
Bacteria|Actinobacteria|NA|Corynebacteriales|Nocardiaceae|Nocardia|Nocardia brasiliensis	Bacteria	Actinobacteria	NA	Corynebacteriales	Nocardiaceae	Nocardia	Nocardia brasiliensis	0	0	0	171	0	0	0	0	0	157	0	0	0	187	0	0	0	181	0	0	0	240	138	0	0	156	0	181	113	152	0	308	180	0	0	0	0	0	0	0	0	175
Bacteria|Actinobacteria|NA|Corynebacteriales|Nocardiaceae|Nocardia|Nocardia cyriacigeorgica	Bacteria	Actinobacteria	NA	Corynebacteriales	Nocardiaceae	Nocardia	Nocardia cyriacigeorgica	0	0	0	71	0	0	0	0	0	90	0	0	0	58	0	0	0	126	0	0	0	132	92	0	0	106	0	101	66	60	0	148	81	0	0	0	0	0	0	0	0	72
Bacteria|Actinobacteria|NA|Corynebacteriales|Nocardiaceae|Nocardia|Nocardia farcinica	Bacteria	Actinobacteria	NA	Corynebacteriales	Nocardiaceae	Nocardia	Nocardia farcinica	0	0	0	271	0	0	0	0	0	170	0	0	0	117	0	0	0	157	0	0	0	153	144	0	0	127	0	124	122	77	0	129	132	0	0	0	0	0	0	0	0	103
Bacteria|Actinobacteria|NA|Corynebacteriales|Nocardiaceae|Nocardia|Nocardia nova	Bacteria	Actinobacteria	NA	Corynebacteriales	Nocardiaceae	Nocardia	Nocardia nova	0	0	0	319	0	0	0	0	0	216	0	0	0	229	0	0	0	323	0	0	0	288	167	0	0	192	0	212	223	105	0	284	159	0	0	0	0	0	0	0	0	303
Bacteria|Actinobacteria|NA|Corynebacteriales|Nocardiaceae|Nocardia|Nocardia seriolae	Bacteria	Actinobacteria	NA	Corynebacteriales	Nocardiaceae	Nocardia	Nocardia seriolae	0	0	0	156	0	0	0	0	0	210	0	0	0	215	0	0	0	216	0	0	0	266	221	0	0	153	0	184	155	91	0	356	138	0	0	0	0	0	0	0	0	221
Bacteria|Actinobacteria|NA|Corynebacteriales|Nocardiaceae|Nocardia|Nocardia soli	Bacteria	Actinobacteria	NA	Corynebacteriales	Nocardiaceae	Nocardia	Nocardia soli	0	0	0	267	0	0	0	0	0	70	0	0	0	152	0	0	0	264	0	0	0	263	93	0	0	144	0	159	122	129	0	194	147	0	0	0	0	0	0	0	0	118
Bacteria|Actinobacteria|NA|Corynebacteriales|Nocardiaceae|Nocardia|Nocardia terpenica	Bacteria	Actinobacteria	NA	Corynebacteriales	Nocardiaceae	Nocardia	Nocardia terpenica	0	0	0	171	0	0	0	0	0	136	0	0	0	209	0	0	0	202	0	0	0	344	109	0	0	118	0	126	119	106	0	262	71	0	0	0	0	0	0	0	0	138
Bacteria|Actinobacteria|NA|Corynebacteriales|Nocardiaceae|Rhodococcus	Bacteria	Actinobacteria	NA	Corynebacteriales	Nocardiaceae	Rhodococcus	NA	0	0	0	763	0	0	0	0	0	884	0	0	0	863	0	0	0	926	0	0	0	1549	903	0	0	836	0	1154	567	679	0	1080	660	0	0	0	0	0	0	0	0	616
Bacteria|Actinobacteria|NA|Corynebacteriales|Nocardiaceae|Rhodococcus|Rhodococcus aetherivorans	Bacteria	Actinobacteria	NA	Corynebacteriales	Nocardiaceae	Rhodococcus	Rhodococcus aetherivorans	0	0	0	26	0	0	0	0	0	34	0	0	0	53	0	0	0	68	0	0	0	58	38	0	0	19	0	42	26	26	0	38	18	0	0	0	0	0	0	0	0	45
Bacteria|Actinobacteria|NA|Corynebacteriales|Nocardiaceae|Rhodococcus|Rhodococcus erythropolis	Bacteria	Actinobacteria	NA	Corynebacteriales	Nocardiaceae	Rhodococcus	Rhodococcus erythropolis	0	0	0	123	0	0	0	0	0	39	0	0	0	46	0	0	0	98	0	0	0	64	58	0	0	47	0	38	88	22	0	55	37	0	0	0	0	0	0	0	0	22
Bacteria|Actinobacteria|NA|Corynebacteriales|Nocardiaceae|Rhodococcus|Rhodococcus fascians	Bacteria	Actinobacteria	NA	Corynebacteriales	Nocardiaceae	Rhodococcus	Rhodococcus fascians	0	0	0	91	0	0	0	0	0	36	0	0	0	94	0	0	0	82	0	0	0	96	68	0	0	75	0	92	56	51	0	97	35	0	0	0	0	0	0	0	0	43
Bacteria|Actinobacteria|NA|Corynebacteriales|Nocardiaceae|Rhodococcus|Rhodococcus hoagii	Bacteria	Actinobacteria	NA	Corynebacteriales	Nocardiaceae	Rhodococcus	Rhodococcus hoagii	0	0	0	126	0	0	0	0	0	84	0	0	0	96	0	0	0	126	0	0	0	222	121	0	0	249	0	121	77	81	0	136	140	0	0	0	0	0	0	0	0	160
Bacteria|Actinobacteria|NA|Corynebacteriales|Nocardiaceae|Rhodococcus|Rhodococcus jostii	Bacteria	Actinobacteria	NA	Corynebacteriales	Nocardiaceae	Rhodococcus	Rhodococcus jostii	0	0	0	35	0	0	0	0	0	24	0	0	0	16	0	0	0	13	0	0	0	64	14	0	0	22	0	29	11	10	0	77	17	0	0	0	0	0	0	0	0	8
Bacteria|Actinobacteria|NA|Corynebacteriales|Nocardiaceae|Rhodococcus|Rhodococcus opacus	Bacteria	Actinobacteria	NA	Corynebacteriales	Nocardiaceae	Rhodococcus	Rhodococcus opacus	0	0	0	321	0	0	0	0	0	277	0	0	0	383	0	0	0	445	0	0	0	601	328	0	0	251	0	385	246	280	0	632	271	0	0	0	0	0	0	0	0	278
Bacteria|Actinobacteria|NA|Corynebacteriales|Nocardiaceae|Rhodococcus|Rhodococcus pyridinivorans	Bacteria	Actinobacteria	NA	Corynebacteriales	Nocardiaceae	Rhodococcus	Rhodococcus pyridinivorans	0	0	0	12	0	0	0	0	0	23	0	0	0	20	0	0	0	21	0	0	0	16	5	0	0	21	0	14	12	11	0	20	19	0	0	0	0	0	0	0	0	10
Bacteria|Actinobacteria|NA|Corynebacteriales|Nocardiaceae|Rhodococcus|Rhodococcus qingshengii	Bacteria	Actinobacteria	NA	Corynebacteriales	Nocardiaceae	Rhodococcus	Rhodococcus qingshengii	0	0	0	3	0	0	0	0	0	10	0	0	0	0	0	0	0	9	0	0	0	9	2	0	0	12	0	4	2	2	0	52	4	0	0	0	0	0	0	0	0	1
Bacteria|Actinobacteria|NA|Corynebacteriales|Nocardiaceae|Rhodococcus|Rhodococcus rhodochrous	Bacteria	Actinobacteria	NA	Corynebacteriales	Nocardiaceae	Rhodococcus	Rhodococcus rhodochrous	0	0	0	71	0	0	0	0	0	43	0	0	0	45	0	0	0	41	0	0	0	124	48	0	0	87	0	72	31	36	0	87	56	0	0	0	0	0	0	0	0	59
Bacteria|Actinobacteria|NA|Corynebacteriales|Nocardiaceae|Rhodococcus|Rhodococcus ruber	Bacteria	Actinobacteria	NA	Corynebacteriales	Nocardiaceae	Rhodococcus	Rhodococcus ruber	0	0	0	152	0	0	0	0	0	93	0	0	0	93	0	0	0	120	0	0	0	212	62	0	0	70	0	110	91	58	0	121	61	0	0	0	0	0	0	0	0	73
Bacteria|Actinobacteria|NA|Corynebacteriales|Nocardiaceae|Rhodococcus|Rhodococcus sp. 008	Bacteria	Actinobacteria	NA	Corynebacteriales	Nocardiaceae	Rhodococcus	Rhodococcus sp. 008	0	0	0	26	0	0	0	0	0	17	0	0	0	5	0	0	0	5	0	0	0	31	2	0	0	23	0	22	2	4	0	24	21	0	0	0	0	0	0	0	0	23
Bacteria|Actinobacteria|NA|Corynebacteriales|Nocardiaceae|Rhodococcus|Rhodococcus sp. 2G	Bacteria	Actinobacteria	NA	Corynebacteriales	Nocardiaceae	Rhodococcus	Rhodococcus sp. 2G	0	0	0	2	0	0	0	0	0	11	0	0	0	15	0	0	0	15	0	0	0	6	10	0	0	9	0	9	2	3	0	3	4	0	0	0	0	0	0	0	0	2
Bacteria|Actinobacteria|NA|Corynebacteriales|Nocardiaceae|Rhodococcus|Rhodococcus sp. B7740	Bacteria	Actinobacteria	NA	Corynebacteriales	Nocardiaceae	Rhodococcus	Rhodococcus sp. B7740	0	0	0	188	0	0	0	0	0	142	0	0	0	196	0	0	0	200	0	0	0	283	165	0	0	152	0	272	133	117	0	208	137	0	0	0	0	0	0	0	0	160
Bacteria|Actinobacteria|NA|Corynebacteriales|Nocardiaceae|Rhodococcus|Rhodococcus sp. BH4	Bacteria	Actinobacteria	NA	Corynebacteriales	Nocardiaceae	Rhodococcus	Rhodococcus sp. BH4	0	0	0	2	0	0	0	0	0	0	0	0	0	2	0	0	0	1	0	0	0	3	1	0	0	0	0	2	1	0	0	10	0	0	0	0	0	0	0	0	0	0
Bacteria|Actinobacteria|NA|Corynebacteriales|Nocardiaceae|Rhodococcus|Rhodococcus sp. H-CA8f	Bacteria	Actinobacteria	NA	Corynebacteriales	Nocardiaceae	Rhodococcus	Rhodococcus sp. H-CA8f	0	0	0	0	0	0	0	0	0	9	0	0	0	6	0	0	0	5	0	0	0	13	1	0	0	6	0	2	1	2	0	14	3	0	0	0	0	0	0	0	0	2
Bacteria|Actinobacteria|NA|Corynebacteriales|Nocardiaceae|Rhodococcus|Rhodococcus sp. MTM3W5.2	Bacteria	Actinobacteria	NA	Corynebacteriales	Nocardiaceae	Rhodococcus	Rhodococcus sp. MTM3W5.2	0	0	0	100	0	0	0	0	0	77	0	0	0	62	0	0	0	109	0	0	0	109	110	0	0	58	0	116	52	65	0	111	106	0	0	0	0	0	0	0	0	89
Bacteria|Actinobacteria|NA|Corynebacteriales|Nocardiaceae|Rhodococcus|Rhodococcus sp. PBTS 1	Bacteria	Actinobacteria	NA	Corynebacteriales	Nocardiaceae	Rhodococcus	Rhodococcus sp. PBTS 1	0	0	0	534	0	0	0	0	0	406	0	0	0	340	0	0	0	486	0	0	0	624	279	0	0	273	0	434	205	231	0	462	343	0	0	0	0	0	0	0	0	349
Bacteria|Actinobacteria|NA|Corynebacteriales|Nocardiaceae|Rhodococcus|Rhodococcus sp. PBTS 2	Bacteria	Actinobacteria	NA	Corynebacteriales	Nocardiaceae	Rhodococcus	Rhodococcus sp. PBTS 2	0	0	0	25	0	0	0	0	0	43	0	0	0	30	0	0	0	55	0	0	0	62	31	0	0	52	0	28	9	33	0	45	34	0	0	0	0	0	0	0	0	21
Bacteria|Actinobacteria|NA|Corynebacteriales|Nocardiaceae|Rhodococcus|Rhodococcus sp. WB1	Bacteria	Actinobacteria	NA	Corynebacteriales	Nocardiaceae	Rhodococcus	Rhodococcus sp. WB1	0	0	0	39	0	0	0	0	0	15	0	0	0	17	0	0	0	46	0	0	0	12	15	0	0	18	0	59	2	8	0	14	42	0	0	0	0	0	0	0	0	10
Bacteria|Actinobacteria|NA|Corynebacteriales|Nocardiaceae|Rhodococcus|Rhodococcus sp. WMMA185	Bacteria	Actinobacteria	NA	Corynebacteriales	Nocardiaceae	Rhodococcus	Rhodococcus sp. WMMA185	0	0	0	184	0	0	0	0	0	106	0	0	0	43	0	0	0	190	0	0	0	308	79	0	0	110	0	94	64	119	0	230	92	0	0	0	0	0	0	0	0	152
Bacteria|Actinobacteria|NA|Corynebacteriales|Nocardiaceae|Rhodococcus|Rhodococcus sp. YL-1	Bacteria	Actinobacteria	NA	Corynebacteriales	Nocardiaceae	Rhodococcus	Rhodococcus sp. YL-1	0	0	0	4	0	0	0	0	0	9	0	0	0	11	0	0	0	5	0	0	0	11	2	0	0	28	0	3	4	8	0	8	17	0	0	0	0	0	0	0	0	7
Bacteria|Actinobacteria|NA|Corynebacteriales|Nocardiaceae|Rhodococcus|Rhodococcus sp. p52	Bacteria	Actinobacteria	NA	Corynebacteriales	Nocardiaceae	Rhodococcus	Rhodococcus sp. p52	0	0	0	1	0	0	0	0	0	4	0	0	0	2	0	0	0	7	0	0	0	2	6	0	0	3	0	10	6	11	0	3	9	0	0	0	0	0	0	0	0	2
Bacteria|Actinobacteria|NA|Corynebacteriales|Segniliparaceae|Segniliparus|Segniliparus rotundus	Bacteria	Actinobacteria	NA	Corynebacteriales	Segniliparaceae	Segniliparus	Segniliparus rotundus	0	0	0	139	0	0	0	0	0	100	0	0	0	145	0	0	0	137	0	0	0	222	165	0	0	84	0	96	78	80	0	158	53	0	0	0	0	0	0	0	0	190
Bacteria|Actinobacteria|NA|Corynebacteriales|Tsukamurellaceae|Tsukamurella	Bacteria	Actinobacteria	NA	Corynebacteriales	Tsukamurellaceae	Tsukamurella	NA	0	0	0	4	0	0	0	0	0	17	0	0	0	23	0	0	0	13	0	0	0	11	17	0	0	10	0	19	3	7	0	10	5	0	0	0	0	0	0	0	0	12
Bacteria|Actinobacteria|NA|Corynebacteriales|Tsukamurellaceae|Tsukamurella|Tsukamurella paurometabola	Bacteria	Actinobacteria	NA	Corynebacteriales	Tsukamurellaceae	Tsukamurella	Tsukamurella paurometabola	0	0	0	203	0	0	0	0	0	124	0	0	0	180	0	0	0	230	0	0	0	269	191	0	0	172	0	175	120	91	0	256	143	0	0	0	0	0	0	0	0	166
Bacteria|Actinobacteria|NA|Corynebacteriales|Tsukamurellaceae|Tsukamurella|Tsukamurella sp. MH1	Bacteria	Actinobacteria	NA	Corynebacteriales	Tsukamurellaceae	Tsukamurella	Tsukamurella sp. MH1	0	0	0	209	0	0	0	0	0	121	0	0	0	139	0	0	0	244	0	0	0	307	104	0	0	103	0	194	108	66	0	237	121	0	0	0	0	0	0	0	0	128
Bacteria|Actinobacteria|NA|Frankiales	Bacteria	Actinobacteria	NA	Frankiales	NA	NA	NA	0	0	0	152	0	0	0	0	0	79	0	0	0	44	0	0	0	55	0	0	0	233	45	0	0	106	0	123	40	33	0	183	104	0	0	0	0	0	0	0	0	76
Bacteria|Actinobacteria|NA|Frankiales|Frankiaceae|Frankia	Bacteria	Actinobacteria	NA	Frankiales	Frankiaceae	Frankia	NA	0	0	0	84	0	0	0	0	0	103	0	0	0	107	0	0	0	153	0	0	0	99	84	0	0	127	0	171	54	49	0	97	145	0	0	0	0	0	0	0	0	132
Bacteria|Actinobacteria|NA|Frankiales|Frankiaceae|Frankia|Frankia alni	Bacteria	Actinobacteria	NA	Frankiales	Frankiaceae	Frankia	Frankia alni	0	0	0	135	0	0	0	0	0	81	0	0	0	52	0	0	0	99	0	0	0	168	102	0	0	67	0	79	77	47	0	104	47	0	0	0	0	0	0	0	0	101
Bacteria|Actinobacteria|NA|Frankiales|Frankiaceae|Frankia|Frankia casuarinae	Bacteria	Actinobacteria	NA	Frankiales	Frankiaceae	Frankia	Frankia casuarinae	0	0	0	182	0	0	0	0	0	151	0	0	0	159	0	0	0	257	0	0	0	217	130	0	0	149	0	181	152	101	0	234	130	0	0	0	0	0	0	0	0	159
Bacteria|Actinobacteria|NA|Frankiales|Frankiaceae|Frankia|Frankia inefficax	Bacteria	Actinobacteria	NA	Frankiales	Frankiaceae	Frankia	Frankia inefficax	0	0	0	150	0	0	0	0	0	113	0	0	0	79	0	0	0	166	0	0	0	265	153	0	0	97	0	169	73	91	0	223	89	0	0	0	0	0	0	0	0	147
Bacteria|Actinobacteria|NA|Frankiales|Frankiaceae|Frankia|Frankia sp. EAN1pec	Bacteria	Actinobacteria	NA	Frankiales	Frankiaceae	Frankia	Frankia sp. EAN1pec	0	0	0	95	0	0	0	0	0	139	0	0	0	90	0	0	0	70	0	0	0	154	91	0	0	121	0	106	58	58	0	145	79	0	0	0	0	0	0	0	0	86
Bacteria|Actinobacteria|NA|Frankiales|Frankiaceae|Frankia|Frankia sp. QA3	Bacteria	Actinobacteria	NA	Frankiales	Frankiaceae	Frankia	Frankia sp. QA3	0	0	0	173	0	0	0	0	0	127	0	0	0	152	0	0	0	139	0	0	0	170	130	0	0	119	0	113	123	91	0	178	115	0	0	0	0	0	0	0	0	145
Bacteria|Actinobacteria|NA|Frankiales|Frankiaceae|Frankia|Frankia symbiont of Datisca glomerata	Bacteria	Actinobacteria	NA	Frankiales	Frankiaceae	Frankia	Frankia symbiont of Datisca glomerata	0	0	0	112	0	0	0	0	0	122	0	0	0	126	0	0	0	120	0	0	0	233	85	0	0	115	0	121	79	78	0	213	113	0	0	0	0	0	0	0	0	123
Bacteria|Actinobacteria|NA|Frankiales|Frankiaceae|Jatrophihabitans|Jatrophihabitans sp. GAS493	Bacteria	Actinobacteria	NA	Frankiales	Frankiaceae	Jatrophihabitans	Jatrophihabitans sp. GAS493	0	0	0	176	0	0	0	0	0	112	0	0	0	283	0	0	0	291	0	0	0	392	175	0	0	187	0	206	182	120	0	322	180	0	0	0	0	0	0	0	0	246
Bacteria|Actinobacteria|NA|Frankiales|NA|NA|Frankineae bacterium MT45	Bacteria	Actinobacteria	NA	Frankiales	NA	NA	Frankineae bacterium MT45	0	0	0	220	0	0	0	0	0	174	0	0	0	225	0	0	0	239	0	0	0	378	226	0	0	214	0	198	236	121	0	291	130	0	0	0	0	0	0	0	0	168
Bacteria|Actinobacteria|NA|Geodermatophilales|Geodermatophilaceae	Bacteria	Actinobacteria	NA	Geodermatophilales	Geodermatophilaceae	NA	NA	2	0	15	8	4	0	18	0	10	4	0	17	7	5	0	16	1	14	0	0	0	22	15	12	11	41	5	14	6	12	0	12	4	7	0	10	12	4	18	0	11	22
Bacteria|Actinobacteria|NA|Geodermatophilales|Geodermatophilaceae|Blastococcus|Blastococcus saxobsidens	Bacteria	Actinobacteria	NA	Geodermatophilales	Geodermatophilaceae	Blastococcus	Blastococcus saxobsidens	85	0	99	153	30	0	113	0	98	151	0	82	73	100	0	61	88	148	0	36	0	231	102	95	72	95	88	141	102	127	0	163	135	143	0	65	108	47	79	0	44	192
Bacteria|Actinobacteria|NA|Geodermatophilales|Geodermatophilaceae|Geodermatophilus|Geodermatophilus obscurus	Bacteria	Actinobacteria	NA	Geodermatophilales	Geodermatophilaceae	Geodermatophilus	Geodermatophilus obscurus	119	0	155	168	32	0	159	0	148	91	0	112	90	212	0	102	92	268	0	73	0	296	198	168	109	137	100	252	109	86	0	184	143	225	0	89	212	52	130	0	100	201
Bacteria|Actinobacteria|NA|Geodermatophilales|Geodermatophilaceae|Modestobacter|Modestobacter marinus	Bacteria	Actinobacteria	NA	Geodermatophilales	Geodermatophilaceae	Modestobacter	Modestobacter marinus	133	0	130	102	19	0	163	0	117	118	0	159	75	187	0	129	96	138	0	65	0	205	200	160	123	115	167	202	115	66	0	254	116	197	0	73	179	42	112	0	53	123
Bacteria|Actinobacteria|NA|Glycomycetales|Glycomycetaceae|Stackebrandtia|Stackebrandtia nassauensis	Bacteria	Actinobacteria	NA	Glycomycetales	Glycomycetaceae	Stackebrandtia	Stackebrandtia nassauensis	262	314	264	194	65	208	284	292	232	384	139	289	196	385	218	288	199	277	257	157	487	663	310	293	238	239	311	253	238	190	141	486	315	341	142	172	349	137	240	422	151	285
Bacteria|Actinobacteria|NA|Jiangellales|Jiangellaceae|Jiangella	Bacteria	Actinobacteria	NA	Jiangellales	Jiangellaceae	Jiangella	NA	29	26	17	24	7	14	31	16	19	63	0	23	7	37	0	19	44	47	33	7	81	55	18	14	17	46	54	33	22	20	9	100	29	62	15	12	16	10	10	20	7	35
Bacteria|Actinobacteria|NA|Jiangellales|Jiangellaceae|Jiangella|Jiangella alkaliphila	Bacteria	Actinobacteria	NA	Jiangellales	Jiangellaceae	Jiangella	Jiangella alkaliphila	82	124	69	87	19	122	97	222	78	123	0	140	64	96	0	84	74	108	81	52	118	147	102	116	81	66	140	102	99	64	103	175	78	161	55	56	125	46	132	128	67	92
Bacteria|Actinobacteria|NA|Jiangellales|Jiangellaceae|Jiangella|Jiangella sp. DSM 45060	Bacteria	Actinobacteria	NA	Jiangellales	Jiangellaceae	Jiangella	Jiangella sp. DSM 45060	123	225	130	136	32	197	258	185	149	144	0	216	132	211	0	174	167	163	152	60	223	275	148	211	180	175	168	180	166	98	114	294	149	188	127	141	236	92	153	249	103	183
Bacteria|Actinobacteria|NA|Kineosporiales|Kineosporiaceae|Kineococcus|Kineococcus radiotolerans	Bacteria	Actinobacteria	NA	Kineosporiales	Kineosporiaceae	Kineococcus	Kineococcus radiotolerans	222	191	186	293	41	303	301	245	210	251	177	207	146	224	229	205	176	311	172	82	460	449	232	213	170	265	161	266	154	151	140	299	199	183	107	126	232	97	215	387	116	258
Bacteria|Actinobacteria|NA|Micrococcales	Bacteria	Actinobacteria	NA	Micrococcales	NA	NA	NA	0	0	0	1359	0	0	0	0	0	1000	0	0	0	1017	0	0	0	1439	0	0	0	1832	1143	0	0	980	0	1425	728	664	0	1527	708	0	0	0	0	0	0	0	0	1099
Bacteria|Actinobacteria|NA|Micrococcales|Beutenbergiaceae|Beutenbergia|Beutenbergia cavernae	Bacteria	Actinobacteria	NA	Micrococcales	Beutenbergiaceae	Beutenbergia	Beutenbergia cavernae	0	0	0	209	0	0	0	0	0	134	0	0	0	182	0	0	0	292	0	0	0	269	114	0	0	170	0	187	212	85	0	208	153	0	0	0	0	0	0	0	0	124
Bacteria|Actinobacteria|NA|Micrococcales|Brevibacteriaceae|Brevibacterium	Bacteria	Actinobacteria	NA	Micrococcales	Brevibacteriaceae	Brevibacterium	NA	0	0	0	526	0	0	0	0	0	427	0	0	0	415	0	0	0	572	0	0	0	816	376	0	0	438	0	407	301	319	0	505	365	0	0	0	0	0	0	0	0	439
Bacteria|Actinobacteria|NA|Micrococcales|Brevibacteriaceae|Brevibacterium|Brevibacterium linens	Bacteria	Actinobacteria	NA	Micrococcales	Brevibacteriaceae	Brevibacterium	Brevibacterium linens	0	0	0	716	0	0	0	0	0	477	0	0	0	472	0	0	0	695	0	0	0	832	444	0	0	440	0	477	413	247	0	684	400	0	0	0	0	0	0	0	0	581
Bacteria|Actinobacteria|NA|Micrococcales|Brevibacteriaceae|Brevibacterium|Brevibacterium sandarakinum	Bacteria	Actinobacteria	NA	Micrococcales	Brevibacteriaceae	Brevibacterium	Brevibacterium sandarakinum	0	0	0	196	0	0	0	0	0	160	0	0	0	169	0	0	0	250	0	0	0	288	162	0	0	207	0	210	118	100	0	298	224	0	0	0	0	0	0	0	0	167
Bacteria|Actinobacteria|NA|Micrococcales|Brevibacteriaceae|Brevibacterium|Brevibacterium siliguriense	Bacteria	Actinobacteria	NA	Micrococcales	Brevibacteriaceae	Brevibacterium	Brevibacterium siliguriense	0	0	0	185	0	0	0	0	0	201	0	0	0	209	0	0	0	163	0	0	0	311	245	0	0	168	0	263	93	121	0	258	145	0	0	0	0	0	0	0	0	205
Bacteria|Actinobacteria|NA|Micrococcales|Cellulomonadaceae|Cellulomonas	Bacteria	Actinobacteria	NA	Micrococcales	Cellulomonadaceae	Cellulomonas	NA	0	0	0	15	0	0	0	0	0	13	0	0	0	25	0	0	0	24	0	0	0	38	28	0	0	24	0	30	29	13	0	69	13	0	0	0	0	0	0	0	0	20
Bacteria|Actinobacteria|NA|Micrococcales|Cellulomonadaceae|Cellulomonas|Cellulomonas fimi	Bacteria	Actinobacteria	NA	Micrococcales	Cellulomonadaceae	Cellulomonas	Cellulomonas fimi	0	0	0	59	0	0	0	0	0	37	0	0	0	63	0	0	0	77	0	0	0	116	57	0	0	72	0	76	48	42	0	128	44	0	0	0	0	0	0	0	0	66
Bacteria|Actinobacteria|NA|Micrococcales|Cellulomonadaceae|Cellulomonas|Cellulomonas flavigena	Bacteria	Actinobacteria	NA	Micrococcales	Cellulomonadaceae	Cellulomonas	Cellulomonas flavigena	0	0	0	188	0	0	0	0	0	153	0	0	0	114	0	0	0	174	0	0	0	330	111	0	0	108	0	158	91	84	0	211	92	0	0	0	0	0	0	0	0	121
Bacteria|Actinobacteria|NA|Micrococcales|Cellulomonadaceae|Cellulomonas|Cellulomonas gilvus	Bacteria	Actinobacteria	NA	Micrococcales	Cellulomonadaceae	Cellulomonas	Cellulomonas gilvus	0	0	0	108	0	0	0	0	0	122	0	0	0	100	0	0	0	121	0	0	0	301	61	0	0	64	0	103	39	55	0	141	76	0	0	0	0	0	0	0	0	101
Bacteria|Actinobacteria|NA|Micrococcales|Cellulomonadaceae|Cellulomonas|Cellulomonas sp. PSBB021	Bacteria	Actinobacteria	NA	Micrococcales	Cellulomonadaceae	Cellulomonas	Cellulomonas sp. PSBB021	0	0	0	118	0	0	0	0	0	197	0	0	0	176	0	0	0	159	0	0	0	278	141	0	0	128	0	160	92	86	0	237	136	0	0	0	0	0	0	0	0	162
Bacteria|Actinobacteria|NA|Micrococcales|Cellulomonadaceae|Paraoerskovia|Paraoerskovia marina	Bacteria	Actinobacteria	NA	Micrococcales	Cellulomonadaceae	Paraoerskovia	Paraoerskovia marina	0	0	0	142	0	0	0	0	0	119	0	0	0	146	0	0	0	159	0	0	0	197	266	0	0	145	0	266	59	144	0	292	170	0	0	0	0	0	0	0	0	249
Bacteria|Actinobacteria|NA|Micrococcales|Dermabacteraceae	Bacteria	Actinobacteria	NA	Micrococcales	Dermabacteraceae	NA	NA	0	0	0	8	0	0	0	0	0	1	0	0	0	2	0	0	0	6	0	0	0	7	4	0	0	3	0	3	6	4	0	10	2	0	0	0	0	0	0	0	0	7
Bacteria|Actinobacteria|NA|Micrococcales|Dermabacteraceae|Brachybacterium	Bacteria	Actinobacteria	NA	Micrococcales	Dermabacteraceae	Brachybacterium	NA	0	0	0	400	0	0	0	0	0	310	0	0	0	292	0	0	0	435	0	0	0	524	244	0	0	275	0	315	230	122	0	396	242	0	0	0	0	0	0	0	0	273
Bacteria|Actinobacteria|NA|Micrococcales|Dermabacteraceae|Brachybacterium|Brachybacterium faecium	Bacteria	Actinobacteria	NA	Micrococcales	Dermabacteraceae	Brachybacterium	Brachybacterium faecium	0	0	0	324	0	0	0	0	0	414	0	0	0	232	0	0	0	271	0	0	0	436	215	0	0	238	0	335	165	98	0	430	215	0	0	0	0	0	0	0	0	264
Bacteria|Actinobacteria|NA|Micrococcales|Dermabacteraceae|Brachybacterium|Brachybacterium ginsengisoli	Bacteria	Actinobacteria	NA	Micrococcales	Dermabacteraceae	Brachybacterium	Brachybacterium ginsengisoli	0	0	0	175	0	0	0	0	0	222	0	0	0	123	0	0	0	213	0	0	0	284	201	0	0	162	0	162	103	119	0	283	117	0	0	0	0	0	0	0	0	173
Bacteria|Actinobacteria|NA|Micrococcales|Dermabacteraceae|Brachybacterium|Brachybacterium sp. P6-10-X1	Bacteria	Actinobacteria	NA	Micrococcales	Dermabacteraceae	Brachybacterium	Brachybacterium sp. P6-10-X1	0	0	0	414	0	0	0	0	0	230	0	0	0	217	0	0	0	367	0	0	0	467	196	0	0	233	0	255	156	217	0	434	173	0	0	0	0	0	0	0	0	258
Bacteria|Actinobacteria|NA|Micrococcales|Dermabacteraceae|Brachybacterium|Brachybacterium sp. VM2412	Bacteria	Actinobacteria	NA	Micrococcales	Dermabacteraceae	Brachybacterium	Brachybacterium sp. VM2412	0	0	0	93	0	0	0	0	0	173	0	0	0	98	0	0	0	252	0	0	0	234	126	0	0	86	0	187	72	121	0	164	118	0	0	0	0	0	0	0	0	154
Bacteria|Actinobacteria|NA|Micrococcales|Dermabacteraceae|Brachybacterium|Brachybacterium sp. VR2415	Bacteria	Actinobacteria	NA	Micrococcales	Dermabacteraceae	Brachybacterium	Brachybacterium sp. VR2415	0	0	0	205	0	0	0	0	0	220	0	0	0	167	0	0	0	255	0	0	0	276	180	0	0	191	0	197	226	87	0	309	157	0	0	0	0	0	0	0	0	202
Bacteria|Actinobacteria|NA|Micrococcales|Dermabacteraceae|Dermabacter|Dermabacter vaginalis	Bacteria	Actinobacteria	NA	Micrococcales	Dermabacteraceae	Dermabacter	Dermabacter vaginalis	0	0	0	150	0	0	0	0	0	105	0	0	0	227	0	0	0	208	0	0	0	313	173	0	0	112	0	176	161	117	0	258	148	0	0	0	0	0	0	0	0	257
Bacteria|Actinobacteria|NA|Micrococcales|Dermabacteraceae|Devriesea|Devriesea agamarum	Bacteria	Actinobacteria	NA	Micrococcales	Dermabacteraceae	Devriesea	Devriesea agamarum	0	0	0	218	0	0	0	0	0	204	0	0	0	281	0	0	0	253	0	0	0	376	212	0	0	242	0	271	134	145	0	241	218	0	0	0	0	0	0	0	0	270
Bacteria|Actinobacteria|NA|Micrococcales|Dermacoccaceae	Bacteria	Actinobacteria	NA	Micrococcales	Dermacoccaceae	NA	NA	0	0	0	2	0	0	0	0	0	1	0	0	0	3	0	0	0	1	0	0	0	3	0	0	0	0	0	1	0	2	0	1	4	0	0	0	0	0	0	0	0	0
Bacteria|Actinobacteria|NA|Micrococcales|Dermacoccaceae|Dermacoccus|Dermacoccus nishinomiyaensis	Bacteria	Actinobacteria	NA	Micrococcales	Dermacoccaceae	Dermacoccus	Dermacoccus nishinomiyaensis	0	0	0	90	0	0	0	0	0	61	0	0	0	135	0	0	0	136	0	0	0	185	70	0	0	75	0	106	56	61	0	165	65	0	0	0	0	0	0	0	0	60
Bacteria|Actinobacteria|NA|Micrococcales|Dermacoccaceae|Kytococcus|Kytococcus sedentarius	Bacteria	Actinobacteria	NA	Micrococcales	Dermacoccaceae	Kytococcus	Kytococcus sedentarius	0	0	0	274	0	0	0	0	0	349	0	0	0	228	0	0	0	341	0	0	0	479	247	0	0	254	0	302	222	150	0	430	283	0	0	0	0	0	0	0	0	374
Bacteria|Actinobacteria|NA|Micrococcales|Dermacoccaceae|Luteipulveratus|Luteipulveratus mongoliensis	Bacteria	Actinobacteria	NA	Micrococcales	Dermacoccaceae	Luteipulveratus	Luteipulveratus mongoliensis	0	0	0	158	0	0	0	0	0	158	0	0	0	188	0	0	0	225	0	0	0	176	252	0	0	141	0	167	85	122	0	225	95	0	0	0	0	0	0	0	0	136
Bacteria|Actinobacteria|NA|Micrococcales|Dermatophilaceae|Dermatophilus|Dermatophilus congolensis	Bacteria	Actinobacteria	NA	Micrococcales	Dermatophilaceae	Dermatophilus	Dermatophilus congolensis	0	0	0	111	0	0	0	0	0	70	0	0	0	150	0	0	0	135	0	0	0	149	156	0	0	220	0	132	73	86	0	148	63	0	0	0	0	0	0	0	0	132
Bacteria|Actinobacteria|NA|Micrococcales|Intrasporangiaceae	Bacteria	Actinobacteria	NA	Micrococcales	Intrasporangiaceae	NA	NA	0	0	0	23	0	0	0	0	0	66	0	0	0	24	0	0	0	41	0	0	0	16	17	0	0	32	0	51	10	18	0	28	43	0	0	0	0	0	0	0	0	12
Bacteria|Actinobacteria|NA|Micrococcales|Intrasporangiaceae|Arsenicicoccus|Arsenicicoccus sp. oral taxon 190	Bacteria	Actinobacteria	NA	Micrococcales	Intrasporangiaceae	Arsenicicoccus	Arsenicicoccus sp. oral taxon 190	0	0	0	218	0	0	0	0	0	224	0	0	0	238	0	0	0	216	0	0	0	414	256	0	0	238	0	201	167	110	0	236	155	0	0	0	0	0	0	0	0	238
Bacteria|Actinobacteria|NA|Micrococcales|Intrasporangiaceae|Intrasporangium|Intrasporangium calvum	Bacteria	Actinobacteria	NA	Micrococcales	Intrasporangiaceae	Intrasporangium	Intrasporangium calvum	0	0	0	138	0	0	0	0	0	138	0	0	0	164	0	0	0	131	0	0	0	218	110	0	0	126	0	144	65	93	0	235	88	0	0	0	0	0	0	0	0	99
Bacteria|Actinobacteria|NA|Micrococcales|Intrasporangiaceae|Janibacter|Janibacter indicus	Bacteria	Actinobacteria	NA	Micrococcales	Intrasporangiaceae	Janibacter	Janibacter indicus	0	0	0	198	0	0	0	0	0	193	0	0	0	216	0	0	0	221	0	0	0	347	188	0	0	142	0	245	179	156	0	296	185	0	0	0	0	0	0	0	0	210
Bacteria|Actinobacteria|NA|Micrococcales|Intrasporangiaceae|Phycicoccus|Phycicoccus dokdonensis	Bacteria	Actinobacteria	NA	Micrococcales	Intrasporangiaceae	Phycicoccus	Phycicoccus dokdonensis	0	0	0	97	0	0	0	0	0	104	0	0	0	113	0	0	0	155	0	0	0	330	178	0	0	132	0	194	111	119	0	200	98	0	0	0	0	0	0	0	0	179
Bacteria|Actinobacteria|NA|Micrococcales|Intrasporangiaceae|Serinicoccus|Serinicoccus sp. JLT9	Bacteria	Actinobacteria	NA	Micrococcales	Intrasporangiaceae	Serinicoccus	Serinicoccus sp. JLT9	0	0	0	367	0	0	0	0	0	312	0	0	0	475	0	0	0	485	0	0	0	512	268	0	0	297	0	457	146	240	0	371	275	0	0	0	0	0	0	0	0	208
Bacteria|Actinobacteria|NA|Micrococcales|Jonesiaceae|Jonesia|Jonesia denitrificans	Bacteria	Actinobacteria	NA	Micrococcales	Jonesiaceae	Jonesia	Jonesia denitrificans	0	0	0	102	0	0	0	0	0	110	0	0	0	124	0	0	0	106	0	0	0	302	141	0	0	154	0	100	93	93	0	263	78	0	0	0	0	0	0	0	0	98
Bacteria|Actinobacteria|NA|Micrococcales|Microbacteriaceae	Bacteria	Actinobacteria	NA	Micrococcales	Microbacteriaceae	NA	NA	0	0	0	384	0	0	0	0	0	431	0	0	0	459	0	0	0	431	0	0	0	848	617	0	0	362	0	666	350	313	0	608	431	0	0	0	0	0	0	0	0	569
Bacteria|Actinobacteria|NA|Micrococcales|Microbacteriaceae|Agrococcus	Bacteria	Actinobacteria	NA	Micrococcales	Microbacteriaceae	Agrococcus	NA	0	0	0	1	0	0	0	0	0	4	0	0	0	9	0	0	0	2	0	0	0	21	5	0	0	11	0	6	1	1	0	9	1	0	0	0	0	0	0	0	0	1
Bacteria|Actinobacteria|NA|Micrococcales|Microbacteriaceae|Agrococcus|Agrococcus carbonis	Bacteria	Actinobacteria	NA	Micrococcales	Microbacteriaceae	Agrococcus	Agrococcus carbonis	0	0	0	73	0	0	0	0	0	67	0	0	0	54	0	0	0	71	0	0	0	133	98	0	0	79	0	119	53	33	0	174	71	0	0	0	0	0	0	0	0	51
Bacteria|Actinobacteria|NA|Micrococcales|Microbacteriaceae|Agrococcus|Agrococcus jejuensis	Bacteria	Actinobacteria	NA	Micrococcales	Microbacteriaceae	Agrococcus	Agrococcus jejuensis	0	0	0	209	0	0	0	0	0	230	0	0	0	126	0	0	0	175	0	0	0	434	111	0	0	170	0	191	132	163	0	378	169	0	0	0	0	0	0	0	0	146
Bacteria|Actinobacteria|NA|Micrococcales|Microbacteriaceae|Agromyces	Bacteria	Actinobacteria	NA	Micrococcales	Microbacteriaceae	Agromyces	NA	0	0	0	10	0	0	0	0	0	26	0	0	0	43	0	0	0	13	0	0	0	21	3	0	0	11	0	16	16	6	0	25	34	0	0	0	0	0	0	0	0	31
Bacteria|Actinobacteria|NA|Micrococcales|Microbacteriaceae|Agromyces|Agromyces aureus	Bacteria	Actinobacteria	NA	Micrococcales	Microbacteriaceae	Agromyces	Agromyces aureus	0	0	0	114	0	0	0	0	0	141	0	0	0	126	0	0	0	153	0	0	0	217	111	0	0	89	0	139	72	85	0	221	98	0	0	0	0	0	0	0	0	137
Bacteria|Actinobacteria|NA|Micrococcales|Microbacteriaceae|Agromyces|Agromyces flavus	Bacteria	Actinobacteria	NA	Micrococcales	Microbacteriaceae	Agromyces	Agromyces flavus	0	0	0	132	0	0	0	0	0	190	0	0	0	126	0	0	0	215	0	0	0	255	156	0	0	89	0	181	120	86	0	200	110	0	0	0	0	0	0	0	0	139
Bacteria|Actinobacteria|NA|Micrococcales|Microbacteriaceae|Aurantimicrobium|Aurantimicrobium minutum	Bacteria	Actinobacteria	NA	Micrococcales	Microbacteriaceae	Aurantimicrobium	Aurantimicrobium minutum	0	0	0	160	0	0	0	0	0	199	0	0	0	266	0	0	0	179	0	0	0	365	263	0	0	363	0	229	277	312	0	379	233	0	0	0	0	0	0	0	0	451
Bacteria|Actinobacteria|NA|Micrococcales|Microbacteriaceae|Candidatus Aquiluna|Candidatus Aquiluna sp. UB-MaderosW2red	Bacteria	Actinobacteria	NA	Micrococcales	Microbacteriaceae	Candidatus Aquiluna	Candidatus Aquiluna sp. UB-MaderosW2red	0	0	0	780	0	0	0	0	0	415	0	0	0	660	0	0	0	855	0	0	0	879	493	0	0	527	0	636	547	468	0	664	483	0	0	0	0	0	0	0	0	633
Bacteria|Actinobacteria|NA|Micrococcales|Microbacteriaceae|Clavibacter	Bacteria	Actinobacteria	NA	Micrococcales	Microbacteriaceae	Clavibacter	NA	0	0	0	79	0	0	0	0	0	66	0	0	0	81	0	0	0	64	0	0	0	107	78	0	0	58	0	96	33	38	0	181	63	0	0	0	0	0	0	0	0	77
Bacteria|Actinobacteria|NA|Micrococcales|Microbacteriaceae|Clavibacter|Clavibacter capsici	Bacteria	Actinobacteria	NA	Micrococcales	Microbacteriaceae	Clavibacter	Clavibacter capsici	0	0	0	52	0	0	0	0	0	55	0	0	0	51	0	0	0	47	0	0	0	84	121	0	0	32	0	97	36	35	0	53	26	0	0	0	0	0	0	0	0	44
Bacteria|Actinobacteria|NA|Micrococcales|Microbacteriaceae|Clavibacter|Clavibacter insidiosus	Bacteria	Actinobacteria	NA	Micrococcales	Microbacteriaceae	Clavibacter	Clavibacter insidiosus	0	0	0	34	0	0	0	0	0	56	0	0	0	29	0	0	0	26	0	0	0	72	38	0	0	29	0	58	13	20	0	51	27	0	0	0	0	0	0	0	0	22
Bacteria|Actinobacteria|NA|Micrococcales|Microbacteriaceae|Clavibacter|Clavibacter michiganensis	Bacteria	Actinobacteria	NA	Micrococcales	Microbacteriaceae	Clavibacter	Clavibacter michiganensis	0	0	0	63	0	0	0	0	0	28	0	0	0	38	0	0	0	49	0	0	0	55	32	0	0	51	0	37	17	27	0	60	31	0	0	0	0	0	0	0	0	22
Bacteria|Actinobacteria|NA|Micrococcales|Microbacteriaceae|Clavibacter|Clavibacter nebraskensis	Bacteria	Actinobacteria	NA	Micrococcales	Microbacteriaceae	Clavibacter	Clavibacter nebraskensis	0	0	0	9	0	0	0	0	0	27	0	0	0	20	0	0	0	23	0	0	0	45	11	0	0	13	0	17	3	7	0	21	10	0	0	0	0	0	0	0	0	18
Bacteria|Actinobacteria|NA|Micrococcales|Microbacteriaceae|Clavibacter|Clavibacter sepedonicus	Bacteria	Actinobacteria	NA	Micrococcales	Microbacteriaceae	Clavibacter	Clavibacter sepedonicus	0	0	0	47	0	0	0	0	0	63	0	0	0	57	0	0	0	60	0	0	0	87	57	0	0	60	0	82	27	48	0	79	39	0	0	0	0	0	0	0	0	49
Bacteria|Actinobacteria|NA|Micrococcales|Microbacteriaceae|Cnuibacter|Cnuibacter physcomitrellae	Bacteria	Actinobacteria	NA	Micrococcales	Microbacteriaceae	Cnuibacter	Cnuibacter physcomitrellae	0	0	0	188	0	0	0	0	0	157	0	0	0	92	0	0	0	162	0	0	0	156	109	0	0	135	0	164	59	81	0	174	113	0	0	0	0	0	0	0	0	170
Bacteria|Actinobacteria|NA|Micrococcales|Microbacteriaceae|Cryobacterium	Bacteria	Actinobacteria	NA	Micrococcales	Microbacteriaceae	Cryobacterium	NA	0	0	0	51	0	0	0	0	0	30	0	0	0	28	0	0	0	48	0	0	0	64	68	0	0	30	0	25	25	30	0	44	83	0	0	0	0	0	0	0	0	32
Bacteria|Actinobacteria|NA|Micrococcales|Microbacteriaceae|Cryobacterium|Cryobacterium arcticum	Bacteria	Actinobacteria	NA	Micrococcales	Microbacteriaceae	Cryobacterium	Cryobacterium arcticum	0	0	0	345	0	0	0	0	0	290	0	0	0	319	0	0	0	315	0	0	0	530	338	0	0	345	0	297	215	196	0	402	225	0	0	0	0	0	0	0	0	264
Bacteria|Actinobacteria|NA|Micrococcales|Microbacteriaceae|Cryobacterium|Cryobacterium sp. LW097	Bacteria	Actinobacteria	NA	Micrococcales	Microbacteriaceae	Cryobacterium	Cryobacterium sp. LW097	0	0	0	188	0	0	0	0	0	163	0	0	0	133	0	0	0	163	0	0	0	295	211	0	0	177	0	167	127	139	0	271	142	0	0	0	0	0	0	0	0	240
Bacteria|Actinobacteria|NA|Micrococcales|Microbacteriaceae|Curtobacterium	Bacteria	Actinobacteria	NA	Micrococcales	Microbacteriaceae	Curtobacterium	NA	0	0	0	31	0	0	0	0	0	18	0	0	0	22	0	0	0	63	0	0	0	60	71	0	0	29	0	69	29	31	0	62	28	0	0	0	0	0	0	0	0	55
Bacteria|Actinobacteria|NA|Micrococcales|Microbacteriaceae|Curtobacterium|Curtobacterium pusillum	Bacteria	Actinobacteria	NA	Micrococcales	Microbacteriaceae	Curtobacterium	Curtobacterium pusillum	0	0	0	85	0	0	0	0	0	94	0	0	0	87	0	0	0	65	0	0	0	137	67	0	0	73	0	120	41	69	0	93	78	0	0	0	0	0	0	0	0	79
Bacteria|Actinobacteria|NA|Micrococcales|Microbacteriaceae|Curtobacterium|Curtobacterium sp. BH-2-1-1	Bacteria	Actinobacteria	NA	Micrococcales	Microbacteriaceae	Curtobacterium	Curtobacterium sp. BH-2-1-1	0	0	0	53	0	0	0	0	0	63	0	0	0	71	0	0	0	58	0	0	0	88	52	0	0	85	0	72	39	56	0	123	52	0	0	0	0	0	0	0	0	67
Bacteria|Actinobacteria|NA|Micrococcales|Microbacteriaceae|Curtobacterium|Curtobacterium sp. MR_MD2014	Bacteria	Actinobacteria	NA	Micrococcales	Microbacteriaceae	Curtobacterium	Curtobacterium sp. MR_MD2014	0	0	0	162	0	0	0	0	0	133	0	0	0	99	0	0	0	173	0	0	0	181	102	0	0	91	0	118	124	96	0	165	69	0	0	0	0	0	0	0	0	118
Bacteria|Actinobacteria|NA|Micrococcales|Microbacteriaceae|Frondihabitans|Frondihabitans sp. PAMC 28766	Bacteria	Actinobacteria	NA	Micrococcales	Microbacteriaceae	Frondihabitans	Frondihabitans sp. PAMC 28766	0	0	0	109	0	0	0	0	0	147	0	0	0	105	0	0	0	90	0	0	0	172	115	0	0	79	0	124	72	81	0	132	73	0	0	0	0	0	0	0	0	103
Bacteria|Actinobacteria|NA|Micrococcales|Microbacteriaceae|Leifsonia	Bacteria	Actinobacteria	NA	Micrococcales	Microbacteriaceae	Leifsonia	NA	0	0	0	189	0	0	0	0	0	240	0	0	0	160	0	0	0	214	0	0	0	321	215	0	0	190	0	257	139	111	0	312	155	0	0	0	0	0	0	0	0	181
Bacteria|Actinobacteria|NA|Micrococcales|Microbacteriaceae|Leifsonia|Leifsonia sp. 21MFCrub1.1	Bacteria	Actinobacteria	NA	Micrococcales	Microbacteriaceae	Leifsonia	Leifsonia sp. 21MFCrub1.1	0	0	0	195	0	0	0	0	0	146	0	0	0	111	0	0	0	112	0	0	0	255	171	0	0	125	0	138	101	67	0	204	146	0	0	0	0	0	0	0	0	204
Bacteria|Actinobacteria|NA|Micrococcales|Microbacteriaceae|Leifsonia|Leifsonia xyli	Bacteria	Actinobacteria	NA	Micrococcales	Microbacteriaceae	Leifsonia	Leifsonia xyli	0	0	0	547	0	0	0	0	0	334	0	0	0	363	0	0	0	524	0	0	0	657	402	0	0	391	0	390	256	242	0	600	223	0	0	0	0	0	0	0	0	402
Bacteria|Actinobacteria|NA|Micrococcales|Microbacteriaceae|Microbacterium	Bacteria	Actinobacteria	NA	Micrococcales	Microbacteriaceae	Microbacterium	NA	0	0	0	294	0	0	0	0	0	269	0	0	0	186	0	0	0	325	0	0	0	483	261	0	0	292	0	349	188	191	0	468	203	0	0	0	0	0	0	0	0	356
Bacteria|Actinobacteria|NA|Micrococcales|Microbacteriaceae|Microbacterium|Microbacterium aurum	Bacteria	Actinobacteria	NA	Micrococcales	Microbacteriaceae	Microbacterium	Microbacterium aurum	0	0	0	99	0	0	0	0	0	143	0	0	0	143	0	0	0	140	0	0	0	234	104	0	0	110	0	137	91	87	0	217	99	0	0	0	0	0	0	0	0	145
Bacteria|Actinobacteria|NA|Micrococcales|Microbacteriaceae|Microbacterium|Microbacterium chocolatum	Bacteria	Actinobacteria	NA	Micrococcales	Microbacteriaceae	Microbacterium	Microbacterium chocolatum	0	0	0	100	0	0	0	0	0	74	0	0	0	144	0	0	0	174	0	0	0	239	196	0	0	121	0	177	129	53	0	223	70	0	0	0	0	0	0	0	0	148
Bacteria|Actinobacteria|NA|Micrococcales|Microbacteriaceae|Microbacterium|Microbacterium foliorum	Bacteria	Actinobacteria	NA	Micrococcales	Microbacteriaceae	Microbacterium	Microbacterium foliorum	0	0	0	206	0	0	0	0	0	199	0	0	0	178	0	0	0	230	0	0	0	362	135	0	0	167	0	241	115	107	0	213	163	0	0	0	0	0	0	0	0	174
Bacteria|Actinobacteria|NA|Micrococcales|Microbacteriaceae|Microbacterium|Microbacterium hominis	Bacteria	Actinobacteria	NA	Micrococcales	Microbacteriaceae	Microbacterium	Microbacterium hominis	0	0	0	172	0	0	0	0	0	120	0	0	0	110	0	0	0	122	0	0	0	217	131	0	0	168	0	96	80	76	0	177	71	0	0	0	0	0	0	0	0	135
Bacteria|Actinobacteria|NA|Micrococcales|Microbacteriaceae|Microbacterium|Microbacterium paludicola	Bacteria	Actinobacteria	NA	Micrococcales	Microbacteriaceae	Microbacterium	Microbacterium paludicola	0	0	0	121	0	0	0	0	0	146	0	0	0	179	0	0	0	212	0	0	0	238	137	0	0	165	0	266	229	197	0	280	172	0	0	0	0	0	0	0	0	201
Bacteria|Actinobacteria|NA|Micrococcales|Microbacteriaceae|Microbacterium|Microbacterium paraoxydans	Bacteria	Actinobacteria	NA	Micrococcales	Microbacteriaceae	Microbacterium	Microbacterium paraoxydans	0	0	0	36	0	0	0	0	0	35	0	0	0	38	0	0	0	60	0	0	0	105	58	0	0	38	0	74	30	34	0	88	36	0	0	0	0	0	0	0	0	63
Bacteria|Actinobacteria|NA|Micrococcales|Microbacteriaceae|Microbacterium|Microbacterium pygmaeum	Bacteria	Actinobacteria	NA	Micrococcales	Microbacteriaceae	Microbacterium	Microbacterium pygmaeum	0	0	0	107	0	0	0	0	0	124	0	0	0	117	0	0	0	112	0	0	0	174	118	0	0	120	0	149	78	75	0	221	142	0	0	0	0	0	0	0	0	98
Bacteria|Actinobacteria|NA|Micrococcales|Microbacteriaceae|Microbacterium|Microbacterium sp. 1.5R	Bacteria	Actinobacteria	NA	Micrococcales	Microbacteriaceae	Microbacterium	Microbacterium sp. 1.5R	0	0	0	10	0	0	0	0	0	17	0	0	0	9	0	0	0	16	0	0	0	23	15	0	0	18	0	19	12	14	0	15	12	0	0	0	0	0	0	0	0	7
Bacteria|Actinobacteria|NA|Micrococcales|Microbacteriaceae|Microbacterium|Microbacterium sp. BH-3-3-3	Bacteria	Actinobacteria	NA	Micrococcales	Microbacteriaceae	Microbacterium	Microbacterium sp. BH-3-3-3	0	0	0	133	0	0	0	0	0	130	0	0	0	139	0	0	0	207	0	0	0	197	132	0	0	130	0	251	57	99	0	148	95	0	0	0	0	0	0	0	0	128
Bacteria|Actinobacteria|NA|Micrococcales|Microbacteriaceae|Microbacterium|Microbacterium sp. CGR1	Bacteria	Actinobacteria	NA	Micrococcales	Microbacteriaceae	Microbacterium	Microbacterium sp. CGR1	0	0	0	13	0	0	0	0	0	5	0	0	0	18	0	0	0	13	0	0	0	22	14	0	0	11	0	14	11	10	0	17	2	0	0	0	0	0	0	0	0	16
Bacteria|Actinobacteria|NA|Micrococcales|Microbacteriaceae|Microbacterium|Microbacterium sp. LKL04	Bacteria	Actinobacteria	NA	Micrococcales	Microbacteriaceae	Microbacterium	Microbacterium sp. LKL04	0	0	0	367	0	0	0	0	0	278	0	0	0	173	0	0	0	409	0	0	0	560	305	0	0	289	0	390	298	181	0	452	222	0	0	0	0	0	0	0	0	264
Bacteria|Actinobacteria|NA|Micrococcales|Microbacteriaceae|Microbacterium|Microbacterium sp. No. 7	Bacteria	Actinobacteria	NA	Micrococcales	Microbacteriaceae	Microbacterium	Microbacterium sp. No. 7	0	0	0	115	0	0	0	0	0	81	0	0	0	91	0	0	0	115	0	0	0	172	88	0	0	106	0	108	89	70	0	129	109	0	0	0	0	0	0	0	0	85
Bacteria|Actinobacteria|NA|Micrococcales|Microbacteriaceae|Microbacterium|Microbacterium sp. PAMC 28756	Bacteria	Actinobacteria	NA	Micrococcales	Microbacteriaceae	Microbacterium	Microbacterium sp. PAMC 28756	0	0	0	84	0	0	0	0	0	54	0	0	0	90	0	0	0	92	0	0	0	95	51	0	0	36	0	60	59	65	0	92	69	0	0	0	0	0	0	0	0	79
Bacteria|Actinobacteria|NA|Micrococcales|Microbacteriaceae|Microbacterium|Microbacterium sp. TPU 3598	Bacteria	Actinobacteria	NA	Micrococcales	Microbacteriaceae	Microbacterium	Microbacterium sp. TPU 3598	0	0	0	98	0	0	0	0	0	104	0	0	0	88	0	0	0	105	0	0	0	179	170	0	0	91	0	206	71	50	0	152	66	0	0	0	0	0	0	0	0	104
Bacteria|Actinobacteria|NA|Micrococcales|Microbacteriaceae|Microbacterium|Microbacterium sp. XT11	Bacteria	Actinobacteria	NA	Micrococcales	Microbacteriaceae	Microbacterium	Microbacterium sp. XT11	0	0	0	369	0	0	0	0	0	132	0	0	0	147	0	0	0	199	0	0	0	326	123	0	0	170	0	269	90	87	0	266	202	0	0	0	0	0	0	0	0	212
Bacteria|Actinobacteria|NA|Micrococcales|Microbacteriaceae|Microbacterium|Microbacterium testaceum	Bacteria	Actinobacteria	NA	Micrococcales	Microbacteriaceae	Microbacterium	Microbacterium testaceum	0	0	0	118	0	0	0	0	0	223	0	0	0	211	0	0	0	215	0	0	0	269	191	0	0	118	0	306	147	83	0	213	147	0	0	0	0	0	0	0	0	580
Bacteria|Actinobacteria|NA|Micrococcales|Microbacteriaceae|Microcella|Microcella alkaliphila	Bacteria	Actinobacteria	NA	Micrococcales	Microbacteriaceae	Microcella	Microcella alkaliphila	0	0	0	47	0	0	0	0	0	49	0	0	0	103	0	0	0	95	0	0	0	136	66	0	0	61	0	71	88	56	0	71	42	0	0	0	0	0	0	0	0	56
Bacteria|Actinobacteria|NA|Micrococcales|Microbacteriaceae|Microterricola|Microterricola viridarii	Bacteria	Actinobacteria	NA	Micrococcales	Microbacteriaceae	Microterricola	Microterricola viridarii	0	0	0	324	0	0	0	0	0	281	0	0	0	412	0	0	0	363	0	0	0	641	360	0	0	283	0	388	230	184	0	500	293	0	0	0	0	0	0	0	0	355
Bacteria|Actinobacteria|NA|Micrococcales|Microbacteriaceae|Plantibacter|Plantibacter flavus	Bacteria	Actinobacteria	NA	Micrococcales	Microbacteriaceae	Plantibacter	Plantibacter flavus	0	0	0	222	0	0	0	0	0	182	0	0	0	304	0	0	0	320	0	0	0	350	248	0	0	213	0	259	138	231	0	331	431	0	0	0	0	0	0	0	0	338
Bacteria|Actinobacteria|NA|Micrococcales|Microbacteriaceae|Rathayibacter|Rathayibacter toxicus	Bacteria	Actinobacteria	NA	Micrococcales	Microbacteriaceae	Rathayibacter	Rathayibacter toxicus	0	0	0	123	0	0	0	0	0	95	0	0	0	85	0	0	0	83	0	0	0	213	74	0	0	62	0	119	41	27	0	138	58	0	0	0	0	0	0	0	0	53
Bacteria|Actinobacteria|NA|Micrococcales|Microbacteriaceae|Rathayibacter|Rathayibacter tritici	Bacteria	Actinobacteria	NA	Micrococcales	Microbacteriaceae	Rathayibacter	Rathayibacter tritici	0	0	0	153	0	0	0	0	0	145	0	0	0	166	0	0	0	168	0	0	0	277	142	0	0	156	0	183	119	154	0	206	122	0	0	0	0	0	0	0	0	121
Bacteria|Actinobacteria|NA|Micrococcales|Microbacteriaceae|Rhodoluna	Bacteria	Actinobacteria	NA	Micrococcales	Microbacteriaceae	Rhodoluna	NA	0	0	0	7	0	0	0	0	0	17	0	0	0	19	0	0	0	23	0	0	0	30	6	0	0	16	0	8	5	4	0	10	11	0	0	0	0	0	0	0	0	14
Bacteria|Actinobacteria|NA|Micrococcales|Microbacteriaceae|Rhodoluna|Candidatus Rhodoluna planktonica	Bacteria	Actinobacteria	NA	Micrococcales	Microbacteriaceae	Rhodoluna	Candidatus Rhodoluna planktonica	0	0	0	133	0	0	0	0	0	178	0	0	0	406	0	0	0	282	0	0	0	425	245	0	0	215	0	239	200	184	0	255	200	0	0	0	0	0	0	0	0	448
Bacteria|Actinobacteria|NA|Micrococcales|Microbacteriaceae|Rhodoluna|Rhodoluna lacicola	Bacteria	Actinobacteria	NA	Micrococcales	Microbacteriaceae	Rhodoluna	Rhodoluna lacicola	0	0	0	54	0	0	0	0	0	86	0	0	0	225	0	0	0	137	0	0	0	232	126	0	0	190	0	138	87	106	0	256	163	0	0	0	0	0	0	0	0	256
Bacteria|Actinobacteria|NA|Micrococcales|Micrococcaceae	Bacteria	Actinobacteria	NA	Micrococcales	Micrococcaceae	NA	NA	0	0	0	636	0	0	0	0	0	518	0	0	0	758	0	0	0	702	0	0	0	1214	681	0	0	540	0	773	581	652	0	1024	621	0	0	0	0	0	0	0	0	833
Bacteria|Actinobacteria|NA|Micrococcales|Micrococcaceae|Arthrobacter	Bacteria	Actinobacteria	NA	Micrococcales	Micrococcaceae	Arthrobacter	NA	0	0	0	1018	0	0	0	0	0	778	0	0	0	866	0	0	0	1284	0	0	0	1364	777	0	0	753	0	1013	610	583	0	1075	702	0	0	0	0	0	0	0	0	814
Bacteria|Actinobacteria|NA|Micrococcales|Micrococcaceae|Arthrobacter|Arthrobacter alpinus	Bacteria	Actinobacteria	NA	Micrococcales	Micrococcaceae	Arthrobacter	Arthrobacter alpinus	0	0	0	454	0	0	0	0	0	531	0	0	0	455	0	0	0	578	0	0	0	892	449	0	0	433	0	535	450	386	0	850	377	0	0	0	0	0	0	0	0	443
Bacteria|Actinobacteria|NA|Micrococcales|Micrococcaceae|Arthrobacter|Arthrobacter crystallopoietes	Bacteria	Actinobacteria	NA	Micrococcales	Micrococcaceae	Arthrobacter	Arthrobacter crystallopoietes	0	0	0	247	0	0	0	0	0	373	0	0	0	315	0	0	0	437	0	0	0	591	374	0	0	290	0	396	379	276	0	446	327	0	0	0	0	0	0	0	0	473
Bacteria|Actinobacteria|NA|Micrococcales|Micrococcaceae|Arthrobacter|Arthrobacter sp. A3	Bacteria	Actinobacteria	NA	Micrococcales	Micrococcaceae	Arthrobacter	Arthrobacter sp. A3	0	0	0	224	0	0	0	0	0	262	0	0	0	275	0	0	0	291	0	0	0	528	305	0	0	232	0	268	214	209	0	367	217	0	0	0	0	0	0	0	0	329
Bacteria|Actinobacteria|NA|Micrococcales|Micrococcaceae|Arthrobacter|Arthrobacter sp. ATCC 21022	Bacteria	Actinobacteria	NA	Micrococcales	Micrococcaceae	Arthrobacter	Arthrobacter sp. ATCC 21022	0	0	0	90	0	0	0	0	0	47	0	0	0	26	0	0	0	57	0	0	0	47	47	0	0	59	0	15	16	28	0	65	20	0	0	0	0	0	0	0	0	64
Bacteria|Actinobacteria|NA|Micrococcales|Micrococcaceae|Arthrobacter|Arthrobacter sp. ERGS1:01	Bacteria	Actinobacteria	NA	Micrococcales	Micrococcaceae	Arthrobacter	Arthrobacter sp. ERGS1:01	0	0	0	157	0	0	0	0	0	306	0	0	0	300	0	0	0	260	0	0	0	363	253	0	0	265	0	229	132	162	0	378	168	0	0	0	0	0	0	0	0	228
Bacteria|Actinobacteria|NA|Micrococcales|Micrococcaceae|Arthrobacter|Arthrobacter sp. FB24	Bacteria	Actinobacteria	NA	Micrococcales	Micrococcaceae	Arthrobacter	Arthrobacter sp. FB24	0	0	0	144	0	0	0	0	0	206	0	0	0	274	0	0	0	282	0	0	0	478	223	0	0	237	0	249	161	161	0	388	203	0	0	0	0	0	0	0	0	184
Bacteria|Actinobacteria|NA|Micrococcales|Micrococcaceae|Arthrobacter|Arthrobacter sp. IHBB 11108	Bacteria	Actinobacteria	NA	Micrococcales	Micrococcaceae	Arthrobacter	Arthrobacter sp. IHBB 11108	0	0	0	442	0	0	0	0	0	385	0	0	0	459	0	0	0	550	0	0	0	787	401	0	0	404	0	493	303	366	0	597	431	0	0	0	0	0	0	0	0	414
Bacteria|Actinobacteria|NA|Micrococcales|Micrococcaceae|Arthrobacter|Arthrobacter sp. LS16	Bacteria	Actinobacteria	NA	Micrococcales	Micrococcaceae	Arthrobacter	Arthrobacter sp. LS16	0	0	0	30	0	0	0	0	0	54	0	0	0	73	0	0	0	51	0	0	0	87	56	0	0	70	0	57	52	59	0	93	39	0	0	0	0	0	0	0	0	81
Bacteria|Actinobacteria|NA|Micrococcales|Micrococcaceae|Arthrobacter|Arthrobacter sp. PAMC 25486	Bacteria	Actinobacteria	NA	Micrococcales	Micrococcaceae	Arthrobacter	Arthrobacter sp. PAMC 25486	0	0	0	158	0	0	0	0	0	170	0	0	0	222	0	0	0	208	0	0	0	389	291	0	0	158	0	226	190	156	0	259	149	0	0	0	0	0	0	0	0	256
Bacteria|Actinobacteria|NA|Micrococcales|Micrococcaceae|Arthrobacter|Arthrobacter sp. QXT-31	Bacteria	Actinobacteria	NA	Micrococcales	Micrococcaceae	Arthrobacter	Arthrobacter sp. QXT-31	0	0	0	292	0	0	0	0	0	302	0	0	0	339	0	0	0	355	0	0	0	446	339	0	0	214	0	338	196	186	0	325	261	0	0	0	0	0	0	0	0	300
Bacteria|Actinobacteria|NA|Micrococcales|Micrococcaceae|Arthrobacter|Arthrobacter sp. Rue61a	Bacteria	Actinobacteria	NA	Micrococcales	Micrococcaceae	Arthrobacter	Arthrobacter sp. Rue61a	0	0	0	24	0	0	0	0	0	19	0	0	0	28	0	0	0	34	0	0	0	81	32	0	0	44	0	34	20	28	0	42	34	0	0	0	0	0	0	0	0	24
Bacteria|Actinobacteria|NA|Micrococcales|Micrococcaceae|Arthrobacter|Arthrobacter sp. U41	Bacteria	Actinobacteria	NA	Micrococcales	Micrococcaceae	Arthrobacter	Arthrobacter sp. U41	0	0	0	199	0	0	0	0	0	207	0	0	0	188	0	0	0	247	0	0	0	327	204	0	0	196	0	183	244	211	0	276	177	0	0	0	0	0	0	0	0	196
Bacteria|Actinobacteria|NA|Micrococcales|Micrococcaceae|Arthrobacter|Arthrobacter sp. YC-RL1	Bacteria	Actinobacteria	NA	Micrococcales	Micrococcaceae	Arthrobacter	Arthrobacter sp. YC-RL1	0	0	0	46	0	0	0	0	0	58	0	0	0	33	0	0	0	80	0	0	0	122	49	0	0	53	0	75	27	48	0	85	37	0	0	0	0	0	0	0	0	37
[truncated: 4,164 more rows]
[truncated: 18 more columns]

## Sheet: Microbiome_CSS_counts
id	Domain	Phylum	Class	Order	Family	Genus	Species	83_ATGTCA_L002	281_GTGAAA_L001	37_CTTGTA_L001	102p2_TGACCA_L004	220p2_CTTGTA_L008	216p2_GGCTAC_L007	102_GTGGCC_L004	287_CGTACG_L002	228_CCGTCC_L008	376p2_GCCAAT_L004	11p2_GATCAG_L001	84_CCGTCC_L003	164_TTAGGC_L006	285p2_GTGAAA_L002	298p2_TTAGGC_L003	62_AGTTCC_L002	93p2_TTAGGC_L004	228p2_AGTTCC_L008	227p2_AGTCAA_L008	164p2_GAGTGG_L006	130p2_ATTCCT_L005	158p2_CGTACG_L006	281p2_CCGTCC_L001	11_GGCTAC_L001	93_GTGAAA_L003	37p2_TAGCTT_L001	62p2_CTTGTA_L002	289p2_CGATGT_L003	156p2_GTTTCG_L006	103p2_ACTGAT_L004	208_CAGATC_L007	92p2_ATCACG_L003	51p2_GGCTAC_L002	285_GTGGCC_L001	155p2_GTGGCC_L005	261_GTCCGC_L001	289_GAGTGG_L003	156_ACAGTG_L005	130_ATCACG_L005	216_ACTTGA_L007	220_TGACCA_L007	349p2_CGATGT_L004
[truncated: 5,383 more rows]
[truncated: 18 more columns]
