# Supplementary material for: Investigating Effects of Tulathromycin Metaphylaxis on the Fecal Resistome and Microbiome of Commercial Feedlot Cattle Early in the Feeding Period
Source: Front Microbiol. 2018 Jul 30;9:1715. doi: 10.3389/fmicb.2018.01715 (PMC6077226; doi:10.3389/fmicb.2018.01715)
Supplement: Supplementary Data Sheet 3 — AMR counts normalized using 16S counts. [file Data_Sheet_3.XLSX]

## Sheet: AMR_16S_normalized_counts
header	class	mechanism	group	seq_length	X102_GTGGCC_L004	X102p2_TGACCA_L004	X103_ATTCCT_L004	X103p2_ACTGAT_L004	X11_GGCTAC_L001	X11p2_GATCAG_L001	X130_ATCACG_L005	X130p2_ATTCCT_L005	X155_CGATGT_L005	X155p2_GTGGCC_L005	X156_ACAGTG_L005	X156p2_GTTTCG_L006	X158_GCCAAT_L006	X158p2_CGTACG_L006	X164p2_GAGTGG_L006	X164_TTAGGC_L006	X208_CAGATC_L007	X208p2_TAGCTT_L007	X216_ACTTGA_L007	X216p2_GGCTAC_L007	X220p2_CTTGTA_L008	X220_TGACCA_L007	X227_ATGTCA_L008	X227p2_AGTCAA_L008	X228_CCGTCC_L008	X228p2_AGTTCC_L008	X261_GTCCGC_L001	X261p2_ATGTCA_L001	X281_GTGAAA_L001	X281p2_CCGTCC_L001	X285_GTGGCC_L001	X285p2_GTGAAA_L002	X286_GTTTCG_L002	X286p2_GTCCGC_L002	X287_CGTACG_L002	X287p2_ATCACG_L002	X289_GAGTGG_L003	X289p2_CGATGT_L003	X298_ACTGAT_L003	X298p2_TTAGGC_L003	X349p2_CGATGT_L004	X349_TGACCA_L003	X372_CAGATC_L004	X372p2_ACAGTG_L004	X376_ACTTGA_L004
222|JQ394987.1|JQ394987|Multi-drug_resistance|Multi-drug_efflux_pumps|MDFA	Multi-drug resistance	Multi-drug efflux pumps	MDFA	1233	0.000496778	0	0.00236368	0	0	0	0	0	0.000595518	0	0.000507668	0	0.000187974	0	0	0.000224916	0	0	0.000136443	0	0	0	0.000327603	0.00032818	0	0.000107839	0.000167905	0	0.000401863	0	0	0	0	9.44011e-05	0	0	0.000149637	9.58421e-05	9.38562e-05	0	0	0	0	0	0
424|D85892.1|D85892|MLS|Macrolide_phosphotransferases|MPHB	MLS	Macrolide phosphotransferases	MPHB	909	0	0	0	0	0	0	0	0	0	0	0	0	0	0	0	0	0	0.000569285	0	0	0	0	0	0.000455047	0	0.000508791	0	0.000400806	0	0.000277988	0	0.000478366	0	0	0	0.00115812	0	0.000627076	0	0	0	0	0	0	0
43|L20800.1|CLOTETP|Tetracyclines|Tetracycline_resistance_major_facilitator_superfamily_MFS_efflux_pumps|TETB	Tetracyclines	Tetracycline resistance major facilitator superfamily MFS efflux pumps	TETB	1959	0.000884226	0.000157728	0.000588542	0.000226344	0.000535248	0	0.000398739	0	0.000532781	0	0.000389243	0	0.000516268	0.0001155	0.000332537	0.000615798	0	0.000515879	0.000492999	0.00013371	0.000306824	0.00027949	0.000441256	0.000608196	0.000416254	0.000711206	0.000362331	0.000342201	0.000149887	0.000254755	6.62518e-05	0.00031226	0.000284921	0	0.000474046	0.00138763	0.000327753	0.00209712	9.01646e-05	0.000164708	0.0001755	0.000227581	0.000664058	0.000421578	0.000411464
518|AJ007350.1|AJ007350|betalactams|Class_A_betalactamases|ACI	betalactams	Class A betalactamases	ACI	855	0	0	0	0.000309344	0.000137439	0	0	0	0	0	0	0	0	0.000318645	0.000729497	8.91969e-05	0	0	0	0	0	0	0	0	0	0	0	0	0	0	0	0.000185329	0	0	0	0.000548167	0	0	0	0	0.000118656	0	0	0	0
605|V01547.1|V01547|Aminoglycosides|Aminoglycoside_O-phosphotransferases|APH3-PRIME	Aminoglycosides	Aminoglycoside O-phosphotransferases	APH3-PRIME	795	0	0.000219247	0.000167854	0.000127205	0	0.000964166	0.000158476	0.000565714	0	0.00018757	0	0.00103687	0	0.00088868	0.00224905	0	0	0.000459471	0	0.000557582	0.000458219	0	0	0.000989699	0	0.000465399	0	0.00022914	0	0.000500614	0	0.000292022	0	0.000311919	0.00165061	0.00095233	0	0.00141651	0.000229841	0.00119169	0.00124775	0	0	0.000541999	0
740|JX560992.1|JX560992|Aminoglycosides|Aminoglycoside_O-nucleotidyltransferases|ANT9	Aminoglycosides	Aminoglycoside O-nucleotidyltransferases	ANT9	729	0	0	0	0	0	0	0	0	0.0225692	0	0	0	0	0	0	0	0	0	0	0	0	0	0	0	0	0	0	0.0112598	0	0	0	0.0260076	0	0	0	0.0272693	0	0.0293693	0	0	0	0	0	0	0
926|AF337947.1|AF337947|Aminoglycosides|Aminoglycoside_O-phosphotransferases|APH6-PRIME	Aminoglycosides	Aminoglycoside O-phosphotransferases	APH6-PRIME	537	0	0	0	0.000434586	0	0	0	0.000186944	0.000214871	0.000128163	0	0.000237232	0	0.000146183	0	0	0	0.0003061	0	0	0	0	0	0.000117216	0	0.00017225	0	0.000373152	0	0.000388212	0	0.000102934	0	0	0	0.000375966	0	0	0	0.000178981	0.000136443	0	0	0.000869267	0
AGly|AY712687.1|gene1|Aminoglycosides|Aminoglycoside_O-nucleotidyltransferases|ANT6	Aminoglycosides	Aminoglycoside O-nucleotidyltransferases	ANT6	831	0	0	0	0	0	0	0	0.000130469	0	0	0	0	0	0.000105578	0	0	0	0	0	0	0	0	0	0	0	0	0	0	0	0	0	0	0	0	0.000226743	0.000268984	0	0.000192397	0	0.000231318	0	0	0	0	0
AGly|Ant6-Ia|AF330699|22-930|909|Aminoglycosides|Aminoglycoside_O-nucleotidyltransferases|ANT6	Aminoglycosides	Aminoglycoside O-nucleotidyltransferases	ANT6	909	0	0	0	0	0	0	0	0	0	0	0	0	0	0.000177797	0	0	0	0	0	0	0	0	0	0.000158277	0	0	0	0	0	0	0	0	0	0	0.000170271	0.00023797	0	0	0	0	0	0	0	0	0
AGly|Ant6-Ib|FN594949|27482-28339|858|Aminoglycosides|Aminoglycoside_O-nucleotidyltransferases|ANT6	Aminoglycosides	Aminoglycoside O-nucleotidyltransferases	ANT6	858	0.000360788	0.000212382	0.000261289	0.00205811	0.00105352	0.0015366	0.000359758	0.000776903	0.00073354	0.000708559	0	0.00159832	0.00073672	0.00301385	0.00798026	0.000711081	0	0.00263245	0.000188814	0.00089238	0.00403345	0.000726767	0.000847416	0.00145153	0.00038016	0.000896143	0.00062046	0.000416137	0.000459863	0.00212048	0.00131886	0.00508518	0.000233028	0.00115606	0.000298039	0.00390779	0.000722527	0.0022037	0.000731177	0.00362463	0.00110358	0.000871613	0	0.000488252	0.000882332
AGly|Aph2-Ib|AF207840|272-1171|900|Aminoglycosides|Aminoglycoside_O-phosphotransferases|APH2-DPRIME	Aminoglycosides	Aminoglycoside O-phosphotransferases	APH2-DPRIME	900	0	0	0	0	0	0	0	0	0	0	0	0.000124896	0	0	0	0	0	0.000108231	8.30783e-05	0	0	0	0	0	0	0.000134893	0	9.31072e-05	0	8.42303e-05	0	0	0	0	0	0.000160233	0	0	0	0	0	0	0	0	0
AGly|Sat4A|X92945|38870-39412|543|Aminoglycosides|Aminoglycoside_N-acetyltransferases|SAT	Aminoglycosides	Aminoglycoside N-acetyltransferases	SAT	543	0	0	0	0	0	0.000141162	0	0.000281015	0	0	0	6.90031e-05	0	0.000306143	0.000816822	0	0	0.000269083	0	0.000185534	0	0	0	0.000389162	0	0.00019164	0	0	0	0.000197778	0	8.82238e-05	0	0	0.000359397	0.000305417	0	0.000281639	0	0.000404578	0.000435945	0	0	0	0
AGly|U01945.1|gene1|Aminoglycosides|Aminoglycoside_N-acetyltransferases|SAT	Aminoglycosides	Aminoglycoside N-acetyltransferases	SAT	543	0	0	0	0	0	0	0	0.000162693	0	0	0	0	0	0.000323151	0.000663668	0	0	0	0	0	0.000268349	0	0	0.000256681	0	8.51732e-05	0	8.05154e-05	0	0.000139608	0	6.1078e-05	0	0	0.000235467	0.00026558	0	0.00021763	0	0.000290791	0.000363288	0	0	0	0
AGly|aph2-dprime-Ib_1_AF337947|Aminoglycosides|Aminoglycoside_O-phosphotransferases|APH2-DPRIME	Aminoglycosides	Aminoglycoside O-phosphotransferases	APH2-DPRIME	900	0	0	0	0	0	0	0	0	0	0	0	0	0	0	0	0	0	0	0	0	0	0	0	0	0	0	0	0	0	0	0	0	0	0	0	8.01167e-05	0	0	0	0	0	0	0	0	0
Bac|AP009048.1|gene3103|Bacitracin|Undecaprenyl_pyrophosphate_phosphatase|BACA	Bacitracin	Undecaprenyl pyrophosphate phosphatase	BACA	822	0.000176276	0	0.000792221	0	0	0	0	0	0.000325408	0	0.000332292	0	0	0	0	0	0	0	0	0	0	0	0.00020639	7.65753e-05	0	0	0	0	0.000301397	0	0	0	0	0	0	0	0	0	0	0	0	0	0	0	0
Bac|NC_002695.1.916234|Bacitracin|Undecaprenyl_pyrophosphate_phosphatase|BACA	Bacitracin	Undecaprenyl pyrophosphate phosphatase	BACA	822	0.000192301	0	0.000896119	0	0	0	0	0	0.000293505	0	0.000373828	0	0	0	0	0.00013495	0	0	0	0	0	0	0.00020639	0.000175029	0	0	0	0	0.000256746	0	0	0	0	0	0	0	9.87604e-05	0	0	0	0	0	0	0	0
Bla|AF118110.1|gene1|betalactams|Class_A_betalactamases|CFX	betalactams	Class A betalactamases	CFX	966	0.0010909	0.000557711	0.000574665	0.0012482	0.000743912	0.00182503	0.00111512	0.00128448	0.000722112	0.000765896	0.000836491	0.00114035	0.00117057	0.00119026	0.00106177	0.000674643	0	0.00174573	0.00113523	0.00127235	0.00109361	0.000724234	0.000978476	0.00149869	0.00060296	0.00143032	0.000847049	0.000467673	0.000778904	0.000895928	0.000545818	0.00122453	0.00102625	0.000838215	0.000480671	0.00187354	0	0.00147519	0.000680956	0.00127212	0.00210626	0.00047641	0	0.00350649	0.000817515
Bla|AMPH_Ecoli|AP012030|395554-396711|1158|betalactams|Penicillin_binding_protein|AMPH	betalactams	Penicillin binding protein	AMPH	1158	0.000511889	0	0.00271958	0	0	0.000291248	0	0	0.000715614	0	0.000766595	0	0.000230474	0	0	0.000395147	0	0	0.000129137	0	0	0	0.000460444	0.0003572	0	0.000129801	0.000263913	6.29244e-05	0.000570521	0	0	0	0.000143882	0.000104885	0	0	0.00032503	0.000126061	0	0	0	0	0	0	0
Bla|AmpC1_Ecoli|FN649414|2765051-2766355|1302|betalactams|Penicillin_binding_protein|PBP4B	betalactams	Penicillin binding protein	PBP4B	1305	0.00058545	0	0.00249504	0	0	0	0	0	0.000699309	0	0.000776175	0.000109104	0.000258332	0	0	0.000313448	0	0	0	0	0	0	0.000402387	0.000272175	0	0.00010632	0	0	0.000618756	0	0	0	0.000165977	0.00017063	0	0	0.000203589	0	0.000121349	0	0	0	0	0.000201779	0
Bla|AmpC2|Ecoli|CP002970|332756-333889|1134|betalactams|Class_C_betalactamases|BLAEC	betalactams	Class C betalactamases	BLAEC	1134	0.000784084	0	0.00331844	0	0	0	0	0	0.00105451	0	0.00100361	9.25153e-05	0.000253932	0	0	0.000348486	0	0	0.000159343	0.000248753	0	0	0.000555678	0.000420267	0	0.000137646	0.000226031	0	0.000679694	0	0	0	0.000168966	0.000116031	0	0	0.000260321	0	0.000187987	0	0	0	0	0.00026387	5.76332e-05
Bla|PBP|Ecoli|CP002291|664439-666340|1902|betalactams|Penicillin_binding_protein|PBP2	betalactams	Penicillin binding protein	PBP2	1902	0.00046402	0	0.00246962	0	0	0	0	0	0.000741774	0	0.000735995	0	0.000291719	0	0	0.000353577	0	0	0.000104831	0.000153607	0	0	0.000416253	0.000394765	0	0	0.000165862	0	0.000574095	0	0	0	0	0.000106429	0	0	0.000128046	0.000105988	0.000102474	0	0	0	0	0.000207666	0
Bla|cfxA2_1_AF504914|betalactams|Class_A_betalactamases|CFX	betalactams	Class A betalactamases	CFX	966	0.000579541	0.000434686	0.000292858	0	0	0	0.000626031	0.000665103	0.000548371	0.000427477	0.000565515	0.000636115	0.000625272	0.000693126	0.000616976	0.000480863	0.000336378	0.00103357	0.00070307	0	0.000584514	0	0.000719222	0.000684183	0	0.000670276	0.000459243	0.000297953	0.000579429	0.000601645	0.000327491	0.000698097	0	0.000481973	0	0.00101514	0	0.0009067	0.000353088	0.000717789	0	0	0	0.00242852	0
Bla|cfxA2|AF504910|1-966|966|betalactams|Class_A_betalactamases|CFX	betalactams	Class A betalactamases	CFX	966	0.000722721	0.000582316	0.000270756	0.000966348	0.000603551	0.00158698	0.000808623	0.000852163	0.000521224	0.000457163	0.000647986	0.000690417	0.000836119	0.000975156	0	0	0	0.00121004	0.000877225	0.00108463	0	0	0.000777763	0.0010286	0	0.000987461	0	0.000328125	0	0.000699739	0.000377874	0.000862131	0	0.000639139	0	0.00105993	0	0	0.000365699	0.00105181	0.00154031	0	0	0.00260199	0.000654012
Bla|cfxA3_1_AF472622|betalactams|Class_A_betalactamases|CFX	betalactams	Class A betalactamases	CFX	966	0.00098181	0.000582316	0.000408896	0.00115962	0.000804735	0.00160285	0.00103034	0.00132605	0.000722112	0.000664964	0.000954307	0.00111708	0.00119965	0.00121417	0.00107612	0.000624404	0.000822256	0.00156296	0.00110943	0.00149136	0.000867343	0	0.000861393	0.00163366	0	0.00119094	0.000602119	0.000448815	0.000740909	0.000961324	0.000566811	0.00119401	0	0.000728199	0.000536401	0.00191086	0	0.00141042	0	0.00128633	0.00211793	0	0	0.00267633	0.000738582
Bla|cfxA4|AY769933|1-966|966|betalactams|Class_A_betalactamases|CFX	betalactams	Class A betalactamases	CFX	966	0.000988628	0.000508501	0.000425473	0.00119183	0	0.00215829	0.0012651	0.00121797	0.000722112	0.000712462	0	0.00101623	0.00102515	0.0010851	0.00113351	0.000818184	0	0.00154406	0.00123843	0	0	0	0.000995202	0.00144749	0.000470308	0.00113708	0.000693968	0.000535561	0.000940385	0.000837071	0.000445052	0.00120546	0.000948637	0.000806782	0.000431908	0.0017765	0	0.00123052	0.000561158	0.00137162	0	0	0	0.00303565	0.000603269
Bla|cfxA5|AY769934|28-993|966|betalactams|Class_A_betalactamases|CFX	betalactams	Class A betalactamases	CFX	966	0.00105681	0.000672534	0.000386794	0.00110325	0.00078602	0.00190438	0.00108251	0.0011182	0.000705824	0.00073621	0.00097787	0.00100072	0.00117057	0.00114246	0.00117656	0.000832538	0.000859632	0.00179615	0.00108363	0.00166865	0	0	0.00119592	0.00153592	0.000361776	0.00127472	0.000642941	0.000478988	0.000712413	0.00085669	0.000508031	0.00102998	0.000896893	0.00077011	0.000424941	0.00179143	0	0.00142482	0.000453971	0.00138583	0.00200708	0	0	0.00301087	0.000766772
Bla|cfxA6|GQ342996|798-1793|966|betalactams|Class_A_betalactamases|CFX	betalactams	Class A betalactamases	CFX	996	0.0032138	0	0.00153273	0.00502205	0.00366652	0	0.00484474	0.00332211	0.00301735	0.00329953	0.00435357	0.00420582	0	0.00502564	0	0	0	0.00391197	0.00532377	0.00675679	0.00391349	0	0	0.00517769	0	0.00464929	0	0.00154	0.00265326	0.0036597	0	0.00472839	0.0045334	0.00317057	0	0.00680509	0	0.00447372	0.00226875	0.00545217	0.0101519	0	0	0	0
Bla|cfxA|U38243|150-1115|966|betalactams|Class_A_betalactamases|CFX	betalactams	Class A betalactamases	CFX	966	0.00076363	0.000549509	0.000491781	0.000998559	0.000720519	0.00165046	0.00096513	0.00105585	0.000700394	0.00061153	0	0.0009309	0.000908825	0.00107554	0.00111917	0.000624404	0.000672755	0.00149994	0.000903026	0.00132449	0	0.000551048	0.00100357	0.00125666	0	0.00135851	0.000714378	0.000445044	0.000721911	0.000817452	0.000424059	0.00102235	0.000965885	0.000791065	0.000543368	0.00148539	0.000290314	0.00136725	0.000453971	0.000987848	0.00157532	0	0	0.00288697	0.000648374
CARD|phgb|AF024666|2207-2969|ARO:3000596|ErmX|MLS|23S_rRNA_methyltransferases|ERMX	MLS	23S rRNA methyltransferases	ERMX	763	0	0	0	0	0	0	0	0.000326297	0	0	0	0	0	0	0	0	0	0	0	0.0010431	0	0	0	7.07113e-05	0	0	0	0	0	0	0	8.69341e-05	0	0.000265306	0	0	0	0	0	0.000386898	0	0	0	0.000705913	0
CARD|phgb|AF118110|71-1037|ARO:3003002|CfxA2|betalactams|Class_A_betalactamases|CFX	betalactams	Class A betalactamases	CFX	967	0.00128048	0.000565327	0.000645829	0.00132735	0.000822598	0.00225118	0.00108791	0.0016818	0.000764756	0.00091338	0.00105924	0.00116242	0.0013582	0.00141347	0.00123268	0.000666776	0.000759178	0.00199575	0.00125648	0.00152107	0.000998296	0.000676301	0.00118632	0.00160873	0.000469822	0.00159026	0.000774809	0.000493563	0.00102481	0.00100606	0.000608168	0.00128043	0.000982116	0.00109902	0.00058456	0.00208038	0.000457917	0.00172526	0.000661356	0.0013915	0.00207494	0.000535407	0.000360344	0.00288398	0.000889888
CARD|phgb|AP009048|2165012-2166416|ARO:3000829|baeS|Multi-drug_resistance|MDR_regulator|BAES	Multi-drug resistance	MDR regulator	BAES	1405	0.000473464	0	0.00221488	0	0	0	0	0	0.000485285	0	0.000737132	0	0.000249943	0	0	0.000226989	0	0	0	0	0	0	0.000390998	0.000249603	0	8.22937e-05	0	0	0.000568186	0	0	0	9.48698e-05	0.000108058	0	0	0.000157582	0	0.000151727	0	0	0	0	0	0
CARD|phgb|AP009048|2810082-2811255|ARO:3000027|emrA|Multi-drug_resistance|Multi-drug_efflux_pumps|EMRA	Multi-drug resistance	Multi-drug efflux pumps	EMRA	1174	0.000482472	0	0.00281892	0	0	0	0	0	0.000880092	0	0.000862784	0	0.000311088	0	0	0.000336612	0	0	0.000106148	0.000102976	0	0	0.000529864	0.000451904	0	0	0	0	0.000773775	0	0	0	0.000134825	0.000189669	0	0	0.000295455	0.000112501	0	8.77154e-05	0	0.000208252	0	0	0
CARD|phgb|AP009048|3980025-3981183|ARO:3000795|mdtE|Multi-drug_resistance|Multi-drug_efflux_pumps|MDTE	Multi-drug resistance	Multi-drug efflux pumps	MDTE	1159	0.000738758	0	0.0032745	0	0	0	0	0	0.0011992	0	0.000981966	0.000109917	0.000290874	7.96834e-05	0	0.000400788	0	0	0.000118274	0	0	0	0.000641277	0.000449994	0	0.000134677	0.000195637	0	0.000950047	0	0	0	0.000158133	0.000192124	0	0	0.000273808	0	0.000136635	0	8.267e-05	0.000260582	0.00018039	0.000371777	0
CARD|phgb|AP009048|4153663-4154296|ARO:3000518|CRP|Multi-drug_resistance|MDR_regulator|CRP	Multi-drug resistance	MDR regulator	CRP	634	0.000799914	0	0.00335083	0	0	0	0	0	0.00122434	0	0.000807799	0	0.000288026	5.82669e-05	0	0.000470222	0	0	0.000196558	0.000206575	0	0	0.000649864	0.000482228	0	0.000209726	0.000139946	7.47054e-05	0.000781541	0	0	0	0	0.000111751	0	0	0.000209529	0.000120607	0	0	0	0	0	0	0
CARD|phgb|AP009048|4303042-4304509|ARO:3003550|mdtP|Multi-drug_resistance|Multi-drug_efflux_pumps|MDTP	Multi-drug resistance	Multi-drug efflux pumps	MDTP	1467	0.000588143	0	0.00309277	0	0	0	0	0	0.000958153	0	0.000830106	0.000117489	0.000349494	0	0	0.000349724	0	0	0.000101937	0	0	0.000207347	0.000523161	0.000340193	0	0.000126105	0.000235204	5.21539e-05	0.000813131	0	0	0	0.000164684	0.000124189	0	0	0.000276691	0	0.000232504	0	7.29972e-05	0.000166658	0	0.000252927	0
CARD|phgb|AP009048|4304505-4306557|ARO:3003549|mdtO|Multi-drug_resistance|Multi-drug_efflux_pumps|MDTO	Multi-drug resistance	Multi-drug efflux pumps	MDTO	2052	0.000735022	0	0.00302785	0	0	0	0	0	0.000925255	0	0.000726564	0	0.000345694	0	0	0.000415577	0	0	0.000109314	0	0	0	0.000570863	0.000306749	0	0.000166222	0.000312279	4.9714e-05	0.000791486	0	0	0	0	0.000120846	0	0	0.000276933	0	0.000163252	0	0	0.000210258	0	0	0
CARD|phgb|AP009048|4306556-4307588|ARO:3003548|mdtN|Multi-drug_resistance|Multi-drug_efflux_pumps|MDTN	Multi-drug resistance	Multi-drug efflux pumps	MDTN	1032	0.000548859	0	0.00281887	0	0	0	0	0	0.00106218	0	0.000827107	0	0.000197363	7.6066e-05	0	0.000423238	0	0	0.000126791	0	0	0.00022106	0.000493176	0.000392098	0	0.000156852	0.000152844	0	0.000933592	0	0	0	0	0.000107884	0	0	0.000250294	0	0.00015345	0	0	0.000292649	0	0.000150774	0
CARD|phgb|AP009048|4337959-4338628|ARO:3003582|PmrA|Cationic_antimicrobial_peptides|Polymyxin_B_resistance_regulator|pmrA	Cationic antimicrobial peptides	Polymyxin B resistance regulator	pmrA	670	0.000815916	0	0.00351336	0	0	0	0	0	0.00129163	0	0.000798368	0.000134216	0.000283033	0	0	0.000475999	0.000107775	0	0	0	0	0	0.000566715	0.000583817	0	0.000163943	0	0	0.000958673	0	0	0	0.000174076	0.000241706	0	0	0.000363497	0	0.000163633	0	8.41216e-05	0.000236116	0	0.000232237	6.50309e-05
CARD|phgb|AP009048|4338624-4340268|ARO:3003576|PmrC|Cationic_antimicrobial_peptides|Lipid_A_modification|PMRC	Cationic antimicrobial peptides	Lipid A modification	PMRC	1645	0.000696667	0	0.00333569	0	0	0	0	0	0.00116374	0	0.00118307	0.000168552	0.000397068	0	0	0.000509968	0	0	0	0.000165357	0	0	0.000726837	0.000483771	0	0.000119488	0.000143831	0	0.000931533	0	0	0	0	0.00012921	0	0	0.000300587	0.00010987	0.000203643	0	0	0	0	0.00037108	0
CARD|phgb|AY928180|0-495|ARO:3002837|lnuC|MLS|Lincosamide_nucleotidyltransferases|LNUC	MLS	Lincosamide nucleotidyltransferases	LNUC	495	0.0169514	0.00824289	0.012142	0.0202571	0.0283412	0.0316206	0.0243705	0.0206619	0.0276121	0.00483157	0.0334302	0.0334569	0.0423249	0.0325101	0.0293729	0.025225	0.0180158	0.0343634	0.0329418	0.0285953	0.0160064	0.0227673	0.0370315	0.0150141	0.0304291	0.023288	0.0211309	0.0191955	0.0160161	0.021517	0.0207545	0.0246563	0.0240835	0.0203042	0.0115555	0.0459287	0.0365426	0.0311337	0.019552	0.030082	0.0307085	0.0216451	0.0166131	0.0400664	0.020256
CARD|phgb|CP000034|2662758-2663289|ARO:3000516|emrR|Multi-drug_resistance|MDR_regulator|EMRR	Multi-drug resistance	MDR regulator	EMRR	532	0.000482831	0	0.00332105	0	4.24776e-05	0.000345795	0	0	0.000926715	0	0.000770142	0	0.000382855	8.6798e-05	0	0.000299736	0	6.86616e-05	0.000175683	0.000170433	0	0	0.000683349	0.000295794	0	0.000108668	0.000277963	8.21802e-05	0.000413949	0	0	0	0.000109615	0.000114152	0	0	0.000166468	0	0	0	0.000105943	0.000270331	0.000196496	0.000247482	0
CARD|phgb|D78168|1591-3130|ARO:3000254|emrY|Multi-drug_resistance|Multi-drug_efflux_pumps|EMRY	Multi-drug resistance	Multi-drug efflux pumps	EMRY	1540	0.000479004	0	0.00262382	0	0	0	0	0	0.000602813	0	0.000702074	8.27231e-05	0.000319246	0	0	0.000360158	0	0	9.30585e-05	0	0	0	0.00048787	0.000286113	0	6.38177e-05	0.000128031	0	0.000429002	0	0	0	0.000108192	0.000131447	0	0	0.000215652	0.000153472	9.09661e-05	0	0	0	0	0.000163216	0
CARD|phgb|D78168|536-1592|ARO:3000206|emrK|Multi-drug_resistance|Multi-drug_efflux_pumps|EMRK	Multi-drug resistance	Multi-drug efflux pumps	EMRK	1057	0.000697887	0	0.00263605	0	0	0	0	0	0.000838575	0	0.00078601	0.000155972	0.000325588	0	0	0.000327958	0	0	0	0	0	0.000302164	0.000389795	0.000242456	0	0.000103918	0.000186536	0	0.000529544	0	0	0	0	0.000100544	0	0	0.000160589	0.00013153	8.06725e-05	0	0	0.000176879	0.000142853	0.000158532	0
CARD|phgb|FJ768952|0-1488|ARO:3000237|tolC|Multi-drug_resistance|Multi-drug_efflux_pumps|TOLC	Multi-drug resistance	Multi-drug efflux pumps	TOLC	1488	0.000650664	0	0.00298096	0	0	0	0	0	0.000962254	0	0.000642475	0.000105758	0.000377602	8.06848e-05	0	0.000475248	0	0	0.000108873	0	0	0	0.000504919	0.000413952	0	0	0	0	0.000961987	0	0	0	8.39794e-05	0.000149645	0	0	0.000297584	0	0.000159637	0	0	0	0.000163923	0.000305664	0
CARD|phgb|M35190|0-624|ARO:3002670|cat|Phenicol|Chloramphenicol_acetyltransferases|CAT	Phenicol	Chloramphenicol acetyltransferases	CAT	624	0	0	0	0.000648258	0	0	0	0	0	0	0	0.000648497	0	4.44005e-05	0.00684137	0	0	0.000497577	0	0.00019374	0	0	0	0	0	0.000426173	0	3.5032e-05	0	0.000435325	0	0.00011811	0	0	0	0.000716428	0	0.000367621	0	0	0	0	0	0	0
CARD|phgb|NC_002695|1737553-1737967|ARO:3000676|H-NS|Multi-drug_resistance|MDR_regulator|HNS	Multi-drug resistance	MDR regulator	HNS	415	0.000571342	0	0.00289396	0	0	0	0	0	0.000619267	0	0.00074045	0	0.000236934	0	0	0.000334122	0	0	0.000225212	0	0	0.00018324	0.000428268	0.000281681	0	0.000181096	0.000261308	0	0.000641206	0	0	0	0	0.00013414	0	0	0.0003201	0	0	0	0	0	0.000167929	0.00043262	0
CARD|phgb|NC_002695|3211891-3212506|ARO:3000832|evgA|Multi-drug_resistance|MDR_regulator|EVGA	Multi-drug resistance	MDR regulator	EVGA	616	0.000588063	0	0.00308481	0	8.07075e-05	0	0	0	0.000825888	0	0.000702074	0	0.000307844	3.74809e-05	0	0.000337648	0	7.90649e-05	0.000161841	0.000245321	0	0.000197518	0.000800001	0.000343044	0	0.000103235	0	0	0.000506461	0	0	0	0	0	0	0	0.000239613	0	0.000108764	0	0	0	0.000188557	0	0
CARD|phgb|NC_002695|4904931-4905630|ARO:3000831|cpxR|Multi-drug_resistance|MDR_regulator|CPXA	Multi-drug resistance	MDR regulator	CPXA	700	0.000254043	0	0.00132681	0	0	0	0	0	0	0	0.00022762	0	0	0	0	0	0	0	0	0	0	0	0.00023082	0	0	0	0	0	0	0	0	0	0	0	0	0	0	0	0	0	0	0	0	0	0
CARD|phgb|NC_007779|1115840-1117067|ARO:3001329|mdtG|Multi-drug_resistance|Multi-drug_efflux_pumps|MDTG	Multi-drug resistance	Multi-drug efflux pumps	MDTG	1228	0.000412985	0	0.00217335	0	0	0	0	0	0.000610756	0	0.000639486	0	0.000240214	0	0	0.000276644	0	0	0	0	0	0	0.000374988	0.000296564	0	0	0	0	0.000739749	0	0	0	0	0	0	0	0.000210345	0	0	0	0	0	0	0	0
CARD|phgb|NC_007779|1621287-1621671|ARO:3000263|marA|Multi-drug_resistance|MDR_regulator|MARA	Multi-drug resistance	MDR regulator	MARA	385	0.000393468	0	0.00241239	0	0	0	0	0	0.000572162	0	0.000502537	0	0.000145941	4.79756e-05	0	0.00025211	0	0	0	0	0	0	0.000440656	0.000362021	0	0	0	0	0.000452835	0	0	0	0	0	0	0	0.00021086	0	0	0	5.85574e-05	0	0	0.000310887	8.4878e-05
CARD|phgb|NC_007779|1745170-1746544|ARO:3001327|mdtK|Multi-drug_resistance|Multi-drug_efflux_pumps|MDTK	Multi-drug resistance	Multi-drug efflux pumps	MDTK	1375	0.000402364	0	0.00219333	0	0	0	0	0	0.000598862	0	0.000529733	0	0.000250288	0	0	0.000226899	0	0	0	0	0	0	0.000334899	0.00024524	0	0	0	0	0.000467135	0	0	0	0.000102998	0.000121457	0	0	0.000246898	0	0.000101882	0	0	0	0	0	0
CARD|phgb|NC_007779|2166412-2167135|ARO:3000828|baeR|Multi-drug_resistance|MDR_regulator|BAER	Multi-drug resistance	MDR regulator	BAER	724	0.000545827	0	0.00207907	0	0	0	0	0	0.000557805	0	0.000503027	0	0.000174615	0	0	0.000325585	0	0	0.000146305	0	0	0	0.000379386	0.000304292	0	0.00014373	0.000190632	0	0.000519628	0	0	0	0	0.000118829	0	0	0.000315998	0	0	0	0	0	0	0.000281043	0
CARD|phgb|NC_007779|2586250-2589364|ARO:3000491|acrD|Aminoglycosides|Aminoglycoside_efflux_pumps|ACRD	Aminoglycosides	Aminoglycoside efflux pumps	ACRD	3115	0.000469393	0	0.00254122	0	0	0	0	0	0.000833446	0	0.000595538	0.000149153	0.000293111	0	0	0.000298243	0	0	9.40132e-05	0	0	0.000219712	0.00045386	0.000333416	0	0	0.000196219	0	0.000565576	0	0	0	0.000147092	0.000139718	0	0	0.000265352	0	0	0	0	0.000175442	0	0.000188279	0
CARD|phgb|NC_007779|3974604-3975429|ARO:3000508|gadX|Multi-drug_resistance|MDR_regulator|GADX	Multi-drug resistance	MDR regulator	GADX	826	0.000996717	0	0.00379329	0	0	0	0	0	0.00125088	0	0.00130895	0.000163302	0.000552689	8.9446e-05	0	0.000545578	0	0	0.000165956	0.000292721	0	0	0.00119322	0.000549761	0	0.000223966	0.000179027	5.29296e-05	0.000944249	0	0	0	0.000131114	0.000238944	0	7.85648e-05	0.000205499	0.000159898	9.58597e-05	8.31137e-05	0	0	0.000267175	0.000217357	0
CARD|phgb|NC_007779|4336858-4337950|ARO:3003583|PmrB|Cationic_antimicrobial_peptides|Polymyxin_B_resistance_regulator|PMRB	Cationic antimicrobial peptides	Polymyxin B resistance regulator	PMRB	1093	0.000789393	0	0.00335014	0	0	0	0	0	0.00108927	0	0.000843422	0	0.000391974	0	0	0.00040596	0	0	0.00015962	0.00020278	0	0	0.000598696	0.000456599	0	0.000163966	0.000261568	0	0.000747166	0	0	0	0.00016006	0.000171314	0	0	0.000310599	0	0.000128168	0	0	0	0	0.000284719	0
CARD|phgb|NC_007779|567537-567870|ARO:3000264|emrE|Multi-drug_resistance|Multi-drug_efflux_pumps|EMRE	Multi-drug resistance	Multi-drug efflux pumps	EMRE	334	0.000591585	0	0.00126252	0	0	0.000183596	0	0	0.00072234	0	0	0	0	0	0	0	0	0	0.00031714	0.000180979	0	0	0.00084657	0.00021538	0	8.65439e-05	0	0	0.000494508	0	0	0	0	0	0	0	0.000265153	0	0	0	0	0.000258352	0	0	0
CARD|phgb|NC_009725|543798-544848|ARO:3002814|clbA|Phenicol|Phenicol_23S_rRNA_methyltransferases|CLBA	Phenicol	Phenicol 23S rRNA methyltransferases	CLBA	1051	0	0	0	0	0	0	0	0	0	0	0	0	0	0	0	0	0	0	0	0	0	0	0	0	0	0	0	0	0	0	0	4.90871e-05	0	0	0	0	0	0.000185193	0	0	0	0	0	0	0
CARD|phgb|NC_012469|1800927-1802391|ARO:3000616|mel|MLS|Macrolide_resistance_efflux_pumps|MEL	MLS	Macrolide resistance efflux pumps	MEL	1465	0	0	0	0	0	0	0	0	0	0	0	0.00105884	0	0	0	0	0	0	0.000778328	0	0	0	0	0	0	0	0	0	0	0	0.000465108	0	0	0	0.000385849	0.00180632	0	0.00115777	0	0	0	0.000687176	0.000943478	0.00179741	0.000527905
CARD|phgb|NC_023287|65291-66509|ARO:3000615|mefA|MLS|Macrolide_resistance_efflux_pumps|MEFA	MLS	Macrolide resistance efflux pumps	MEFA	1219	0.00760208	0	0.00466342	0.013682	0.00666634	0.0180844	0.00633561	0.0104885	0.00816195	0.00446969	0.00678751	0.0115511	0.00895354	0.0138757	0.0173739	0.00423717	0.00747365	0.0139539	0.00798922	0.017306	0.00787439	0	0.00752863	0.00985888	0.00492151	0.0108129	0.00645367	0.00601343	0.00564553	0.0110021	0.00571945	0.0111005	0.00832392	0.00897977	0.0033509	0.0133149	0.004801	0.0148265	0.00471673	0.0110158	0.014985	0.00698435	0.00360172	0.0173597	0.00520061
CARD|phgb|U00096|1124117-1125326|ARO:3001216|mdtH|Multi-drug_resistance|Multi-drug_efflux_pumps|MDTH	Multi-drug resistance	Multi-drug efflux pumps	MDTH	1210	0.000440902	0	0.00229391	0	0	0	0	0	0.00063718	0	0.000573752	0	0.000226374	0	0	0.000212002	0	0	0.000108139	0	0	0	0.000280418	0.000241524	0	0	0	0	0.000599086	0	0	0	0	0.000117108	0	0	0	0	0.000120809	0	0	0.000166399	0	0	0
CARD|phgb|U00096|1188315-1189776|ARO:3000835|phoQ|Multi-drug_resistance|MDR_regulator|PHOQ	Multi-drug resistance	MDR regulator	PHOQ	1462	0.000400945	0	0.00223441	0	0	0	0	0	0.00069596	0	0.000591625	0	0.000273826	4.10598e-05	0	0.000275045	0	0	0	0.000158491	0	0	0.000270764	0.000350582	0	9.88566e-05	0	0	0.000389127	0	0	0	0	0.000148845	0	0	0.000206966	0	0.000112484	0	0	0	0	0.000196484	0
CARD|phgb|U00096|2098446-2099613|ARO:3003577|PmrE|Cationic_antimicrobial_peptides|Lipid_A_modification|PMRC	Cationic antimicrobial peptides	Lipid A modification	PMRC	1168	0	0	0.00207935	0	0	0	0	0	0.000547832	0	0.00068208	0	0.000487068	0	0	0.00032647	0	0	0	0	0	0	0.000421918	0.000331046	0	0	0.000346058	0	0	0	0	0	0	0.000181978	0	0	0.000259061	0	0	0	0	0	0	0.000440645	0
CARD|phgb|U00096|2154015-2155263|ARO:3000792|mdtA|Multi-drug_resistance|Multi-drug_efflux_pumps|MDTA	Multi-drug resistance	Multi-drug efflux pumps	MDTA	1249	0.000374402	0	0.00204279	0	0	0.000220932	0	0	0.000634081	0	0.00043738	0.000113996	0.000196813	0	0	0.000233136	0	0	0	0	0	0	0.000323407	0.000230383	0	0	0.000173647	0	0.000550993	0	0	0	0	6.88809e-05	0	0	0.000254078	0	0.000117037	0	0	0	0	0	0
CARD|phgb|U00096|2155262-2158385|ARO:3000793|mdtB|Multi-drug_resistance|Multi-drug_efflux_pumps|MDTB	Multi-drug resistance	Multi-drug efflux pumps	MDTB	3124	0.000409009	0	0.00221951	0	0	0	0	0	0.00065812	0	0.000586536	0	0.000177608	0	0	0.000208612	0	0	0	0	0	0	0.000266359	0.000320942	0	0	0	0	0.00049639	0	0	0	0	9.5577e-05	0	0	0.000177179	0	9.55339e-05	0	0	0	0	0	0
CARD|phgb|U00096|2158385-2161463|ARO:3000794|mdtC|Multi-drug_resistance|Multi-drug_efflux_pumps|MDTC	Multi-drug resistance	Multi-drug efflux pumps	MDTC	3079	0.000438517	0	0.0021722	0	0	0	0	0	0.000657518	0	0.000576627	0	0.000193891	0	0	0.000213913	0	0	0	0	0	0	0.000304362	0.000327093	0	0	0	0	0.000578149	0	0	0	0.000135283	0.000116697	0	0	0	0.000103853	9.09957e-05	0	0	0	0	0	0
CARD|phgb|U00096|2367070-2368039|ARO:3003578|PmrF|Cationic_antimicrobial_peptides|Lipid_A_modification|PMRF	Cationic antimicrobial peptides	Lipid A modification	PMRF	970	0.000549991	0	0.00286148	0	0	0	0	0	0.000794833	0	0.000563183	0	0.000188256	7.61674e-05	0	0.000350225	0	0	0	0.000155791	0	0	0.000408099	0.00040789	0	0.000113239	0.000162613	0	0.000548661	0	0	0	0	0.000161734	0	8.92021e-05	0.000213034	0	0.000119304	0	0	0	0	0	0
CARD|phgb|U00096|2368038-2370021|ARO:3002985|arnA|Cationic_antimicrobial_peptides|Lipid_A_modification|ARNA	Cationic antimicrobial peptides	Lipid A modification	ARNA	1984	0.000640704	0	0.00243481	0	0	0	0	0	0.000729621	0	0.000699839	0	0.000258422	0	0	0.00036692	0	0	0	0.000132025	0	0	0.000382761	0.000376183	0	9.90719e-05	0.000173914	0	0.000582742	0	0	0	0	0	0	0	0.000167391	0	0.000107448	0	0	0	0	0.000193051	0
CARD|phgb|U00096|2484373-2487967|ARO:3000833|evgS|Multi-drug_resistance|MDR_regulator|EVGS	Multi-drug resistance	MDR regulator	EVGS	3595	0.000536798	0	0.00268595	0	0	0	0	0	0.000811159	0	0.000702804	0	0.000263744	4.62407e-05	0	0.000271922	0	0	9.53263e-05	0	0	0	0.000480902	0.000340175	0	0.000112567	0.00014534	0	0.000538556	0	0	0	0	0.000101355	0	0	0.00013549	0.000125685	0	0	0	0	0	0	0
CARD|phgb|U00096|2812615-2814154|ARO:3000074|emrB|Multi-drug_resistance|Multi-drug_efflux_pumps|EMRB	Multi-drug resistance	Multi-drug efflux pumps	EMRB	1540	0.000500388	0	0.00250944	0	0	0	0	0	0.000739042	0	0.000724245	0.00016058	0.000223472	0	0	0.000310636	0	0	0	0	0	0	0.000398689	0.000440848	0	0.000131389	0.000153638	0	0.000732878	0	0	0	0	0	0	0	0.000196483	0.000103819	9.88762e-05	0	0	0	0	0.000202076	0
CARD|phgb|U00096|3203309-3204131|ARO:3002986|bacA|Bacitracin|Undecaprenyl_pyrophosphate_phosphatase|BACA	Bacitracin	Undecaprenyl pyrophosphate phosphatase	BACA	823	0.000232081	0	0.00123877	0	0	0	0	0	0.000350504	0	0.000221259	0	0	0	0	0.000134786	0	0	0	0	0	0	0	0.000120186	0	0	0	0	0.000356778	0	0	0	0	0	0	0	0.000107608	0	0	0	0	0	0	0	0
CARD|phgb|U00096|3412802-3413465|ARO:3000656|acrS|Aminoglycosides|Aminoglycoside_efflux_regulator|ACRS	Aminoglycosides	Aminoglycoside efflux regulator	ACRS	664	0.000962156	0	0.00362549	0	0	0.000253965	0	0	0.00118482	0	0.00101126	0.000180572	0.000338477	7.64972e-05	0.000104371	0.000532507	0	0	0.000178293	0.000136552	0	0	0.000876004	0.000392728	0	8.70653e-05	0.000504799	0	0.000787688	0	0	0	0.000200741	0.000175296	0	0	0.00026675	0	0.000183457	0	7.63936e-05	0.000303227	0	0.000306439	0
CARD|phgb|U00096|3413863-3415021|ARO:3000499|acrE|Aminoglycosides|Aminoglycoside_efflux_pumps|ACRE	Aminoglycosides	Aminoglycoside efflux pumps	ACRE	1159	0.00078422	0	0.00334818	0	7.01925e-05	0	0	0	0.000986514	0	0.000932868	0	0.000375713	0	0	0.00043668	0	0	0.000166658	0.00021731	0	0	0.000578544	0.00036465	0	0	0.000195637	0	0.000855043	0	0	0	0.000150946	0.000165925	0	0	0.000248338	0	0.00013138	0	0	0	0	0.000299487	7.98859e-05
CARD|phgb|U00096|3415032-3418137|ARO:3000502|acrF|Aminoglycosides|Aminoglycoside_efflux_pumps|ACRF	Aminoglycosides	Aminoglycoside efflux pumps	ACRF	3106	0.000729456	0	0.00317584	0	0	0.000266527	0	0	0.000996278	0	0.000927041	0	0.000388933	0	0	0.000435268	0	0	0.000150456	0.000184883	0	0.000230141	0.000663254	0.000406759	0	0.000122844	0.000231701	0	0.000980808	0	0	0	0.000177022	0.000110795	0	0	0.000268497	0.000149949	0.000131385	0	9.25446e-05	0	0	0.000250481	0
CARD|phgb|U00096|3660413-3663527|ARO:3000796|mdtF|Multi-drug_resistance|Multi-drug_efflux_pumps|MDTC	Multi-drug resistance	Multi-drug efflux pumps	MDTC	3115	0.00075695	0	0.00344426	0	0	0	0	0	0.00101866	0	0.00109608	0.000132313	0.000441922	0	0	0.000356111	0	0	0.00014202	0.00013907	0	0	0.000671712	0.000440224	0	0.000107642	0.00017723	0	0.000774721	0	0	0	0.00013372	0.000147841	0	0	0.00027009	0.000133895	0.000142737	0	0	0.000235462	0	0	0
CARD|phgb|U00096|4567286-4568519|ARO:3001214|mdtM|Multi-drug_resistance|Multi-drug_efflux_pumps|MDTC	Multi-drug resistance	Multi-drug efflux pumps	MDTC	1234	0.000720544	0	0.00278134	0	0	0	0	0	0.000871302	0	0.000857725	0	0.000392719	5.98723e-05	0	0.000365192	0	0	0	0	0	0	0.000491007	0.000302409	0	0	0.000199725	0	0.000684101	0	0	0	0.000141771	0.000143537	0	0	0.000275109	0	0.000123395	0	0	0	0	0.000193989	8.38577e-05
CARD|pvgb|AP009048|3760295-3762710|ARO:3003303|Escherichia|Fluoroquinolones|Fluoroquinolone-resistant_DNA_topoisomerases|GYRB|RequiresSNPConfirmation	Fluoroquinolones	Fluoroquinolone-resistant DNA topoisomerases	GYRB	2416	0.000894168	0	0.00363657	0	0	0	0	0	0.00128515	0	0	0	0	0	0	0.00047062	0	0	0	0	0	0	0.00075905	0.000465238	0	0	0	0	0.000892521	0	0	0	0	0	0	0	0.000384889	0	0	0	0	0	0	0	0
CARD|pvgb|NC_007779|986315-987404|ARO:3003390|Escherichia|Multi-drug_resistance|MDR_mutant_porin_proteins|OMPF|RequiresSNPConfirmation	Multi-drug resistance	MDR mutant porin proteins	OMPF	1090	0.000398804	0	0.0029578	0	0	0	0	0	0.000769881	0	0	0	0.000309287	0	0	0	0	0	0	0	0	0	0.000392818	0	0	0	0	0	0.000681877	0	0	0	0	0	0	0	0	0	0	0	0	0	0	0	0
CARD|pvgb|U00096|4277468-4277933|ARO:3003381|Escherichia|Multi-drug_resistance|MDR_regulator|SOXS|RequiresSNPConfirmation	Multi-drug resistance	MDR regulator	SOXS	466	0.00087629	0	0.00352796	0	0	0	0	0	0.00128307	0	0.000683836	0	0.000437079	0.000118909	0	0.000639744	0	0	0	0	0	0	0.000849477	0.000356983	0	0	0	0	0.000846701	0	0	0	0	0	0	0	0.000380091	0	0	0	0	0	0	0	0
MLS|ErmF|M14730|241-1041|801|MLS|23S_rRNA_methyltransferases|ERMF	MLS	23S rRNA methyltransferases	ERMF	801	0	0	0	0	0	0	0	0	0	0	0	0	0.000113988	0	0	0	0	0	8.55676e-05	0.000201238	0	0	0	0	0	0	0	0.000127357	0	0	0	0	0	0	0	0	0	0	0	0	0	0	0	0	0
MLS|ErmG|M15332|672-1406|735|MLS|23S_rRNA_methyltransferases|ERMG	MLS	23S rRNA methyltransferases	ERMG	735	0.00426542	0.000517406	0.00190997	0.00116422	0.0053313	0.00127231	0.00308544	0.000573651	0.00257602	0.000195079	0.00501693	0.00327278	0.00751074	0.00361245	0.00184806	0.00288641	0.00144091	0.00191337	0.00334009	0.0104172	0.00183381	0.00161401	0.00767202	0.00166385	0.00129964	0.00394061	0.00519076	0.000421337	0.000848924	0.00112594	0.00459111	0.00110802	0.00459042	0.000420005	0.000119023	0.00568992	0.00221905	0.0018537	0.00222914	0.00699596	0.00438623	0.00295459	0.00385589	0.00224727	0.00369017
MLS|ErmQ|L22689|262-1035|774|MLS|23S_rRNA_methyltransferases|ERMQ	MLS	23S rRNA methyltransferases	ERMQ	774	0	0	0	0	0.000134304	0	0	0	0.000135525	0	0	0	0	0	0	0	0	0.000149447	0.000104653	0	0	0	0	0.000220737	0	0.000186729	0	5.17785e-05	0	0	0	0.000104743	0	0	0	0.000652112	0	0.000718488	0	0	0	0	0	0.00030928	0
MLS|ErmT|M64090|168-902|735|MLS|23S_rRNA_methyltransferases|ERMR	MLS	23S rRNA methyltransferases	ERMR	735	0	0	0	0	0	0	0	0	0	0	0	0	0	0	0	0	0	0	0	0	0	0	0	0	0	0	0	0	0	6.01645e-05	0	6.01639e-05	0	0	0	0	0	0.00032156	0	0	0	0	0	0	0
MLS|ErmX|M36726|296-1150|855|MLS|23S_rRNA_methyltransferases|ERMX	MLS	23S rRNA methyltransferases	ERMX	855	0	0	0	0	0	0	0	0.000319366	0	0	0	0	0	0	0	0	0	0	0	0.00135505	0	0	0	0	0	0	0	0	0	0	0	0	0	0.000213083	0	0	0	0	0	0.000513886	0.000158208	0	0	0.000769945	0
MLS|L22689.1|gene1|MLS|23S_rRNA_methyltransferases|ERMQ	MLS	23S rRNA methyltransferases	ERMQ	787	0.00015064	0	9.49537e-05	0	0.000206742	0	0.000136074	0	0.000113293	0	0	0	0	0	0	0.00015857	0	0.000208864	0.000118759	0	0	0	0	0.000291359	0	0.000161607	0	6.0182e-05	0	0.000120405	0	0.000168566	0	0	0	0.000668826	7.502e-05	0.000847944	0	6.97859e-05	0	0	0	0.000334588	0
MLS|M62487.1|gene1|MLS|23S_rRNA_methyltransferases|ERMF	MLS	23S rRNA methyltransferases	ERMF	813	0	0	0	0	0	0	0	0.000370439	0	0	0	0	0.000181416	0.000124955	0	0	0	0	0.000444515	0.000532846	0.000201633	0	0	0.000160376	0	0	0	0	0	0.00023311	0.000109752	0.000203969	0	0.00023654	0	0.000248332	0	0.000171005	0	0.000329326	0.000353559	0	0	0	0
MLS|MefA|U70055|314-1531|1218|MLS|Macrolide_resistance_efflux_pumps|MEFA	MLS	Macrolide resistance efflux pumps	MEFA	1218	0.0272645	0.0153382	0.0187084	0.0451609	0.0266984	0.0585016	0.025596	0.0331003	0.0332947	0.0156944	0.0267986	0.0463529	0.0342405	0.0502482	0.0623606	0.0182661	0.0259767	0.0479242	0.0319729	0.0560714	0.0338862	0.0229382	0.0304245	0.0329416	0.019291	0.0391769	0.0275599	0.0200921	0.0205515	0.0375043	0.0228932	0.0407321	0.0317431	0.0377103	0.0114477	0.0555114	0.0178443	0.0515474	0.0184473	0.040712	0.0527336	0.0225288	0.0155631	0.0652014	0.0221431
MLS|MsrD|AF274302|2462-3925|1464|MLS|Macrolide_resistance_efflux_pumps|MSRD	MLS	Macrolide resistance efflux pumps	MSRD	1464	0	0	0	0	0.000209928	0	0	0	0	0	0	0.000568173	0	0.00038165	0	0	0	0	0	0	0	0	0	0	0	0	0	0	0	0	0.00028812	0	0	0	0	0.00107369	0	0	0	0	0	0	0.000507763	0	0.000297614
MLS|NC_023287.1.18156494|MLS|Macrolide_resistance_efflux_pumps|MEFA	MLS	Macrolide resistance efflux pumps	MEFA	1218	0.00480184	0	0.00214737	0.00881376	0.00371069	0.0112019	0.00387896	0.00618159	0.00429317	0	0.00325171	0.00656471	0.00533963	0.00868179	0.0105034	0.00265823	0.00447601	0.00769747	0.0044762	0.0110588	0.0048302	0.0040707	0.00453681	0.00556655	0.0030988	0.00585708	0.00391747	0.0033442	0.00311889	0.00728198	0.00331994	0.00605702	0.00551964	0.0050815	0.00246966	0.00723418	0.00301748	0.00861787	0.00294037	0.00635791	0.00823211	0.00458134	0.00225054	0.0100824	0.00346992
MLS|ermB_12_U18931|MLS|23S_rRNA_methyltransferases|ERMB	MLS	23S rRNA methyltransferases	ERMB	738	0	0	0	0	0	0	0	0	0	0	0	0	0	0	0	0	0	0.00011549	0	0	0	0	0	0	0	0	0	0	0	0	0	0	0	0	0	0	0	0	0	9.30243e-05	0	0	0	0	0
MLS|ermB_1_JN899585|MLS|23S_rRNA_methyltransferases|ERMB	MLS	23S rRNA methyltransferases	ERMB	738	0	0	0	0	0	0	0	0	0	0	0	0	0	0	0	0	0	0.000107241	0	0	0	0	0	0	0	0	0	0	0	0	0	0	0	0	0	0	0	0	0	7.44194e-05	0	0	0	0	0
MLS|ermB_9_AF299292|MLS|23S_rRNA_methyltransferases|ERMB	MLS	23S rRNA methyltransferases	ERMB	738	0	0	0	0	0	0	0	0	0	0	0	0	0	0	0	0	0	0.00012374	0	0	0	0	0	0	0	7.83351e-05	0	0	0	0	0	0	0	0	0	0	0	0	0	0	0	0	0	0	0
MLS|ermF_3_M17808|MLS|23S_rRNA_methyltransferases|ERMF	MLS	23S rRNA methyltransferases	ERMF	801	0	0	0	0	0	0	0	0.000150395	0	0	0	0	0.000122756	0	0	0	0	0	0.000202251	0	0	0	0	0	0	0	0.000172307	0.000231972	0	0	0	0	0.000166407	9.47701e-05	0	0	0	0	0	0	0	0	0	0	0
MLS|ermF_4_M62487|MLS|23S_rRNA_methyltransferases|ERMF	MLS	23S rRNA methyltransferases	ERMF	801	0	0	0	0	0	0	0	0.000290764	0	0	0	0	0.000122756	0.000149886	0	0	0	0	0.000427838	0	0	0	0	0.000151553	0	0.000151565	0	0.000104615	0	0.000126188	8.10157e-05	9.66115e-05	0	0.00022113	0	0.000216045	0	0	0	0.000351402	0.000394038	0	0	0	0
MLS|ermG_2_L42817|MLS|23S_rRNA_methyltransferases|ERMG	MLS	23S rRNA methyltransferases	ERMG	735	0.00296608	0	0.00126363	0.000730283	0.003917	0.000625724	0.00227122	0.000376971	0.00234054	0	0.00377818	0.00228381	0.00610606	0.00293394	0.00124461	0.00230158	0.00101518	0.00151579	0.0024754	0.00615435	0.000743437	0.000972543	0.00608925	0.00103991	0.0010619	0.00206862	0.00394337	0.000242888	0.000649177	0.000567265	0.00380753	0.000686871	0.0040917	0.000289184	0	0.00286458	0.00157643	0.00103088	0.00204683	0.00320376	0.00234648	0.00178058	0.00295513	0.00127019	0.00280097
MLS|ermT_2_AY894138|MLS|23S_rRNA_methyltransferases|ERMT	MLS	23S rRNA methyltransferases	ERMT	735	0	0	0	0.000211676	0	0	0	0	0	0	0	0	0	0.000182193	0.000207435	0	0	0.000124245	0	0	0	0	0	0.00018963	0	0.000267427	0	0	0	0	0	7.52049e-05	0	0	0	0	0	0.000397221	0	6.53828e-05	0	0	0	0.00017913	0
MLS|ermT_3_AF310974|MLS|23S_rRNA_methyltransferases|ERMT	MLS	23S rRNA methyltransferases	ERMT	735	0	0	0	0	0	0	0	0	0	0	0	0	0	0.000106803	0	0	0	0	0	0	0	0	0	0	0	0	0	0	0	0	0	0	0	0	0	0.000117722	0	0.000198611	0	0	0	0	0	0	0
MLS|ermX_2_X51472|MLS|23S_rRNA_methyltransferases|ERMX	MLS	23S rRNA methyltransferases	ERMX	762	0	0	0	0	0	0	0	0.000300376	0	0	0	0	0	0	0	0	0	0	0	0.00100481	0	0	0	5.90034e-05	0	0	0	0	0	0	0	6.28681e-05	0	0.000179317	0	0	0	0	0	0.000414434	0.000125741	0	0	0.000581179	0
MLS|ermX_3_U21300|MLS|23S_rRNA_methyltransferases|ERMX	MLS	23S rRNA methyltransferases	ERMX	762	0	0	0	0	0	0	0	0.000284567	0	0	0	0	0	0	0	0	0	0	0	0.000978363	0	0	0	0	0	0	0	0	0	0	0	0	0	0.000185958	0	0	0	0	0	0.00031533	0	0	0	0.000549764	0
MLS|msrD_3_AF227520|MLS|Macrolide_resistance_efflux_pumps|MSRD	MLS	Macrolide resistance efflux pumps	MSRD	1464	0	0	0.000156778	0	0.000179056	0	0	0	0.000193456	0	0	0	0.000201491	0.000189248	0	0.000123128	0	0	0.000391558	0.000812016	0	0	0	0	0	0	0	0	0	0.000176918	0.00028812	0	0.00028452	0	0	0.00104414	0.000231888	0	0	0	0.00044658	0.00053047	0.000721976	0.000809389	0.000357137
Mdr|AP009048.1|gene2135|Multi-drug_resistance|Multi-drug_efflux_pumps|MDTD	Multi-drug resistance	Multi-drug efflux pumps	MDTD	1416	0.000395365	0	0.00233338	0	0	0	0	0	0.000740793	0	0.000659069	0	0.000262882	0	0	0.000254603	0	0	7.48057e-05	0	0	0	0.000456424	0.000355621	0	6.94063e-05	0	0	0.000524891	0	0	0	0.000188266	0.000150106	0	0	0.000224113	0	0.000137645	0	0	0	0	0	0
Mdr|AP009048.1|gene3414|Multi-drug_resistance|MDR_regulator|CPXAR	Multi-drug resistance	MDR regulator	CPXAR	699	0.000489969	0	0.00151198	0	0	0	0	0	0.000607768	0	0.000341918	0	0.000130621	0	0	0.000138859	0	0	0	0	0	0	0.000312053	0.000263718	0	0	0	0	0.000315051	0	0	0	0	0	0	0	0	0	0	0	0	0	0	0	0
Mdr|AP009048.1|gene3415|Multi-drug_resistance|MDR_regulator|CPXAR	Multi-drug resistance	MDR regulator	CPXAR	1374	0.000436211	0	0.00222989	0	0	0	0	0	0.000721448	0	0.000670932	0	0.000245359	0	0	0.000272477	0	0	0	0	0	0	0.000446857	0.000268324	0	9.6773e-05	0.000150675	0	0.000474154	0	0	0	0.000169768	0	0	0	0.000139652	0	0.000141852	0	0	0	0	0	0
Mdr|AP009048.1|gene3616|Multi-drug_resistance|Multi-drug_efflux_pumps|MDTL	Multi-drug resistance	Multi-drug efflux pumps	MDTL	1176	0.000845691	0	0.0035812	0	0	0.000260718	0	0	0.00106591	0	0.000948416	0.000140189	0.000555422	0	0	0.000565962	0	0	0.000116564	0.000179902	0	0.000181059	0.000906793	0.000454959	0	0.000167142	0.000243107	0	0.000842682	0	0	0	0.00014168	0.000189347	0	0	0.000382811	0.000124132	0.000155377	0	0.000100646	0	0	0.000264624	0
Mdr|CP000034.1|gene2198|Multi-drug_resistance|MDR_regulator|ASMA	Multi-drug resistance	MDR regulator	ASMA	1854	0.000415641	0	0.00235794	0	0	0	0	0	0.000636507	0	0.000466535	0	0.000272753	0	0	0.000243068	0	0	0.000147874	0	0	0	0.000379098	0.000334658	0	5.92457e-05	0	0	0.000499872	0	0	0	0	8.46183e-05	0	0	0.00018709	0	0	0	0	0	0	0.000213043	0
Mdr|CP000034.1|gene3834|Multi-drug_resistance|MDR_regulator|CPXAR	Multi-drug resistance	MDR regulator	CPXAR	699	0	0	0.000748354	0	0	0	0	0	0.000180079	0	0	0	0	0	0	0	0	0	0	0	0	0	0.00018492	0	0	0	0	0	0	0	0	0	0	0	0	0	0	0	0	0	0	0	0	0	0
Mdr|NC_002695.1.910541|Multi-drug_resistance|MDR_regulator|CPXAR	Multi-drug resistance	MDR regulator	CPXAR	699	0	0	0.000397086	0	0	0	0	0	0.000210093	0	0.000227945	0	8.03823e-05	0	0	0	0	0	0	0	0	0	0.000127133	0	0	0	0	0	0	0	0	0	0	0	0	0	0	0	0	0	0	0	0	0	0
Tet|AJ295238|gene|Tetracyclines|Tetracycline_resistance_ribosomal_protection_proteins|TET32	Tetracyclines	Tetracycline resistance ribosomal protection proteins	TET32	1920	0.00153337	0.00106875	0.00117319	0.00356542	0.0017796	0.00772101	0.00125004	0.00329401	0.00213071	0.000609377	0.00205095	0.00494119	0.00254598	0.00444449	0.00501719	0.00169715	0.00139153	0.00326913	0.00243394	0.00372022	0.00210602	0.00238431	0.00267186	0.00198342	0.00240264	0.00274905	0.0014839	0.00177612	0.00165357	0.00325076	0.00140265	0.00297874	0.00180066	0.00257517	0.00397455	0.00445023	0.00209871	0.00352275	0.00208736	0.00307146	0.00306759	0.00217971	0.00146398	0.00402712	0.00182963
Tet|EU434751.1|gene2|Tetracyclines|Tetracycline_resistance_ribosomal_protection_proteins|TETW	Tetracyclines	Tetracycline resistance ribosomal protection proteins	TETW	1937	0.00676312	0.00890852	0.0057952	0.0111927	0.00534094	0.0132487	0.00467335	0.0103571	0.00768987	0.00382848	0.00638675	0.0118809	0.00797702	0.0142082	0.0126655	0.00654647	0.00669776	0.0138826	0.00831856	0.0167371	0.00587707	0.00704306	0.00907967	0.00948189	0.00698229	0.00951186	0.00483505	0.00758759	0.00753208	0.011056	0.00382133	0.00958262	0.00732866	0.00617894	0.0161165	0.0146108	0.00713244	0.0147999	0.00923836	0.0116854	0.0114382	0.00962982	0.0045333	0.0200392	0.00535636
Tet|JQ740052.1|gene2|Tetracyclines|Tetracycline_resistance_ribosomal_protection_proteins|TET40	Tetracyclines	Tetracycline resistance ribosomal protection proteins	TET40	1221	0.00266473	0.0122767	0.00501862	0.0132264	0.00231718	0.0232025	0.00239905	0.0170949	0.00437283	0.00502603	0.00403601	0.0186331	0.00376192	0.0174495	0.0191958	0.00273687	0.00323295	0.0151527	0.00403144	0.0223273	0.00856261	0.0037742	0.0038574	0.0128291	0.00273818	0.0134136	0.00153407	0.0101243	0.00430612	0.0150818	0.00258432	0.0109978	0.00254494	0.00776723	0.0214007	0.0215665	0.00494424	0.0176489	0.00411539	0.0153722	0.0147066	0.00374558	0.00175035	0.0258008	0.00273432
Tet|Tet-32|DQ647324|181-2100|1920|Tetracyclines|Tetracycline_resistance_ribosomal_protection_proteins|TET32	Tetracyclines	Tetracycline resistance ribosomal protection proteins	TET32	1920	0.00243899	0.00122143	0.00269946	0.00363835	0.00207385	0.00483861	0.00149283	0.00277952	0.00271255	0.000549634	0.00396556	0.00421523	0.00434573	0.0038264	0.00384772	0.00204741	0.00299617	0.00345621	0.00239499	0.00234022	0.00212499	0.00273285	0.00303372	0.00217544	0.00336734	0.00244193	0.00252109	0.00178371	0.00166313	0.00323102	0.00138364	0.00273499	0.00284634	0.00352405	0.00305276	0.00494595	0.00292129	0.00214334	0.00238873	0.00312152	0.00297072	0.00363286	0.00214153	0.00337879	0.00199132
Tet|Tet-40|AM419751|14211-15431|1221|Tetracyclines|Tetracycline_resistance_ribosomal_protection_proteins|TET40	Tetracyclines	Tetracycline resistance ribosomal protection proteins	TET40	1221	0.000873859	0.00408143	0.000760663	0.00433871	0.000721806	0.00834939	0.000732612	0.00593947	0.00122852	0.00159706	0.00105328	0.00578755	0.00125397	0.00566901	0.00710617	0.000868759	0.00100537	0.0054049	0.0013217	0.00737641	0.00272989	0.0013328	0.00134976	0.00386271	0.000782336	0.00479157	0.000565184	0.00355082	0.00133016	0.00569123	0.000817149	0.00354017	0.000846039	0.00253243	0.00689474	0.00716916	0.00160174	0.00577858	0.00127203	0.0057238	0.00497606	0.00126031	0.000637355	0.008597	0.000851966
Tet|Tet-44|FN594949|25245-27167|1923|Tetracyclines|Tetracycline_resistance_ribosomal_protection_proteins|TET44	Tetracyclines	Tetracycline resistance ribosomal protection proteins	TET44	1923	0.00104806	0.000914642	0.0012019	0.00341423	0.00381218	0.00974184	0.00298101	0.00248075	0.00332472	0.0016523	0.00211285	0.00457107	0.00343318	0.00651226	0.0161237	0.00328445	0.00172731	0.00721822	0.00232645	0.00517084	0.00581566	0.00198515	0.00365915	0.0036076	0.00265938	0.0050025	0.00221981	0.00235689	0.00150784	0.00389614	0.00341889	0.00995899	0.000948745	0.00382909	0.00169722	0.0133261	0.00266343	0.0114916	0.00212845	0.00853954	0.00563908	0.00199682	0.00110534	0.00464326	0.00359124
Tet|TetA-P|L20800|Tetracyclines|Tetracycline_resistance_major_facilitator_superfamily_MFS_efflux_pumps|TETA	Tetracyclines	Tetracycline resistance major facilitator superfamily MFS efflux pumps	TETA	1263	0.000359822	0	0.00027048	0	0.000293435	0	0.000234421	0	0.000394503	0	0.000270332	0	0	7.6778e-05	0	0.000296424	0	0.000308497	0.000207203	0.000111673	0	0	0.000230272	0.000327504	0	0.000352452	0.000257583	0	0	0	0	0.000183814	0	0	0	0.00102762	0	0.00126038	0	0.000130455	0	0	0.000331071	0.000246396	0.000219923
Tet|TetO|M18896|207-2126|1920|Tetracyclines|Tetracycline_resistance_ribosomal_protection_proteins|TETO	Tetracyclines	Tetracycline resistance ribosomal protection proteins	TETO	1920	0.00261394	0.00203434	0.00312203	0.00677025	0.00339207	0.0146516	0.00230979	0.00703977	0.00433517	0.0011142	0.00319498	0.00997214	0.00436402	0.00850177	0.0113771	0.00268655	0.00201834	0.0066524	0.00470561	0.00708888	0.00390846	0.00390521	0.00498186	0.00402304	0.00359183	0.00560047	0.0025827	0.00340803	0.00342184	0.00621198	0.00328059	0.00616284	0.00285936	0.00464163	0.00762315	0.00885164	0.0038438	0.00749083	0.00356564	0.00618582	0.00671935	0.00379016	0.00261944	0.00807294	0.00350324
Tet|TetQ|Z21523|362-2287|1926|Tetracyclines|Tetracycline_resistance_ribosomal_protection_proteins|TETQ	Tetracyclines	Tetracycline resistance ribosomal protection proteins	TETQ	1974	0.00903198	0.00359214	0.00576499	0.0104628	0.00859964	0.0120607	0.00868007	0.00825488	0.0112283	0.00318144	0.0111446	0.0112254	0.012677	0.013619	0.00886114	0.00661694	0.00849877	0.0129008	0.00861401	0.0163825	0.00759386	0.00676466	0.0103869	0.00933605	0.00522856	0.00752953	0.0100282	0.00446464	0.00631248	0.0145483	0.00675564	0.0113389	0.00776946	0.00847555	0.00320788	0.0138219	0.00517803	0.0117053	0.00411297	0.0113516	0.0148927	0.00703781	0.00593111	0.0139094	0.0063182
Tet|TetW|AJ222769|3687-5606|1920|Tetracyclines|Tetracycline_resistance_ribosomal_protection_proteins|TETW	Tetracyclines	Tetracycline resistance ribosomal protection proteins	TETW	1920	0.00543713	0.00777422	0.00460381	0.00951724	0.0043619	0.0106354	0.0036517	0.00813987	0.00634568	0.00363237	0.00481321	0.0102493	0.00628814	0.0114431	0.0102437	0.00525755	0.00603623	0.010822	0.00709087	0.0137475	0.00481917	0.00578256	0.00699312	0.00794539	0.00581852	0.0078497	0.00395364	0.00659024	0.00595476	0.00896921	0.00306512	0.00769444	0.00669064	0.00491575	0.013932	0.011642	0.00608089	0.011944	0.00775622	0.00941818	0.00897674	0.0082919	0.0038112	0.0166508	0.00466059
Tet|TetX|M37699|586-1752|1167|Tetracyclines|Tetracycline_inactivation_enzymes|TETX	Tetracyclines	Tetracycline inactivation enzymes	TETX	1167	0	0	0	0	0	0	0	0	0	0	0	0	0.000788402	0	0	0	0	0.00119986	0.00110522	0	0	0	0.000706107	0.00131376	0	0.00102049	0	0.00060566	0	0.000904014	0	0	0.000692445	0.00114918	0	0	0	0	0	0	0	0	0	0	0
Tet|tet32_1_EU722333|Tetracyclines|Tetracycline_resistance_ribosomal_protection_proteins|TET32	Tetracyclines	Tetracycline resistance ribosomal protection proteins	TET32	1920	0.00156082	0.00101098	0.00221016	0.00234994	0.00173252	0.00344132	0.00141409	0.00266449	0.00189851	0.00050184	0.00190869	0.00279844	0.00304713	0.00245313	0.002967	0.00126745	0.00164225	0.0027935	0.0017784	0.003206	0.00152734	0.00202786	0.00286962	0.00152913	0.00163817	0.00234256	0.00117582	0.00142887	0.00154365	0.00267497	0.00113015	0.00214961	0.00165747	0.00258571	0.00380982	0.00401084	0.00250616	0.00194421	0.00143704	0.00243142	0.00218988	0.00243439	0.00119781	0.00193875	0.00176155
Tet|tet40_1_FJ158002|Tetracyclines|Tetracycline_resistance_ribosomal_protection_proteins|TET40	Tetracyclines	Tetracycline resistance ribosomal protection proteins	TET40	1221	0.000841494	0.00380241	0.00080875	0.00479106	0.000769927	0.00796017	0.000773886	0.006196	0.00130154	0.00170509	0.0011092	0.00623558	0.00124247	0.0059413	0.0066294	0.000965287	0.00107436	0.00499106	0.00125536	0.00760744	0.00252105	0.0013328	0.00135637	0.00392899	0.00116396	0.00526978	0.000492517	0.00365824	0.00123247	0.00523076	0.000920123	0.00349792	0.000832393	0.00252829	0.00740179	0.00729908	0.00171054	0.00580135	0.00126704	0.00529086	0.0049576	0.00137809	0	0.00878325	0.000856427
Tet|tet40_2_FJ158002|Tetracyclines|Tetracycline_resistance_ribosomal_protection_proteins|TET40	Tetracyclines	Tetracycline resistance ribosomal protection proteins	TET40	1221	0.00160208	0.00679373	0.00240876	0.00879847	0.00135848	0.0140998	0.00140331	0.0106983	0.0022036	0.0027056	0.00220909	0.0106054	0.0022606	0.0110733	0.0111928	0.00160692	0.00186289	0.009309	0.00213309	0.0132016	0.00565371	0.00205526	0.0022099	0.00746766	0.00177457	0.00797332	0.00081548	0.00598269	0.00232215	0.00933362	0.00153132	0.006187	0.00131	0.00474158	0.0122242	0.0116691	0.00276829	0.0102363	0.00255902	0.0090074	0.00848884	0.00223793	0.000989328	0.0149296	0.00140508
Tet|tet44_1_NZ_ABDU01000081|Tetracyclines|Tetracycline_resistance_ribosomal_protection_proteins|TET44	Tetracyclines	Tetracycline resistance ribosomal protection proteins	TET44	1923	0.000856254	0.000910522	0.000882686	0.00293688	0.00263233	0.00676029	0.00239136	0.00183133	0.00281196	0.00136299	0.00177551	0.00357346	0.00230096	0.00540767	0.0140478	0.00239754	0.00140187	0.00556562	0.00189227	0.00390302	0.00467905	0.00147107	0.00304159	0.00319611	0.0020536	0.00381501	0.00162	0.00167862	0.000982959	0.00325883	0.00275663	0.00875556	0.000745133	0.00285274	0.00133678	0.00834288	0.00208393	0.00970228	0.00174203	0.00652961	0.00355227	0.00170515	0.000839572	0.00321169	0.0027614
Tet|tetA_P_1_AB054980|Tetracyclines|Tetracycline_resistance_major_facilitator_superfamily_MFS_efflux_pumps|TETA	Tetracyclines	Tetracycline resistance major facilitator superfamily MFS efflux pumps	TETA	1263	0.0002816	0	0.000147919	0	0	0	0	0	0	0	0	0	0	0	0	0	0	0	0	0	0	0	0	0	0	0	0	7.21165e-05	0	0	0	0	0	0	0	0.00058803	0	0.000682478	0	0	0	0	0	0	0
Tet|tetA_P_4_AB001076|Tetracyclines|Tetracycline_resistance_major_facilitator_superfamily_MFS_efflux_pumps|TETA	Tetracyclines	Tetracycline resistance major facilitator superfamily MFS efflux pumps	TETA	1263	0	0	0	0	0	0	0	0	0	0	0	0	0	0	0	0	0	0	0	0	0	0	0	0.000124594	0	0	0	0	0	0	0	0	0	0	0	0.00029116	0	0.00045682	0	0	0	0	0	0	0
Tet|tetL_1_HM235948|Tetracyclines|Tetracycline_resistance_major_facilitator_superfamily_MFS_efflux_pumps|TETL	Tetracyclines	Tetracycline resistance major facilitator superfamily MFS efflux pumps	TETL	1383	0	0	0.000741033	0	0	0	0.000396277	0	7.58469e-05	0	0.000222189	0	0	0	0	0	0	0	0	0	0	0	0	0	0.000185309	0	0	0	0	0	0	0	0	0	8.75843e-05	0	9.60533e-05	0	0	0	0	0	0	0	0
Tet|tetO_2_M20925|Tetracyclines|Tetracycline_resistance_ribosomal_protection_proteins|TETO	Tetracyclines	Tetracycline resistance ribosomal protection proteins	TETO	1920	0.00281633	0.00169597	0.00255211	0.00695662	0.00351447	0.0171028	0.00234916	0.00732421	0.00434063	0.00101563	0.00336688	0.0105381	0.00489077	0.009281	0.0129003	0.00296821	0.00233175	0.00689973	0.00507557	0.00801237	0.00405076	0.00418245	0.00522591	0.00453119	0.00340981	0.00591362	0.0027162	0.00385965	0.00342184	0.00678778	0.00339889	0.0063778	0.00292444	0.00457046	0.00727967	0.00916334	0.00342098	0.00795787	0.00377818	0.00645757	0.00686319	0.00388753	0.00273438	0.00925115	0.00382378
Tet|tetO_3_Y07780|Tetracyclines|Tetracycline_resistance_ribosomal_protection_proteins|TETO	Tetracyclines	Tetracycline resistance ribosomal protection proteins	TETO	1920	0.00251103	0.00167946	0.00218236	0.00555476	0.00313548	0.0157374	0.00198826	0.00615091	0.00327255	0.000830426	0.0027267	0.00891053	0.00427989	0.00865088	0.0113194	0.00264683	0.00172374	0.00575823	0.00435188	0.00745618	0.00356695	0.00344577	0.00418241	0.00400196	0.00308218	0.00507355	0.00194088	0.00322017	0.00266674	0.00550458	0.00291303	0.00529532	0.00266845	0.00359259	0.0055132	0.00792779	0.00317882	0.00718308	0.00312152	0.00504878	0.00619096	0.00370776	0.00214153	0.00725006	0.00310895
Tet|tetQ_1_L33696|Tetracyclines|Tetracycline_resistance_ribosomal_protection_proteins|TETQ	Tetracyclines	Tetracycline resistance ribosomal protection proteins	TETQ	1926	0.0543935	0.0200414	0.0320709	0.0632062	0.0481083	0.0720187	0.0517103	0.0495356	0.0494799	0.0230187	0.0433317	0.0509932	0.0655408	0.0617365	0.0476336	0.0343088	0.0368294	0.0652073	0.0511249	0.110108	0.0404476	0.0334028	0.0697889	0.0488124	0.0309556	0.0436737	0.0468147	0.0241696	0.0303147	0.0554975	0.0357277	0.0497174	0.0507112	0.0428979	0.0168654	0.0649132	0.0262135	0.0583359	0.02405	0.0516422	0.0671305	0.0366784	0.028694	0.0657806	0.0329693
Tet|tetQ_3_U73497|Tetracyclines|Tetracycline_resistance_ribosomal_protection_proteins|TETQ	Tetracyclines	Tetracycline resistance ribosomal protection proteins	TETQ	2013	0.010313	0.00380199	0.00615711	0.0114812	0.0102876	0.0133654	0.0103551	0.00897267	0.0121389	0.00374092	0.0120594	0.0117897	0.015254	0.014454	0.0095226	0.00749787	0.00921894	0.0137063	0.0101062	0.0195634	0.00829728	0.00821267	0.0133561	0.00960187	0.00652192	0.00835436	0.0117831	0.0047184	0.00712919	0.0141095	0.00764426	0.0118203	0.00909224	0.00913595	0.00338977	0.0148902	0.00636822	0.0131361	0.00478972	0.0112817	0.0156765	0.00768734	0.00637012	0.0147102	0.00752152
Tet|tetW_1_DQ060146|Tetracyclines|Tetracycline_resistance_ribosomal_protection_proteins|TETW	Tetracyclines	Tetracycline resistance ribosomal protection proteins	TETW	1920	0.00503235	0.00765868	0.0041034	0.00896622	0.00417358	0.0103639	0.003445	0.00772158	0.00569554	0.00302	0.00470651	0.00969503	0.00552361	0.0111305	0.00907426	0.0048459	0.00522763	0.0102862	0.0067923	0.0129027	0.0045915	0.00512509	0.0066523	0.00701573	0.00548482	0.00723846	0.00349666	0.00582363	0.00542428	0.0086698	0.00287289	0.00714744	0.00585756	0.00437278	0.012509	0.0106843	0.00552738	0.011296	0.00719156	0.00885324	0.00873309	0.00773012	0.00356922	0.0150799	0.00440529
Tet|tetW_2_AY049983|Tetracyclines|Tetracycline_resistance_ribosomal_protection_proteins|TETW	Tetracyclines	Tetracycline resistance ribosomal protection proteins	TETW	1920	0.00714889	0.00930926	0.00939667	0.0124587	0.00639338	0.0143082	0.00591556	0.0109319	0.00966193	0.00531712	0.00691751	0.0096638	0.0103998	0.0161498	0.0123733	0.00614224	0.00785399	0.0130733	0.00880111	0.0148704	0.00563502	0.00963232	0.00985012	0.00885396	0.00834251	0.00997547	0.00533484	0.00803619	0.00919499	0.0116606	0.00623164	0.00921452	0.0083351	0.00590945	0.0118676	0.0156378	0.00942499	0.0139426	0.00877452	0.00897123	0.012194	0.0107038	0.0050574	0.0203288	0.00704336
Tet|tetW_5_AJ427421|Tetracyclines|Tetracycline_resistance_ribosomal_protection_proteins|TETW	Tetracyclines	Tetracycline resistance ribosomal protection proteins	TETW	1920	0.00517643	0.00726254	0.0040339	0.00849218	0.00408178	0.010324	0.00344828	0.00749362	0.00576383	0.00315442	0.00455832	0.00964819	0.00570651	0.0108034	0.00865556	0.00484229	0.00552851	0.0097725	0.00681827	0.0125197	0.00442074	0.00582216	0.00662285	0.00713516	0.00526033	0.00709092	0.00345558	0.00593558	0.00581617	0.00873231	0.00295105	0.00723381	0.00599641	0.00465481	0.012905	0.0108796	0.00555045	0.0107891	0.00696632	0.00931807	0.00839551	0.00744549	0.00361762	0.0152918	0.00430034
Tet|tetW_6_FN396364|Tetracyclines|Tetracycline_resistance_ribosomal_protection_proteins|TETW	Tetracyclines	Tetracycline resistance ribosomal protection proteins	TETW	1920	0.00499119	0.00772883	0.00471223	0.00888924	0.00402058	0.0101403	0.00363858	0.00808968	0.00627192	0.00329183	0.00509774	0.00830947	0.00591136	0.0116451	0.00918255	0.00460397	0.00507093	0.0108506	0.00650023	0.0145398	0.00440177	0.0045706	0.00720351	0.00692909	0.00538774	0.00802735	0.00385095	0.00567372	0.00615548	0.00807755	0.00267221	0.00702077	0.00577512	0.00427262	0.0115171	0.0105228	0.00556198	0.0127876	0.00630966	0.00921437	0.00883584	0.00775259	0.00339983	0.0158529	0.00411596
Tet|tetX_1_GU014535|Tetracyclines|Tetracycline_inactivation_enzymes|TETX	Tetracyclines	Tetracycline inactivation enzymes	TETX	1167	0	0	0	0.000413285	0	0	0	0	0	0	0	0	0.000126385	0	0	0	0	0.000412127	0.000646046	0	0	0	0	0	0	0.000277415	0.00014361	0.000156098	0	0.00023277	0.000100788	0.000391555	0	0	0	0	0.00012648	0	0	0.000652987	0	0	0	0	0
Tmt|tetQ_2_X58717|Tetracyclines|Tetracycline_resistance_ribosomal_protection_proteins|TETQ	Tetracyclines	Tetracycline resistance ribosomal protection proteins	TETQ	1926	0.00749252	0.00300703	0.0027243	0.0098713	0.00731681	0.00985402	0.00679658	0.00689275	0.011745	0.00290935	0.00732142	0.00468067	0.0126465	0.0101056	0.00577159	0.00545716	0.0063486	0.00784232	0.00610794	0.00954619	0.00441642	0.0049275	0.0092322	0.00515903	0.00476612	0.00493167	0.00885518	0.00391572	0.00541691	0.00991214	0.00391476	0.00718831	0.0059215	0.00453783	0.00449325	0.00631948	0.00398893	0.00864771	0.00341539	0.00475502	0.00868248	0.00563019	0.00598243	0.0112855	0.00603169
[truncated: 15 more columns]
