# Supplementary material for: Investigating Effects of Tulathromycin Metaphylaxis on the Fecal Resistome and Microbiome of Commercial Feedlot Cattle Early in the Feeding Period
Source: Front Microbiol. 2018 Jul 30;9:1715. doi: 10.3389/fmicb.2018.01715 (PMC6077226; doi:10.3389/fmicb.2018.01715)
Supplement: Supplementary Data Sheet 4 — ANOSIM, Wilcox, and Procrustes results. [file Data_Sheet_4.XLSX]

## Sheet: Ordination_ANOSIM
		Treatments compared at time points				Over time
		Day1		Day11		Treated		Untreated
		ANOSIM R	P value	ANOSIM R	P value	ANOSIM R	P value	ANOSIM R	P value
Resistome	AMR Class	0.013	0.27	0.0359	0.15	0.202	0.003	0.212	0.002
	AMR Mechanism	0.0168	0.23	0.0385	0.13	0.395	0.001	0.287	0.001
Microbiome	Phylum	0.0507	0.094	0.0699	0.071	0.502	0.001	0.511	0.001
	Class	0.0699	0.056	-0.0091	0.43	0.392	0.001	0.407	0.001
	Order	0.0643	0.075	0.0472	0.1	0.472	0.001	0.621	0.001
	Family	0.0679	0.057	0.0593	0.083	0.513	0.001	0.604	0.001
	Genus	0.0905	0.021	0.0845	0.053	0.562	0.001	0.677	0.001
	Species	0.101	0.019	0.0749	0.046	0.573	0.001	0.685	0.001

## Sheet: Diversity_Wilcox
			Treatments compared at time points				Over time
			Day1		Day11		Treated		Untreated
			W	P value	W	P value	V	P value	V	P value
Resistome	AMR Class	Richness	140	0.3	70	0.07	38	0.3	10	0.08
		Shannon	140	0.2	100	0.6	80	0.3	41	0.3
	AMR Mechanism	Richness	140	0.2	57	0.02	76	0.1	22	0.06
		Shannon	160	0.05	83	0.2	96	0.04	61	1
Microbiome	Phylum	Richness	120	0.6	75	0.09	54	0.2	7	0.2
		Shannon	120	0.8	120	0.7	46	0.5	49	0.6
	Class	Richness	130	0.4	150	0.07	9	0.8	27	0.2
		Shannon	120	0.9	140	0.2	55	0.8	70	0.6
	Order	Richness	85	0.2	88	0.3	22	0.6	34	0.7
		Shannon	110	1	150	0.1	34	0.2	66	0.8
	Family	Richness	130	0.6	120	0.9	51	0.9	33	0.7
		Shannon	100	0.7	130	0.6	48	0.5	67	0.7
	Genus	Richness	140	0.4	82	0.2	73	0.2	45	0.4
		Shannon	110	1	130	0.4	50	0.6	71	0.6
	Species	Richness	130	0.5	90	0.4	64	0.8	38	0.2
		Shannon	98	0.6	120	0.8	56	0.8	68	0.7

## Sheet: Procrustes_corr_between_microbi
				Procrustes
Microbiome Category	Resistome Category	Time	Treatment group	m squared	P value
Phylum	AMR Class	Day1	Treated	0.993	0.87
		Day1	Untreated	0.98	0.92
		Day11	Treated	0.776	0.22
		Day11	Untreated	0.764	0.41
	AMR Mechanism	Day1	Treated	0.993	0.91
		Day1	Untreated	0.977	0.92
		Day11	Treated	0.774	0.23
		Day11	Untreated	0.704	0.37
Class	AMR Class	Day1	Treated	0.911	0.75
		Day1	Untreated	0.839	0.99
		Day11	Treated	0.822	0.44
		Day11	Untreated	0.831	0.4
	AMR Mechanism	Day1	Treated	0.899	0.77
		Day1	Untreated	0.787	0.97
		Day11	Treated	0.78	0.3
		Day11	Untreated	0.802	0.36
Order	AMR Class	Day1	Treated	0.913	0.73
		Day1	Untreated	0.837	0.99
		Day11	Treated	0.77	0.39
		Day11	Untreated	0.736	0.41
	AMR Mechanism	Day1	Treated	0.901	0.74
		Day1	Untreated	0.785	0.98
		Day11	Treated	0.746	0.4
		Day11	Untreated	0.667	0.34
Family	AMR Class	Day1	Treated	0.902	0.66
		Day1	Untreated	0.841	0.98
		Day11	Treated	0.754	0.38
		Day11	Untreated	0.747	0.58
	AMR Mechanism	Day1	Treated	0.89	0.69
		Day1	Untreated	0.795	0.97
		Day11	Treated	0.725	0.39
		Day11	Untreated	0.671	0.46
Genus	AMR Class	Day1	Treated	0.883	0.62
		Day1	Untreated	0.825	0.99
		Day11	Treated	0.745	0.37
		Day11	Untreated	0.749	0.64
	AMR Mechanism	Day1	Treated	0.866	0.66
		Day1	Untreated	0.769	0.96
		Day11	Treated	0.715	0.35
		Day11	Untreated	0.667	0.54
Species	AMR Class	Day1	Treated	0.86	0.68
		Day1	Untreated	0.857	0.98
		Day11	Treated	0.7	0.34
		Day11	Untreated	0.744	0.79
	AMR Mechanism	Day1	Treated	0.86	0.68
		Day1	Untreated	0.818	0.96
		Day11	Treated	0.661	0.34
		Day11	Untreated	0.655	0.69

## Sheet: Procrustes_corr_within_microbio
			Procrustes
Category	Time	Treatment group	m squared	P value
AMR Class	Day1	between	0.887	0.24
	Day11	between	0.706	0.19
AMR Mechanism	Day1	between	0.899	0.3
	Day11	between	0.913	0.47
Phylum	Day1	between	0.907	0.25
	Day11	between	0.815	0.01
Class	Day1	between	0.937	0.56
	Day11	between	0.951	0.63
Order	Day1	between	0.937	0.53
	Day11	between	0.912	0.48
Family	Day1	between	0.921	0.37
	Day11	between	0.922	0.56
Genus	Day1	between	0.984	0.68
	Day11	between	0.935	0.63
Species	Day1	between	0.984	0.69
	Day11	between	0.864	0.26
